# Supplementary material for: RBBP6 maintains glioblastoma stem cells through CPSF3-dependent alternative polyadenylation
Source: Cell Discov. 2024 Mar 19;10:32. doi: 10.1038/s41421-024-00654-3 (PMC10951364; doi:10.1038/s41421-024-00654-3)
Supplement: Supplementary file 2 — Supplementary tableS1 [file 41421_2024_654_MOESM2_ESM.xlsx]

## Sheet: Sheet1
sgRNA	seq	Gene
sgRNA1241	GATGACCACAAGTGAAAGG	MARCHF1
sgRNA1242	TACAAAGACCAAACCACAC	MARCHF1
sgRNA1243	CGAACACCCGAGATCTCAG	MARCHF1
sgRNA1244	CGACTTGCAGATCGCCCTG	MARCHF1
sgRNA1245	AAGCTCAAACCCCTCCGGA	MARCHF1
sgRNA1246	CAGCGACAGGGTGTGATGA	MARCHF1
sgRNA1247	CTGGTGGAGGCAGGACTGG	MARCHF1
sgRNA1248	TAAAAAATTACAACAAACG	MARCHF1
sgRNA1249	GCATCTGTCAGATAGCCGG	MARCHF10
sgRNA1250	CGCATCTGTCAGATAGCCG	MARCHF10
sgRNA1251	CGGGACATGCAGCATAAGG	MARCHF10
sgRNA1252	CTGGAGGAGGACTCCGAGG	MARCHF10
sgRNA1253	AGGCTCAACCACAACCAGG	MARCHF10
sgRNA1254	TGGTAGAGTTCTAGTGAGG	MARCHF10
sgRNA1255	TTTGGTGTCCCACGAAAGA	MARCHF10
sgRNA1256	ATTTGGTGTCCCACGAAAG	MARCHF10
sgRNA1257	CTGACCCATCACATCGGCA	MARCHF11
sgRNA1258	GGTCCGAGGCGCCTCCCGG	MARCHF11
sgRNA1259	CCAAGCGAGCCGCTAGGGG	MARCHF11
sgRNA1260	CTATAACAGCAAAGTTCAC	MARCHF11
sgRNA1261	CCTCTGCCACACTGCATAG	MARCHF11
sgRNA1262	CAACCATGAGCTTTGAGGG	MARCHF11
sgRNA1263	AAGATCTGCTTCCAGGGCG	MARCHF11
sgRNA1264	GGGGCTGAAGGCTGACCAG	MARCHF11
sgRNA1265	CCGTGCCTTGGACACACCG	MARCHF2
sgRNA1266	TCCAAGGCACGGATGACGG	MARCHF2
sgRNA1267	CACAGGTGACTTCAAGGGA	MARCHF2
sgRNA1268	CCTGTGCCACATACTGGGG	MARCHF2
sgRNA1269	GTGCCGGTGCAGCCACACG	MARCHF2
sgRNA1270	CGGCCTCGACCCCTCACAG	MARCHF2
sgRNA1271	CTCCCGGTGGCCATGACGA	MARCHF2
sgRNA1272	GAGGATACGGGGCTCCCGG	MARCHF2
sgRNA1273	CACTAGTAAGTATGGGCCG	MARCHF3
sgRNA1274	GTGAGTGCAATCAGTCCGA	MARCHF3
sgRNA1275	CATCGGCCGGTCATTGAAG	MARCHF3
sgRNA1276	TTCGGGCAGGTGACTGCAG	MARCHF3
sgRNA1277	GCACCCGTGGTGAAGACGG	MARCHF3
sgRNA1278	TGCAGTCGAGCGCAAACCC	MARCHF3
sgRNA1279	AAACCCAGGCCGTTAGTGG	MARCHF3
sgRNA1280	CCCGTGGTGAAGACGGTGG	MARCHF3
sgRNA1281	CTTGACCGAGCCATCACAG	MARCHF4
sgRNA1282	TGGCGCTGCCATCTTGCCG	MARCHF4
sgRNA1283	GCGCTGCCATCTTGCCGAG	MARCHF4
sgRNA1284	AGATGGCCTGCCACTGCAG	MARCHF4
sgRNA1285	GGCGCTGCCATCTTGCCGA	MARCHF4
sgRNA1286	CCTCTGCAGGTACAACCCA	MARCHF4
sgRNA1287	CATCAAGTGGATCAGCGAG	MARCHF4
sgRNA1288	CCCTGGGTTGTACCTGCAG	MARCHF4
sgRNA1289	GTTCCTCGAATTCCAGCTG	MARCHF5
sgRNA1290	GGACTATGTGCTTAGACTG	MARCHF5
sgRNA1291	GGCAAGATGATTCGCTGGG	MARCHF5
sgRNA1292	GGGTGGATGAAAAGCAAAG	MARCHF5
sgRNA1293	AGGTTGTAGGTCATAAAGA	MARCHF5
sgRNA1294	CAGGACAACCTATCCCTAG	MARCHF5
sgRNA1295	GATCCAAGACGTAAACCAC	MARCHF5
sgRNA1296	ATTAGGCAAGATGATTCGC	MARCHF5
sgRNA1297	ACTCACAGCAAGTATCCGG	MARCHF6
sgRNA1298	GCCCCGCAGCATTGAACGG	MARCHF6
sgRNA1299	GAGCGTGGACTGTGACCGC	MARCHF6
sgRNA1300	AAATGGATAAATCCGCCGA	MARCHF6
sgRNA1301	CCAAAACGACATTAACCAA	MARCHF6
sgRNA1302	ATAAAGGCGCTTAAACTGG	MARCHF6
sgRNA1303	CCCGCAGCATTGAACGGTG	MARCHF6
sgRNA1304	ACTCGAACAGGGACACACG	MARCHF6
sgRNA1305	GATCTAGATGATGTATCAG	MARCHF7
sgRNA1306	TGAAGGTAGGCGGACAACG	MARCHF7
sgRNA1307	TGGATTATAGTCACCGAAG	MARCHF7
sgRNA1308	AAACTGTACTACCTCAGCT	MARCHF7
sgRNA1309	ATGTTCAGAAGGCAATTGG	MARCHF7
sgRNA1310	AAGATCGCAGAACCAGCAA	MARCHF7
sgRNA1311	GGATGATGTCTGGAAGCAG	MARCHF7
sgRNA1312	AACAGACTTAATGAGAGAG	MARCHF7
sgRNA1313	GATGACGTCCAGCGAGCGC	MARCHF8
sgRNA1314	GGCCTGGTGCACGAAGTGG	MARCHF8
sgRNA1315	CCGGAGCTGATGCTGACGG	MARCHF8
sgRNA1316	TGCTGAGGAGATCAAGCAG	MARCHF8
sgRNA1317	GTGATAGAAGTGCGAGAGA	MARCHF8
sgRNA1318	CTCATTGACCGTACTGCTG	MARCHF8
sgRNA1319	GCAGGCCTGGTGCACGAAG	MARCHF8
sgRNA1320	ACAGTGGCAGATCCTATGG	MARCHF8
sgRNA1321	GCGCACTGAGCCGTCGCAG	MARCHF9
sgRNA1322	ATGTCGTCTGCATAGGTGA	MARCHF9
sgRNA1323	TAAGCCCCTGCCGCTGCGA	MARCHF9
sgRNA1324	ATCCGCTGGATCAGCGAGA	MARCHF9
sgRNA1325	CATCCGCTGGATCAGCGAG	MARCHF9
sgRNA1326	TGAGCCGTCGCAGCGGCAG	MARCHF9
sgRNA1327	TCCCTGACGGTCATCGAGA	MARCHF9
sgRNA1328	CTGAGCCGTCGCAGCGGCA	MARCHF9
sgRNA3704	GGGACTCTTTAAGGAAAGA	AAVS1
sgRNA3705	CCCCGTCGTTCCTGGCCCT	AAVS1
sgRNA3706	GAATTGGAGCCGCTTCAAC	AAVS1
sgRNA3707	GCTTTCTGTCTGCAGCTTG	AAVS1
sgRNA3708	ATGATGCAGGCCTACAAGA	AAVS1
sgRNA3709	CATCCTAAGAAACGAGAGA	AAVS1
sgRNA3710	CGTGGGTTTATCAACCACT	AAVS1
sgRNA3711	CCCGGCGTCTCCCGGGGCC	AAVS1
sgRNA3712	TTGAGTCCTTGGCAAGCCC	AAVS1
sgRNA3713	CAGCCCCAGGTGGAGAAAC	AAVS1
sgRNA3714	TTCCGGAGCACTTCCTTCT	AAVS1
sgRNA3715	ATCAACCACTTGGTGAGGC	AAVS1
sgRNA3716	CCCGGAGGAGGCCCTCATC	AAVS1
sgRNA3717	CTCCAATGCGGAAGAGAGT	AAVS1
sgRNA3718	GCCTCTCCTGGGCTTGCCA	AAVS1
sgRNA3719	CTAGCCACTAAGGCAATTG	AAVS1
sgRNA3720	CTCAAAGTGGTCCGGACTC	AAVS1
sgRNA3721	GACCCAATATCAGGAGACT	AAVS1
sgRNA3722	GACCACCCCACTTCCGAAT	AAVS1
sgRNA3723	GGATCTCCCGGTCCCCGCC	AAVS1
sgRNA3724	AAAAGGCAGCCTGGTAGAC	AAVS1
sgRNA3725	TGGAGTCCATTAGCAGAAG	AAVS1
sgRNA3726	GATCCTGTGTCCCCGAGCT	AAVS1
sgRNA3727	CCGTGTCTGGGTCCTCTCC	AAVS1
sgRNA3728	TTAGGATGGCCTTCTCCGA	AAVS1
sgRNA3729	GCAGCTCCGAGGCGCCCAG	AAVS1
sgRNA3730	AGTGACAATGGCCAGGGCC	AAVS1
sgRNA3731	CATTAGCAGAAGTGGCCCT	AAVS1
sgRNA3732	CACCGCCCCAAGGATCTCC	AAVS1
sgRNA3733	ATTCCCTTCTCAGGTTACG	AAVS1
sgRNA3734	TGTGAGAATGGTGCGTCCT	AAVS1
sgRNA3735	ATAAGGTGGTCCCAGCTCG	AAVS1
sgRNA3736	GCGGCACAGCAAGGGCACT	AAVS1
sgRNA3737	AGAAAAACGGTGATGATGC	AAVS1
sgRNA3738	AGCCGCTTCAACTGGCCCT	AAVS1
sgRNA3739	TCCTTGGCAAGCCCAGGAG	AAVS1
sgRNA3740	GTGGGGTACCCTAAGAACT	AAVS1
sgRNA3741	GGACCACCTTATATTCCCA	AAVS1
sgRNA3742	CCCACTGTTTCCCCTTCCC	AAVS1
sgRNA3743	TGGGAAGTCCGCAGCTCCG	AAVS1
sgRNA3744	TCCGGACTCAGGAGAGAGA	AAVS1
sgRNA3745	TGCGTCCTAGGTGTTCACC	AAVS1
sgRNA3746	CCCTAGCCACTAAGGCAAT	AAVS1
sgRNA3747	CTAGGTGTTCACCAGGTCG	AAVS1
sgRNA3748	CTCGGGGACACAGGATCCC	AAVS1
sgRNA3749	GTGACACACCCCCATTTCC	AAVS1
sgRNA3750	CGACCTGCCCAGCACACCC	AAVS1
sgRNA3751	CCCTAGTGGCCCCACTGTG	AAVS1
sgRNA3752	GGAACCCAGCGAGTGAAGA	AAVS1
sgRNA3753	ATCCACCCAAAAGGCAGCC	AAVS1
sgRNA3754	CCCAGGGCCAGGAACGACG	AAVS1
sgRNA3755	AGAGGTGACCCGAATCCAC	AAVS1
sgRNA3756	CCAGCCGTAGAGGTGACCC	AAVS1
sgRNA3757	GACGTCACGGCGCTGCCCC	AAVS1
sgRNA3758	CACCCTCTGCTGCGCCACC	AAVS1
sgRNA3759	AAAGTCCAGGACCGGCTGG	AAVS1
sgRNA3760	CTGGCCCCCCACCGCCCCA	AAVS1
sgRNA3761	GACCTGCATTCTCTCCCCT	AAVS1
sgRNA3762	AGTTCCTGGCGGCCTGTGC	AAVS1
sgRNA3763	CAGACTGAGCTATGGGAGC	AAVS1
sgRNA3764	TGGACTCCACCAACGCCGA	AAVS1
sgRNA3765	GGGGAGCTGCCCAAATGAA	AAVS1
sgRNA3766	AAGCCCAGGAGAGGCGCTC	AAVS1
sgRNA3767	CTGATACCGTCGGCGTTGG	AAVS1
sgRNA3768	GTCCCTAGTGGCCCCACTG	AAVS1
sgRNA3769	AGTAGAGGCGGCCACGACC	AAVS1
sgRNA3770	AACCTTAGAGGTTCTGGCA	AAVS1
sgRNA3771	GCTTGGCAAACTCACTCTT	AAVS1
sgRNA3772	GAACCAGAGCCACATTAAC	AAVS1
sgRNA3773	AGATGGCACAGGCCCCAGA	AAVS1
sgRNA3774	CCTTTTCCTTCTCCTTCTG	AAVS1
sgRNA3775	CCAGGCCAAGTAGGTGGCC	AAVS1
sgRNA3776	AGTCTTCTTCCTCCAACCC	AAVS1
sgRNA3777	GAGTCGCTTTAACTGGCCC	AAVS1
sgRNA3778	TGGTTGATAAACCCACGTG	AAVS1
sgRNA3779	TTCTTAGGGTACCCCACGT	AAVS1
sgRNA3780	GCGCTGATACCGTCGGCGT	AAVS1
sgRNA3781	TCACTCTTCGGGGTATCCC	AAVS1
sgRNA3782	CAGCTCCCATAGCTCAGTC	AAVS1
sgRNA3783	CAGAGTGGTCAGCACAGAG	AAVS1
sgRNA3784	TTGGGAACAGCCACAGCAG	AAVS1
sgRNA3785	GCACAGGCCGCCAGGAACT	AAVS1
sgRNA3786	GCCGCCCGCACAGGCCGCC	AAVS1
sgRNA3787	CAGAGCCAGGAACCCCTGT	AAVS1
sgRNA3788	AGCGGCTCCAATTCGGAAG	AAVS1
sgRNA3789	CAGGGTGGCCACTGAGAAC	AAVS1
sgRNA3790	TGCAGACAGAAAGCGGCAC	AAVS1
sgRNA3791	CTTCCTTACACTTCCCAAG	AAVS1
sgRNA3792	CCTGCCTGGAGAAGGATGC	AAVS1
sgRNA3793	ACCTGGCCCCGGGAGACGC	AAVS1
sgRNA3794	CGCGCCGCCGAGTTCCTGG	AAVS1
sgRNA3795	AGGGGCTCAACATCGGAAG	AAVS1
sgRNA3796	CCCCGCCCGGCGTCTCCCG	AAVS1
sgRNA3797	TGTCCTGAAGTGGACATAG	AAVS1
sgRNA3798	GGGCCCCTATGTCCACTTC	AAVS1
sgRNA3799	GACAAAGTCCAGGACCGGC	AAVS1
sgRNA3800	GCGGATCCTCCCCGTGTCT	AAVS1
sgRNA3801	AGCTGAGCTCTCGGACCCC	AAVS1
sgRNA3802	GCTCCGGAAAGAGCATCCT	AAVS1
sgRNA3803	TCCCGCCTCCCCTTCTTGT	AAVS1
sgRNA697	TTGTGATAAGACAATGCCG	AFF4
sgRNA698	TATGAATAGCCGTTAGAGG	AFF4
sgRNA699	ATGGGCCGCACATAGGCAG	AFF4
sgRNA700	AGCAAGAAACCCAAAACGG	AFF4
sgRNA701	GCTTGGTCCCAAATTTCGG	AFF4
sgRNA702	GAATAGCCGTTAGAGGGGG	AFF4
sgRNA703	CTGCTGAAGAGCCTCGTGG	AFF4
sgRNA704	CGCATCGCAGGCTAGCCAA	AFF4
sgRNA73	CGTTTATAACCACTACGAG	ALG13
sgRNA74	CAGTCTCTAGCATACCTGC	ALG13
sgRNA75	AAAGGAAAGCCACTCGTAG	ALG13
sgRNA76	TTGATGAACAATCATCAGC	ALG13
sgRNA77	CGGTTTGATCTACCAGAGG	ALG13
sgRNA78	CGAGCGCGACGGTCAGGCA	ALG13
sgRNA79	GAACGGTTTGATCTACCAG	ALG13
sgRNA80	CTCCGAAATGGCCCGAAAG	ALG13
sgRNA705	CAGGGACAGGACTCGACCG	AMFR
sgRNA706	CTCAACCACGAAGGGACGT	AMFR
sgRNA707	CACAAGAACTATCTACGTG	AMFR
sgRNA708	GTCTCTCACTCACTCGAAG	AMFR
sgRNA709	ATCAGCAGACTTGGAGAAG	AMFR
sgRNA710	GTGCATGAGGTCCAGGGAC	AMFR
sgRNA711	GACAAGTCCGGCAAACCAG	AMFR
sgRNA712	GTGCTGAATGTCCAGACAG	AMFR
sgRNA713	AGCACTGGCCCCACACCAG	ANAPC11
sgRNA714	ATTAAGTGCTGGAACGGCG	ANAPC11
sgRNA715	CAATGCATGTGGAAGCAGT	ANAPC11
sgRNA716	TGGCCAACGATGAGAACTG	ANAPC11
sgRNA717	GCAATGCATGTGGAAGCAG	ANAPC11
sgRNA718	TCGCCGGGCACCTTGCCTA	ANAPC11
sgRNA719	TTGGCCACCCAGAGCCAAG	ANAPC11
sgRNA720	GGAGGGGACACTCACAGTC	ANAPC11
sgRNA721	AGTAAGACTAACGAAACAA	ANKIB1
sgRNA722	GGAGTTAGTGAAGCCTACG	ANKIB1
sgRNA723	TCCACAGGGCATATCCACA	ANKIB1
sgRNA724	GAAGTCATTCAACACGTGG	ANKIB1
sgRNA725	CATTATACCCACTTGGTGG	ANKIB1
sgRNA726	TGCTGAATTTCAGTATCGG	ANKIB1
sgRNA727	GCTCCCCATAAGATGTATT	ANKIB1
sgRNA728	AACAAGGGTCAAATACATC	ANKIB1
sgRNA729	ATGCCTTGTTGGAATCGGT	AREL1
sgRNA730	GACTATTTATGACTACGTG	AREL1
sgRNA731	GATTATCATACTCATCTCG	AREL1
sgRNA732	GATGGCATTCAACCTCCTG	AREL1
sgRNA733	GGGCGGCAAAGCCTCCAGG	AREL1
sgRNA734	AGGAGACTTTGCAAGACCG	AREL1
sgRNA735	ATGAGGACCGCGAGCGCCG	AREL1
sgRNA736	GAAGGTGTAAAGGCGCCAG	AREL1
sgRNA737	ATGGTGGAATGTATCCGGG	ARIH1
sgRNA738	GAGCCGGACGATGATACCC	ARIH1
sgRNA739	TACTTGAACTACCCTAACT	ARIH1
sgRNA740	ATATTGGACTTTAACAACA	ARIH1
sgRNA741	GCAGCAAGAGATGCACAGG	ARIH1
sgRNA742	TTGGACTTTAACAACATGG	ARIH1
sgRNA743	TGTGGCACGACACTGGCAG	ARIH1
sgRNA744	ATACTGTGAGAGTCGACGA	ARIH1
sgRNA745	TATCTCTGAAACTTGCCAG	ARIH2
sgRNA746	CTGTACCCGAATAACCATG	ARIH2
sgRNA747	CACTGCTCAGTTCTCGTCA	ARIH2
sgRNA748	GACATAGAGGACTATTACG	ARIH2
sgRNA749	AGTGGACATGAATAGCCAG	ARIH2
sgRNA750	TTCTCGTCAAGGACGGCGT	ARIH2
sgRNA751	CTCTTCAGGGACTATGTGG	ARIH2
sgRNA752	TGTCCACTCCGTACACCAG	ARIH2
sgRNA41	TGAGGAAGCAGATCTCCGC	ATXN3
sgRNA42	CTTGGGAGTGATCTAGGTA	ATXN3
sgRNA43	CCAAGTGCTCCTGAACTGG	ATXN3
sgRNA44	GGAATGTTAGACGAAGATG	ATXN3
sgRNA45	ATGTTAGACGAAGATGAGG	ATXN3
sgRNA46	AGATGAGGAGGATTTGCAG	ATXN3
sgRNA47	AACATGATGAATGGTGAGC	ATXN3
sgRNA48	GAGGAAGCAGATCTCCGCA	ATXN3
sgRNA49	TCTAAAATGGTGTCGACAG	ATXN3L
sgRNA50	TTCGTGTAGGTATGAACTG	ATXN3L
sgRNA51	ATCGTTCAACTACTAGCCA	ATXN3L
sgRNA52	CAGTTCATACCTACACGAA	ATXN3L
sgRNA53	GGAACATCAGACCAAGATG	ATXN3L
sgRNA54	GTAGGTATGAACTGTGGCC	ATXN3L
sgRNA55	ACATCAGACCAAGATGAGG	ATXN3L
sgRNA56	ATCATCAGTGTCGAAGAGA	ATXN3L
sgRNA217	AAGGAGAAAACCACAACGG	BAP1
sgRNA218	AGCGGATAGGCGAGCGCAG	BAP1
sgRNA219	CAAATGGATCGAAGAGCGC	BAP1
sgRNA220	CCGCTCAGCCAACCCGACG	BAP1
sgRNA221	GGCAGTGGTGCCCGACCGC	BAP1
sgRNA222	GAGGCGTGCCTCAAGGAGG	BAP1
sgRNA223	GCCTGGGTGGGGCGACAAG	BAP1
sgRNA224	TCCATCAAGACTAGCAGCG	BAP1
sgRNA753	TGTCCAGTGTGTTACACCC	BARD1
sgRNA754	ACTGGAAAGTCTATTGTGA	BARD1
sgRNA755	CTGTGAAAAGAAATCATAG	BARD1
sgRNA756	TAAAGTTGGTGGTACATCA	BARD1
sgRNA757	CACATCCTCCTAAACACAC	BARD1
sgRNA758	GCGCAGCAGCTTCTCCAGG	BARD1
sgRNA759	ACCTTCAAACACCATCCAA	BARD1
sgRNA760	AGCTCGTCACTGCAGGTGG	BARD1
sgRNA761	AGATGCCCACCATAAAGCA	BFAR
sgRNA762	TTCCTTTAGCTCCTAACAC	BFAR
sgRNA763	GCTGTGGCCAAATGGACGG	BFAR
sgRNA764	GACACGTTCTAGCTCCATG	BFAR
sgRNA765	ATAGGCTGAACATTACCTG	BFAR
sgRNA766	ATTCCCAGAGATTCTGGGG	BFAR
sgRNA767	CTGGGTTCACAGCCTGCAG	BFAR
sgRNA768	GAGGGCGTATAGCAGGAAC	BFAR
sgRNA769	TATTCAACTTTCCCCGCCG	BIRC2
sgRNA770	TGCTATGTCAGAACACCGG	BIRC2
sgRNA771	AAGCTACTATGTTCCAAGG	BIRC2
sgRNA772	ACTCATTGCATAACTGTAG	BIRC2
sgRNA773	AGTTCTTGATACGAATGAA	BIRC2
sgRNA774	ATGGGCTTTAATAGAGACC	BIRC2
sgRNA775	CAAGCTGCTCAGGCTGAAC	BIRC2
sgRNA776	ATGGGTAGAACATGCCAAG	BIRC2
sgRNA777	CCCGGAAGTAATGAGTGTG	BIRC3
sgRNA778	GGATTAACTAGAACACTAG	BIRC3
sgRNA779	ATGGGTTCAACATGCCAAG	BIRC3
sgRNA780	TTCGTTATTCATTGCACAG	BIRC3
sgRNA781	TACCTGTTCAAGTAGATGA	BIRC3
sgRNA782	TGCTGGATAACTGGAAAAG	BIRC3
sgRNA783	TTGGCGACAGAAAAGTCAA	BIRC3
sgRNA784	TTGATAAGAATTAAAGGAC	BIRC3
sgRNA785	GCCGGTGATGGTCCCACGC	BIRC7
sgRNA786	AGCGGCCAGTCATAGAAGG	BIRC7
sgRNA787	CTGGACGGAGCATGCCAAG	BIRC7
sgRNA788	CTGCCGGCTTCTTCCACAC	BIRC7
sgRNA789	TCTCACCGGAGGGGGCCAC	BIRC7
sgRNA790	GACTTTGTCCACAGTGTGC	BIRC7
sgRNA791	ACCCCAGGCCATCAGGACA	BIRC7
sgRNA792	CGGTACCTGGGGAACCACT	BIRC7
sgRNA793	AAGTACAGTGCTTTCACTG	BIRC8
sgRNA794	AGCAACTATAAAACGCTTG	BIRC8
sgRNA795	GACGTTAAGAAAATAATGG	BIRC8
sgRNA796	CTAGCAGATATTTGCAACC	BIRC8
sgRNA797	TGGAGGAGGGCTAGCCAAC	BIRC8
sgRNA798	AAGCCCGGCTCATTACTTT	BIRC8
sgRNA799	AGATGTCCCATGTGCAGCG	BIRC8
sgRNA800	AAGCCCAAGGAAGATCCTT	BIRC8
sgRNA801	ATGGCTCTAATGAAGATAG	BMI1
sgRNA802	TCCACAAAGCACACACATC	BMI1
sgRNA803	ATTGATGTCATGTATGAGG	BMI1
sgRNA804	TCTCTTTATTAGATTGGAT	BMI1
sgRNA805	CCTACCTTATATTCAGTAG	BMI1
sgRNA806	CTAGGCAAACAAGAAGAGG	BMI1
sgRNA807	AAAGAGAAATCTAAGGAGG	BMI1
sgRNA808	AGGCCAACAGCCCAGCAGG	BMI1
sgRNA809	GATAACTATGTTCATCGAC	BRAP
sgRNA810	CGGCCACATAGGATGTGGA	BRAP
sgRNA811	CACATCTGTCATTTCTCGA	BRAP
sgRNA812	GTGGTTACATAACGTTGTG	BRAP
sgRNA813	GATGAACTAAAAACTACAG	BRAP
sgRNA814	TTGCTGCGGCCCTTCCTGG	BRAP
sgRNA815	ACTCAGCTAAACACAAAAG	BRAP
sgRNA816	AGTCAGGTCCATCACTGGG	BRAP
sgRNA817	AGGAGCCAACATAACAGAT	BRCA1
sgRNA818	GAAACCTACAACTCATGGA	BRCA1
sgRNA819	GCTCAGGGTTACCGAAGAG	BRCA1
sgRNA820	GGTACTGATTATGGCACTC	BRCA1
sgRNA821	TTTCTATCATCCAAAGTAT	BRCA1
sgRNA822	GGTTCCAGTACTAATGAAG	BRCA1
sgRNA823	CAGCCAGATGCCTGGACAG	BRCA1
sgRNA824	GGCTCAGGGTTACCGAAGA	BRCA1
sgRNA825	GACCATATCAAAGTGACCC	CBL
sgRNA826	CAGGTCTAAGATATAAGGT	CBL
sgRNA827	GTGGAAGATCTCGAAGTGT	CBL
sgRNA828	TAGATCCGTTTGATCCTAG	CBL
sgRNA829	CTGTCGAAAGCTCTTCCAA	CBL
sgRNA830	TGATTGATGGCTTCAGGGA	CBL
sgRNA831	AGAGACAACCAGCCAAAGG	CBL
sgRNA832	ACGGTGGACAAGAAGATGG	CBL
sgRNA833	TTCATCTCTTGGATCAAAG	CBLB
sgRNA834	GCACAGAACTATCGTACCA	CBLB
sgRNA835	GTGGGATGTCGACTCCTAG	CBLB
sgRNA836	TCCGCAAAATAGAGCCCCA	CBLB
sgRNA837	AAAACAAGAGACCCAGTAG	CBLB
sgRNA838	TCTGAATTAGATCCAGGCG	CBLB
sgRNA839	TGAGAAGATCATAATCAGA	CBLB
sgRNA840	TGAGACTATGCCTTGCAGG	CBLB
sgRNA841	TTGGACCTCATCATAGGTG	CBLC
sgRNA842	AGAGGTGGCCCATTCTCGG	CBLC
sgRNA843	GCCCAGCTGTACTCGCCTG	CBLC
sgRNA844	TCCACAGTACTTTCCCCCG	CBLC
sgRNA845	ATTGCAGAGACTCCTAAAG	CBLC
sgRNA846	GCTCCCATGGCTCTGGCGG	CBLC
sgRNA847	GCCTTCCTCACCTATGATG	CBLC
sgRNA848	TCGGCTATGTGAGCTCAGA	CBLC
sgRNA849	GAATTGAGCAGTGTACACG	CBLL1
sgRNA850	GCTGATTATAGTGCTCATG	CBLL1
sgRNA851	TGGCATTATAAAACGCTCA	CBLL1
sgRNA852	TTTCCTGACTGACCGATCG	CBLL1
sgRNA853	AACGGTATGACTGTAAAGG	CBLL1
sgRNA854	GAATATCAGGGTCAACCAG	CBLL1
sgRNA855	GGGCAATAATATGTCCAGG	CBLL1
sgRNA856	GGGAGATAAGATGTGTCCA	CBLL1
sgRNA857	TATCTCCTCCGAACAGCTG	CCDC36
sgRNA858	AGAGTCTCACTAGAATAGG	CCDC36
sgRNA859	GAGGAGATATAAAAGATGG	CCDC36
sgRNA860	TTCCAACTGACAAAGGAGG	CCDC36
sgRNA861	TTGAGGCAGTCCAGGACAA	CCDC36
sgRNA862	CAAAGCCCCAGCTGTTCGG	CCDC36
sgRNA863	GAGTCTCACTAGAATAGGA	CCDC36
sgRNA864	TCACAACAGAACTATCTGG	CCDC36
sgRNA865	GACATTAGCTCCCGAGCGC	CCNB1IP1
sgRNA866	TTGACCTCTATGAAAGGGG	CCNB1IP1
sgRNA867	AGTGATGTTTCGTAGCCTA	CCNB1IP1
sgRNA868	TGGATTCATGTGATGCCAG	CCNB1IP1
sgRNA869	GTCTCCAGAAGCTGAAGAG	CCNB1IP1
sgRNA870	CTAACCTGATATGTCCAGA	CCNB1IP1
sgRNA871	GAACAGCGAAACTCAGATC	CCNB1IP1
sgRNA872	TGAAGAGAGGCCTAAGAAG	CCNB1IP1
sgRNA873	AGGTCAATAGCGCTACCAA	CGRRF1
sgRNA874	CACTTACCATCCCAATACC	CGRRF1
sgRNA875	GAGCATCTTCTAATGCTTG	CGRRF1
sgRNA876	GCCTCCTTACATGCTACTG	CGRRF1
sgRNA877	CCTTGCTGTTCTCTTCCGA	CGRRF1
sgRNA878	TTAGCTGATGAGGATGACC	CGRRF1
sgRNA879	CATCCCAATACCAGGCCGG	CGRRF1
sgRNA880	TACCATCCCAATACCAGGC	CGRRF1
sgRNA881	ACAGTGATTAACAAGCTGA	CHFR
sgRNA882	CGGTTTGGGCATTTCTACG	CHFR
sgRNA883	GCGGGAGTGGACCATCGGG	CHFR
sgRNA884	GATGAGGTATGCTTCCACG	CHFR
sgRNA885	AGGACGTCAGAGCAGCGGC	CHFR
sgRNA886	ATCCCGATGGAGCGGCCCG	CHFR
sgRNA887	GGGAAGCCAGACAAGATGG	CHFR
sgRNA888	GGGCGTGGCTTCCTTGCAG	CHFR
sgRNA889	TAAACCTACAACAAAGACG	CNOT4
sgRNA890	ATGTATCTTCATGAATTGG	CNOT4
sgRNA891	ATTCTCTCAGTATAGGGAA	CNOT4
sgRNA892	TTCATCCAATCACAGTGCA	CNOT4
sgRNA893	AACGGTGATAATTCCCAGC	CNOT4
sgRNA894	CAGCGCCTAGCAGACCCAG	CNOT4
sgRNA895	GAAGAGGTTGACAGTGGCA	CNOT4
sgRNA896	ATATAGGTTACATAAGCAC	CNOT4
sgRNA897	ACAAAAGTGGGGATCTCCG	CUL9
sgRNA898	GCATAGTCCTTATGCATCG	CUL9
sgRNA899	AGAGTGGGATATCTGACCC	CUL9
sgRNA900	CATAGAGTTTACAGTAACG	CUL9
sgRNA901	AAGAGACTAGAGGAAGAGG	CUL9
sgRNA902	GCTCATGACCAAGCACGAG	CUL9
sgRNA903	GATGGCATCGAGCAGCACA	CUL9
sgRNA904	AACCAGCTGATCAATGTGG	CUL9
sgRNA905	CAAACGCATCGGCTGCCCA	CYHR1
sgRNA906	CAACGACAATTGGGGCACG	CYHR1
sgRNA907	TTCACCCAGTGGAAATCGA	CYHR1
sgRNA908	TGTTGACAGGCAAGTCGAG	CYHR1
sgRNA909	TACAGCTGCAGGAGGCGGC	CYHR1
sgRNA910	CAGCTGCATCTCCTTGCGG	CYHR1
sgRNA911	TGCTGCCGGAACCTGGCCG	CYHR1
sgRNA912	AGTGCAAGTACAAACGCAT	CYHR1
sgRNA681	AAGGCCTCCAAATAGACGT	CYLD
sgRNA682	TATTCAAGATCGTTCTGTG	CYLD
sgRNA683	ATGGGGTAATCCGTTGGAT	CYLD
sgRNA684	GAGACTGAATGGTAAAGAG	CYLD
sgRNA685	AGTAACCTGAAATTTGCAG	CYLD
sgRNA686	AATTACCAATTGTGAGGAG	CYLD
sgRNA687	AAAATACTTGAAAAGGTGG	CYLD
sgRNA688	ACAAGAATTGTAATGACCC	CYLD
sgRNA913	CTTGCGGTCAAACCAACGA	DCST1
sgRNA914	GACTACGTGTACCGCCAGG	DCST1
sgRNA915	TGCCGCAATCGCATCCCAG	DCST1
sgRNA916	TTCTTCGTAGATGTTCATG	DCST1
sgRNA917	GCAGCGCCGGCACAGCCAG	DCST1
sgRNA918	GCAGGCAGTCATAAACTGG	DCST1
sgRNA919	GCCTTGGCTGCCATCTATG	DCST1
sgRNA920	ACATTAAACATCATCAGAA	DCST1
sgRNA921	CACGACTGCGACTTAGGGA	DTX1
sgRNA922	GTTCGAAGATACATGCAGA	DTX1
sgRNA923	TGCTGAAGGAGGACGCTCG	DTX1
sgRNA924	TGTGGGAGTGGGAGAACGA	DTX1
sgRNA925	TGCGGTGAACTTCTTCCCG	DTX1
sgRNA926	CCATGTCACGGCCAGGCCA	DTX1
sgRNA927	CCTGCAGGTAAGAATCCCG	DTX1
sgRNA928	GGTTGAGGTTGTTCTGCCC	DTX1
sgRNA929	TCCAGATAGTCACAGACGC	DTX2
sgRNA930	TGAACACCACCAACGCCTG	DTX2
sgRNA931	GCGGTAGCGGCCTGACACG	DTX2
sgRNA932	GGGAGGTCAATAATGTAAG	DTX2
sgRNA933	CAGACGACACCTCGGCCAG	DTX2
sgRNA934	TGGTGGTCACCGGGTAAGG	DTX2
sgRNA935	CAGACTTCCATCCTGACAG	DTX2
sgRNA936	TGCTTGGCGCCGCACGCTG	DTX2
sgRNA937	ACTGTGTCCAAGCCCGTGT	DTX3
sgRNA938	CAACCAGCCCCAGAATGGG	DTX3
sgRNA939	TGCCGGCATTCATTCTGCG	DTX3
sgRNA940	AGGTAGAGCCCATTTGGAG	DTX3
sgRNA941	GAGACCGAATGTCATCACC	DTX3
sgRNA942	TCATAGCTGGGCAGTAGGA	DTX3
sgRNA943	GCCAGGATACCGAACTCCT	DTX3
sgRNA944	TTACCCCCTGGACACCGGG	DTX3
sgRNA945	AGGTCACCTGATCGACTTG	DTX3L
sgRNA946	CTGATACTAGGGCACAGTG	DTX3L
sgRNA947	GTTGATGCATATCACCAGA	DTX3L
sgRNA948	TCTCTCATCAACTGACATG	DTX3L
sgRNA949	AGGAGAGAGTGTTGAAAAA	DTX3L
sgRNA950	CAGCTTCCTTCGTACTCGG	DTX3L
sgRNA951	TACACCCGCACGAGGAGCG	DTX3L
sgRNA952	TCAAGTCGATCAGGTGACC	DTX3L
sgRNA953	AGGTTGGTACGATTCAAGG	DTX4
sgRNA954	CAGGACTGAGCCTTAGGCA	DTX4
sgRNA955	CCTACGGTAAAACCTGACC	DTX4
sgRNA956	GAAATAAAATCCATCCCAG	DTX4
sgRNA957	AGGCTCACCTGAATGCCGG	DTX4
sgRNA958	ACACACTGGGGACAGGAGC	DTX4
sgRNA959	TGGGCTGTAGGGACGCCAG	DTX4
sgRNA960	GTAGATGAGGTCGAGGCGC	DTX4
sgRNA961	CTAGGTTAAGAGTAAACAA	DZIP3
sgRNA962	TGCCTTTCAGATATAATGG	DZIP3
sgRNA963	AATACTCTACCAAAAGGTG	DZIP3
sgRNA964	CTGCTTTATCCTCCTAACA	DZIP3
sgRNA965	CATCAAAATCTCACTAAGG	DZIP3
sgRNA966	ACTGCGATGTGCTCAAAAG	DZIP3
sgRNA967	GAGGATATTGACAAAGTGA	DZIP3
sgRNA968	AGGGTCCTGCCACATGGGA	DZIP3
sgRNA969	ACTCATCCGGCACCACCGG	E4F1
sgRNA970	GGAGACGGTGAGATGGCCG	E4F1
sgRNA971	GTCTCCGCATCGTCCGCAG	E4F1
sgRNA972	GAGCCCTTGGTGCGGAAGG	E4F1
sgRNA973	CAGAGGTGGGGGCGACGGG	E4F1
sgRNA974	ATCGAGGGCACCCAGACAG	E4F1
sgRNA975	CGGCACCACCTGCCAAAGG	E4F1
sgRNA976	GTGGCCCACATCGTGGTGG	E4F1
sgRNA977	TTTACAACTGAAGAATGCA	FANCL
sgRNA978	GAGATGAATCCCTCATACA	FANCL
sgRNA979	CTCACCAGACTTGTGTATG	FANCL
sgRNA980	AAATATAGAGGTAGACCCC	FANCL
sgRNA981	AGCTGAGAACAATACTTAG	FANCL
sgRNA982	TCTTTCTTGGAGCTGACCA	FANCL
sgRNA983	GTGCTGTTGCACTCCGTGG	FANCL
sgRNA984	GATCTAATGAGCTTTATGA	FANCL
sgRNA985	ACCAAGCGTTCTTACAACA	G2E3
sgRNA986	CCATTTCTTTAGTTCACGG	G2E3
sgRNA987	GATAACTTCGTTTACATCG	G2E3
sgRNA988	TACCCAATTCTAATAATGT	G2E3
sgRNA989	ATCCCCACATTATTAGAAT	G2E3
sgRNA990	CATGACCGTAATGAGGAGC	G2E3
sgRNA991	GTGAATAGAGCTTCTAAAC	G2E3
sgRNA992	GAAGATGTCGTTGCAAAGA	G2E3
sgRNA1000	GGAGGTTCAAATGGAGGAA	HACE1
sgRNA993	TTGTGCAAAGCTAAAGCAA	HACE1
sgRNA994	ATATCAATTCCATTACTGG	HACE1
sgRNA995	ACCTGCAAGCAAAGTACAA	HACE1
sgRNA996	ATTAATTCAATATCACCCG	HACE1
sgRNA997	GGGATTAGCGTTGAACCAC	HACE1
sgRNA998	GTTTATACATTAATGCCAA	HACE1
sgRNA999	GTTGATGTTGAGGATGCCA	HACE1
sgRNA1001	CTACCACTTGAATACATGG	HECTD1
sgRNA1002	GTGTTACCACTACTCCACG	HECTD1
sgRNA1003	CTGACCGATTTACCCGTCG	HECTD1
sgRNA1004	GGGTTCGACCAAAACGGAA	HECTD1
sgRNA1005	ATCTGCGGAATGTACCCGA	HECTD1
sgRNA1006	GGTAGAGTTGAACAACCAG	HECTD1
sgRNA1007	AGCTGGGTCAACACCACGA	HECTD1
sgRNA1008	TTGTTCGAAAATTAAGAGA	HECTD1
sgRNA1009	TATCTTCAAATAGCTAACC	HECTD2
sgRNA1010	AGTATAAGGAATAAGGGGA	HECTD2
sgRNA1011	TAACATCAAGGCAAATTGG	HECTD2
sgRNA1012	TAGATGTGTTATTAAACTG	HECTD2
sgRNA1013	GTTTGGACAGAGGAGCCAA	HECTD2
sgRNA1014	GAAATAAAACTGCTGAAAG	HECTD2
sgRNA1015	CGCCCGCCGATACGATGGG	HECTD2
sgRNA1016	ATGGTGTTAAATGAGGCAG	HECTD2
sgRNA1017	GCTTGTAGAGCACCTCTCG	HECTD3
sgRNA1018	ACTCGTAGGTCCATGTCGG	HECTD3
sgRNA1019	GGCGGTTGATGTATAGGCG	HECTD3
sgRNA1020	AGTAAGCCGTACCCAGTGT	HECTD3
sgRNA1021	GAGCATCCACAGTGACCTC	HECTD3
sgRNA1022	GCATTGCTGTCTGTCAGGC	HECTD3
sgRNA1023	GCGGATCTCGATGATCGGG	HECTD3
sgRNA1024	CTGCTGAAGGTGGTACCAC	HECTD3
sgRNA1025	AAACATGGTCCTATCACTG	HECTD4
sgRNA1026	CACTCCTGATAAAGCCATG	HECTD4
sgRNA1027	ATGGATCGAGACATGACCA	HECTD4
sgRNA1028	TATGCACATCGCACCAACG	HECTD4
sgRNA1029	GCAGCAAGCGTTGCTGACG	HECTD4
sgRNA1030	CAGCGGCAGTCTTCTCCAC	HECTD4
sgRNA1031	GTGCTCATGGTGCTGCCAA	HECTD4
sgRNA1032	TAGCACATCAGCTACAGGC	HECTD4
sgRNA1033	AAAATTGCGAGCATCCCGT	HECW1
sgRNA1034	CACATAAAAGACCCGCCCG	HECW1
sgRNA1035	CACATTCTACTCACCAATG	HECW1
sgRNA1036	CGGATGTAGTGTGTCCGCG	HECW1
sgRNA1037	CAGAAGTTTCTAGAAACAG	HECW1
sgRNA1038	CACCGCAGCCCAGAACCAG	HECW1
sgRNA1039	CCTGGCCTGGCCAGTAAAG	HECW1
sgRNA1040	CGTTCCACAAAGTACGAGC	HECW1
sgRNA1041	CGTAAACAGAACCACGACG	HECW2
sgRNA1042	GTAAGGGCTGATTACCCGA	HECW2
sgRNA1043	ATGCTGGTAGCGTTCAAAG	HECW2
sgRNA1044	TAGATGCTATCGAACACAA	HECW2
sgRNA1045	TTCTTCACGGTGATGCAGG	HECW2
sgRNA1046	CTAAGAACAGGGGTGTGAC	HECW2
sgRNA1047	CAGGGCTCCACTAATGCCG	HECW2
sgRNA1048	TCCTGAGAAGAAAAGGCTG	HECW2
sgRNA1049	CATCCCAGACAATAGAACG	HERC1
sgRNA1050	CTGGGGCAATAACTCAATG	HERC1
sgRNA1051	AGGTGGCAACAAGTCGAGG	HERC1
sgRNA1052	CAGTTCTTGATGCGACACA	HERC1
sgRNA1053	AACCAACCAGAACATCGGA	HERC1
sgRNA1054	GCACAGCTTGAGAAAACTG	HERC1
sgRNA1055	AACAGCTCCTGGATTACAG	HERC1
sgRNA1056	TTGCTCTTGCACTTGCGGG	HERC1
sgRNA1057	AAAGATAATTCGAGAACGA	HERC2
sgRNA1058	AGAACTCACCCCGTCACGA	HERC2
sgRNA1059	GCAGCTACGATAAGAACCA	HERC2
sgRNA1060	ATGTGGTCAAAGTCCGCTG	HERC2
sgRNA1061	ATGATAGTGTCGAACCAAG	HERC2
sgRNA1062	GGCTCGCCTCGACTCCAAA	HERC2
sgRNA1063	CCCTCTGAATCTTTCTGTT	HERC2
sgRNA1064	GAGAGCTCCCTCCTAGAAA	HERC2
sgRNA1065	AAGTAACTCAAATTGCTTG	HERC3
sgRNA1066	ATTGACCTGAACTCAACTA	HERC3
sgRNA1067	CAGTCCTTTATCTACTGAG	HERC3
sgRNA1068	GTTGTTCCTGCGAACGTGA	HERC3
sgRNA1069	AGTCCAGAAGAAGGCACGA	HERC3
sgRNA1070	ATGTGGTTTGAACACCAAG	HERC3
sgRNA1071	AAGCAATGCCAGTTGCCAC	HERC3
sgRNA1072	GACAGAAGTGTCAAGGAAG	HERC3
sgRNA1073	CTATCTTGAGGAATAGTGG	HERC4
sgRNA1074	ATATGTACAGATTGTAACA	HERC4
sgRNA1075	ATTCACAGATTCAATCACT	HERC4
sgRNA1076	TAGACACTGCCCATTATAG	HERC4
sgRNA1077	AGTGAATAGATTTAACCTG	HERC4
sgRNA1078	TAAAGCCAAAGGAAAATGG	HERC4
sgRNA1079	AGTAAATTCGTCCTGATGA	HERC4
sgRNA1080	ATGGAACAGTGTACACATG	HERC4
sgRNA1081	AAGGACTGGATTACTAACA	HERC5
sgRNA1082	AGTTAATAATGATTGCTGG	HERC5
sgRNA1083	TACTTGTGGAAAATGACTG	HERC5
sgRNA1084	ACCCAGAACCAGTGAAGAC	HERC5
sgRNA1085	TTTATGAAGAATTTCGGAG	HERC5
sgRNA1086	GCCGCGTTCCAAGACCGCG	HERC5
sgRNA1087	CATTGTAGAATATTTAGGG	HERC5
sgRNA1088	AACATGAAGATACATTCCG	HERC5
sgRNA1089	AGCCGAATTAGCCAGTCCA	HERC6
sgRNA1090	GTGGTGTGCACATATGCCA	HERC6
sgRNA1091	TTGTTGATCTCGTGAGCTG	HERC6
sgRNA1092	GCACTGAAGAATCTAGGTG	HERC6
sgRNA1093	AAGAACTGGAAGAACCTGG	HERC6
sgRNA1094	CTCTTTCGGGATAACCACC	HERC6
sgRNA1095	TCAGTGCACCGACTGAGAG	HERC6
sgRNA1096	CATCTCTTCAAACATACAG	HERC6
sgRNA1097	ATTTATTGATAGAGAATGG	HLTF
sgRNA1098	GTTGGACTACGCTATTACA	HLTF
sgRNA1099	TCCATTACATAGCATAAGG	HLTF
sgRNA1100	CCTTGATATCTGAAATACT	HLTF
sgRNA1101	TAGTTAGAAAGTCATCTGG	HLTF
sgRNA1102	ATAAAGGGCATTTAGCATG	HLTF
sgRNA1103	AGGCAGATGGACTAAGCAA	HLTF
sgRNA1104	CATCTTGGAATTCAAAACG	HLTF
sgRNA1105	AGCGCTCAAATCGGACCAA	HUWE1
sgRNA1106	ATCTTAACAACTTACCAAG	HUWE1
sgRNA1107	TTCTATGCCACATCCTCCG	HUWE1
sgRNA1108	GGTATGACGAAGGGTACAG	HUWE1
sgRNA1109	GGGCAGCAAAGCCTTGCAG	HUWE1
sgRNA1110	GGCAGCAAATCTCCAGCGA	HUWE1
sgRNA1111	CTAGCTGAGCCTAAACCGG	HUWE1
sgRNA1112	TTACCTCCCAGCCATGCGG	HUWE1
sgRNA1113	GAAGTCAGTCCCACAGCGG	IRF2BP1
sgRNA1114	GGGCCGAAGCTGTCAGCGG	IRF2BP1
sgRNA1115	AGCCGTCAGGGACCGGCGG	IRF2BP1
sgRNA1116	TCAGGGCGGCAATGGGCGA	IRF2BP1
sgRNA1117	GTACCTCGAATATGAACGC	IRF2BP1
sgRNA1118	TCCGGGATGGGGCTCGCGG	IRF2BP1
sgRNA1119	CGGGAGTTCATCAAGGCGC	IRF2BP1
sgRNA1120	GTTCCGGCAATGTGTACGC	IRF2BP1
sgRNA1121	GGAAGCAGAACTTGTGCGA	IRF2BP2
sgRNA1122	CCCCCTAAGATCAACGGAG	IRF2BP2
sgRNA1123	GGTTCACTCCACTACCAGG	IRF2BP2
sgRNA1124	TTAGTAGCAGACAATGCAG	IRF2BP2
sgRNA1125	CGGACCACACCGCCTGAAG	IRF2BP2
sgRNA1126	CAACGGAGAGGCCCAGCCG	IRF2BP2
sgRNA1127	AGGCGGTTATAATGGATGG	IRF2BP2
sgRNA1128	AGCTACGAGCCGTCCACAA	IRF2BP2
sgRNA1129	CTGTCGGCTAAGGAAGCGG	IRF2BPL
sgRNA1130	GAGGTCGAAGACGACGCGG	IRF2BPL
sgRNA1131	ACGGGGCTGCCCAACCCGG	IRF2BPL
sgRNA1132	ATCCCGCGCGGCCAAGCCG	IRF2BPL
sgRNA1133	TCTCGGAACCCGTATGCCG	IRF2BPL
sgRNA1134	GGGCAATACACCTCGCCGG	IRF2BPL
sgRNA1135	CTGTCTTGACCCCGACGGG	IRF2BPL
sgRNA1136	GACGTGGCCGATACACCCG	IRF2BPL
sgRNA1137	GGTACCATGCATTTCACGG	ITCH
sgRNA1138	GTTCGGGACTTCAAAGCAA	ITCH
sgRNA1139	CAGGTGGCAATGGACCAAG	ITCH
sgRNA1140	TGGATTGATGTAAGAAGCG	ITCH
sgRNA1141	TCTGGATTGATGTAAGAAG	ITCH
sgRNA1142	GAGACAACGCCTTAACCCA	ITCH
sgRNA1143	GTGCGGGGATCTATATAGG	ITCH
sgRNA1144	CGTGTCTATGAATTTCCCA	ITCH
sgRNA57	TGGATCTGTGTTCGAGAGG	JOSD1
sgRNA58	TGTTTGGTGGGACAAGCGC	JOSD1
sgRNA59	AAGCCCATGACGTTAGTGA	JOSD1
sgRNA60	AACCTACCAATGTGAAAAG	JOSD1
sgRNA61	TGGAGGCGAGAGCGAGCTC	JOSD1
sgRNA62	GACACCGACATCCCTGCAG	JOSD1
sgRNA63	TGTGTTCGAGAGGTGGGAG	JOSD1
sgRNA64	GGACCCCAGCATAGGCTGG	JOSD1
sgRNA65	GCCCCAGCGACACGGGCGA	JOSD2
sgRNA66	GACACCGTCCACCTGGCGC	JOSD2
sgRNA67	CAGGGCCACCCAGTGCCGC	JOSD2
sgRNA68	ACACCGTCCACCTGGCGCA	JOSD2
sgRNA69	TCCAAGCTGCGGGCGCCCG	JOSD2
sgRNA70	AGCCCCAGCGACACGGGCG	JOSD2
sgRNA71	GACGGTGTCTACTACAACC	JOSD2
sgRNA72	CAACCTGGACTCCAAGCTG	JOSD2
sgRNA1145	TATGTGCAGCGTTACCTGG	KCMF1
sgRNA1146	CTAGAACGGCAGCATGCCC	KCMF1
sgRNA1147	GAATGTTTCACCCTGGCCG	KCMF1
sgRNA1148	GAGTGAGACGTTCTGCAGG	KCMF1
sgRNA1149	AAGTGGTGCAACAACAACA	KCMF1
sgRNA1150	GTTGTAACTGAGAAGCGGA	KCMF1
sgRNA1151	CGCCGGGTTGCGTTGCGTG	KCMF1
sgRNA1152	TGGGTTATGATGAATCGAG	KCMF1
sgRNA1153	TTCAGACATTAGGCCATCG	KMT2C
sgRNA1154	CCATGCGACGACCTCCCCA	KMT2C
sgRNA1155	TGTTGCCAATACACAATCA	KMT2C
sgRNA1156	CACACGGTCTAGTTCTCAG	KMT2C
sgRNA1157	GGGTGTGCAGGTAAACCCA	KMT2C
sgRNA1158	TGCAAGCAGCACAAAACCG	KMT2C
sgRNA1159	ATAATGAAAGCCAAAATGG	KMT2C
sgRNA1160	CCTCGGGGGGTGGTGGCGG	KMT2C
sgRNA1161	CCCTATCCTAGTCCTACGG	KMT2D
sgRNA1162	CTTCGAAGCGAAAGTACTG	KMT2D
sgRNA1163	GTGGAAATTCCCGCCAACG	KMT2D
sgRNA1164	TCGGGGTAGACCTCCATAG	KMT2D
sgRNA1165	TGTGGGCATCACTATCACG	KMT2D
sgRNA1166	CAGAGGCATCAGCAGCAGG	KMT2D
sgRNA1167	CAGGCACCGAGCCCGCCGG	KMT2D
sgRNA1168	CAGGTGAGACCCTCCCAGG	KMT2D
sgRNA1169	ATAAAACTGGTGCGCAAGG	LNX1
sgRNA1170	CAACACATTTATCGTGATG	LNX1
sgRNA1171	AACCTGGCGGGACACGACG	LNX1
sgRNA1172	CGAGCATCACTTTCAAACC	LNX1
sgRNA1173	GCGGTGTGGCATATCGACA	LNX1
sgRNA1174	AGTTAGCAGGACTGAGCCA	LNX1
sgRNA1175	AATGATCTGCTTCTAATAG	LNX1
sgRNA1176	ACTCGATTGATCTTGATGC	LNX1
sgRNA1177	CTGCAGGATCTAGTAGAGT	LNX2
sgRNA1178	TTGGTCTGCTATAATACGG	LNX2
sgRNA1179	GACCGATGAATTTCAATCG	LNX2
sgRNA1180	GTCCACAGGGTGTGTCTAG	LNX2
sgRNA1181	GAGGCGACTCAGAACGCGG	LNX2
sgRNA1182	TTGGCATGACCGTTGCTGG	LNX2
sgRNA1183	GTCTGCTATAATACGGTGG	LNX2
sgRNA1184	GTAACACCATTAGAGAAGC	LNX2
sgRNA1185	CAGAACGAATGTCCGCAAG	LONRF1
sgRNA1186	CTGCCTGGTGTTCAACTAC	LONRF1
sgRNA1187	TCCCAGCGCTCCGACTCCG	LONRF1
sgRNA1188	CTGGTTCTGAAGTCTGAAG	LONRF1
sgRNA1189	TAGAGTGAAGAAATACCAG	LONRF1
sgRNA1190	AATGAACCTAGCCCAAAGC	LONRF1
sgRNA1191	GGAATATCACCATAAGCTA	LONRF1
sgRNA1192	TTTCGGATCAATGCCCGAG	LONRF1
sgRNA1193	CAAATACCTTAATCAAGAG	LONRF2
sgRNA1194	CAGTTTCCGGATGACGTGG	LONRF2
sgRNA1195	CCATCCTACCTCATGCAGA	LONRF2
sgRNA1196	TCGCCGCCCGGGTTCTCCG	LONRF2
sgRNA1197	GGACATCAAGTAAAAGCTC	LONRF2
sgRNA1198	TGAGACAGAAGAAAGTCAG	LONRF2
sgRNA1199	TCATTCTGACAAGCTGCAC	LONRF2
sgRNA1200	CATGGAAACTGGCACCAAG	LONRF2
sgRNA1201	GCACCACGTTGACTCGCAG	LONRF3
sgRNA1202	ATGCGTCGAAAGATGCAAG	LONRF3
sgRNA1203	CAGTGCTACCCTCGTCCGG	LONRF3
sgRNA1204	CACCTTAAAACCCATCGGG	LONRF3
sgRNA1205	CAGCTGGTGCGCTGCCTGG	LONRF3
sgRNA1206	ATGGACCCAGCTAAAGTGA	LONRF3
sgRNA1207	CAGACGCCTTGGCGTCCCG	LONRF3
sgRNA1208	CTGTACCGCGAGCGCCAGG	LONRF3
sgRNA1209	CAGTTGATGTCCATAACCC	LRSAM1
sgRNA1210	TGCGTACCCTCAACATCAG	LRSAM1
sgRNA1211	CCCACGGACAGATTCTCAA	LRSAM1
sgRNA1212	GGCTGTCAGCTGATTATCG	LRSAM1
sgRNA1213	AAGCGGAAACCCAGTGAGG	LRSAM1
sgRNA1214	CTGCCCCAGATCGTCAGGA	LRSAM1
sgRNA1215	TCCGCTTCCGGAAGAAGAG	LRSAM1
sgRNA1216	GGCGGGTAGACCATGGCCG	LRSAM1
sgRNA1217	AAGCATGTTTATCTGAACT	LTN1
sgRNA1218	CGTGTACTTGGTAATACGT	LTN1
sgRNA1219	GAGACACAGAAACTGTGAA	LTN1
sgRNA1220	TATCAACTGTGATTCGTGA	LTN1
sgRNA1221	AGAGCAGACAAATGTAGGA	LTN1
sgRNA1222	CATCAACTGTGGAATGCGC	LTN1
sgRNA1223	GGATATCGCCTTTGAGCCA	LTN1
sgRNA1224	TGTGGCTTCTCGGACGCGA	LTN1
sgRNA1225	TAAGAGACTGGACGCTGTG	MAEA
sgRNA1226	CAGGAGTACCCGACCCTCA	MAEA
sgRNA1227	GCACGCCCTACCTTGTACG	MAEA
sgRNA1228	CGTTGCGGCTACTACAACA	MAEA
sgRNA1229	ATCCGGCAGAATAAGAGAC	MAEA
sgRNA1230	CTCAGACAGTGCTACAAGG	MAEA
sgRNA1231	ACAAGCACGAAGCAAAGAC	MAEA
sgRNA1232	CGCCAGCTTGTTCAGGGAG	MAEA
sgRNA1233	TCTGCACATTTGACTAGGA	MAP3K1
sgRNA1234	AAGATGGATGATCGTCCAG	MAP3K1
sgRNA1235	TTCTCACCATATAGCCCTG	MAP3K1
sgRNA1236	GAGAGCACTGGAAATTCTG	MAP3K1
sgRNA1237	CCCGGGAATCCCGACGACG	MAP3K1
sgRNA1238	TATAGCATAAAGGATGAAG	MAP3K1
sgRNA1239	GGCTTGTGCAAAACCACCA	MAP3K1
sgRNA1240	AGGTTCTAGTTGAAACACC	MAP3K1
sgRNA1329	AGGAAGCCAATTCTCACGA	MDM2
sgRNA1330	CGTACGCACTAATCCGGGG	MDM2
sgRNA1331	AGAAGCCGAGCCCGAGGGG	MDM2
sgRNA1332	TTATAGACAGGTCAACTAG	MDM2
sgRNA1333	TTGGTAGTAGTCAATCAGC	MDM2
sgRNA1334	ACGCTGACAAGTGGTACGG	MDM2
sgRNA1335	GAAGCAGCCAAGCTCGCCG	MDM2
sgRNA1336	GGAAGCCAATTCTCACGAA	MDM2
sgRNA1337	AAGCAGTGAAAAACCCCGG	MDM4
sgRNA1338	GATGTTGAACACTGAGCAG	MDM4
sgRNA1339	ATTGATATTAGGCTAGGGG	MDM4
sgRNA1340	AGCAGTGAAAAACCCCGGT	MDM4
sgRNA1341	CTGCCACTAAACTAAAGCA	MDM4
sgRNA1342	ATGGCAGTGATATCAGACG	MDM4
sgRNA1343	TGACTCCTAAGACGCAAAG	MDM4
sgRNA1344	GTGAGAAAAGACCACGAGA	MDM4
sgRNA1345	GTAGTTGCAGACATTGCGC	MECOM
sgRNA1346	GCGTGAGTGGTACTAACCG	MECOM
sgRNA1347	CATGCGCTTATGACGGCAA	MECOM
sgRNA1348	TTAGTGGTGAGATCAAAGG	MECOM
sgRNA1349	AACTAGCAGGTATCAAAGG	MECOM
sgRNA1350	GTAGGGGACAATAAGCCAG	MECOM
sgRNA1351	TTGTGGCAGGTGTCACTGG	MECOM
sgRNA1352	ATGATGTCAGTACACCAAG	MECOM
sgRNA1353	ACCCGTGATCTCGAACACG	MEX3A
sgRNA1354	GCGGTAGGGCACCCGCACA	MEX3A
sgRNA1355	GCTATCGATTGCTGCGTCG	MEX3A
sgRNA1356	GGCACGGGAACACACTCCG	MEX3A
sgRNA1357	GCACGCTCCACGTTGCCTG	MEX3A
sgRNA1358	CTCTGCGCTCTCTACAAAG	MEX3A
sgRNA1359	AAGGGCAGCAGCAACACCA	MEX3A
sgRNA1360	GGGCTCCCCCAAACCCAGG	MEX3A
sgRNA1361	AACGTGGATCGCGCTCGAG	MEX3B
sgRNA1362	TTGTAAAATCAAAGCGCTG	MEX3B
sgRNA1363	TTGTGCGCAAAGCTCAGGG	MEX3B
sgRNA1364	GTTCTTATTCCGGGAGGCG	MEX3B
sgRNA1365	TGGTGCTCTCCCGCCCCCG	MEX3B
sgRNA1366	AACACGGCACTCAACGGCG	MEX3B
sgRNA1367	TGGGCCGCCCAACCTGCCC	MEX3B
sgRNA1368	AGGTCTGCGAACAGCGAGC	MEX3B
sgRNA1369	GTCAGGGTCCCTTATCGTG	MEX3C
sgRNA1370	TCCCGGGCATCGAACCTGG	MEX3C
sgRNA1371	CCACCTTCAAAGCTTACAT	MEX3C
sgRNA1372	CCCACGCCTACGGCCCCGG	MEX3C
sgRNA1373	GAGCTGGAAGAGGACGAGG	MEX3C
sgRNA1374	CCGATGTAAGCTTTGAAGG	MEX3C
sgRNA1375	ATCTGCTGGGTCTGAGAGG	MEX3C
sgRNA1376	CTGGACGGAGACCTGCTGG	MEX3C
sgRNA1377	AGCCCGCGAACACGTCGGG	MEX3D
sgRNA1378	CTACATCAAGACCCCAGTG	MEX3D
sgRNA1379	GTGACGCCCGGGCGCGACA	MEX3D
sgRNA1380	GGGCCAAGACCCCCAACCA	MEX3D
sgRNA1381	CTGGCGCCTTCACCGACGC	MEX3D
sgRNA1382	GACCTGACCGTGCCCGCCG	MEX3D
sgRNA1383	CATCAAGCGCATCCAGCAG	MEX3D
sgRNA1384	GCGAAGCCCGCGAACACGT	MEX3D
sgRNA1385	AGTTACCTCACCAGCCGCA	MGRN1
sgRNA1386	AAAGAGGTAACCTTCAGGG	MGRN1
sgRNA1387	TTCGACGCCGATGCCCGCG	MGRN1
sgRNA1388	AGACCGTCCACTACAAGAG	MGRN1
sgRNA1389	CAGACCCACCTGGACCGGG	MGRN1
sgRNA1390	CTGTGGTGGACGAAGGAGA	MGRN1
sgRNA1391	GTCCAGACCCACCTGGACC	MGRN1
sgRNA1392	TAGCGCAGCGTGTCGGCGC	MGRN1
sgRNA1393	GGTAACAGAAATCCAGGAC	MIB1
sgRNA1394	TGCATCATGCTGCACTAAG	MIB1
sgRNA1395	GCACCTCGCAGTTTCAAGT	MIB1
sgRNA1396	TTATAGAAGTACTACATCG	MIB1
sgRNA1397	CTAAGAAGATTACAGCCAG	MIB1
sgRNA1398	TATTGACAGCAATATGAAG	MIB1
sgRNA1399	CTGAGCATTCGAAATAAGA	MIB1
sgRNA1400	GAGAGCCCCGAGGAGGTGG	MIB1
sgRNA1401	AGGTGGACACCAAGAACCA	MIB2
sgRNA1402	CGAGTGAGCGGTCTCGTAG	MIB2
sgRNA1403	TCACAGCCGCGCTCACACA	MIB2
sgRNA1404	ACCACCAATGTGTACCGTG	MIB2
sgRNA1405	GGGTGCAGTGTCAACGCCG	MIB2
sgRNA1406	AGCGCGTGACCCTTGAGGG	MIB2
sgRNA1407	GAGCCTCAAGGCGGCCCGG	MIB2
sgRNA1408	ATTGTCGAGGTCCTCACGG	MIB2
sgRNA1409	CTTGTGTAAACTGGTTGGG	MID1
sgRNA1410	AATTGGCTCAATCAGACGA	MID1
sgRNA1411	AGATACTCACTAACGACGT	MID1
sgRNA1412	TGTGATACTAGGATGCGGT	MID1
sgRNA1413	CAAGAAGCCAAATTGACAG	MID1
sgRNA1414	TGATAGAGACAAACACCCA	MID1
sgRNA1415	CTCTTCTCTAATTGTGGGA	MID1
sgRNA1416	GTGGTGAGACACAATAGCA	MID1
sgRNA1417	GCAGAGGCTGTGAGCACAA	MID2
sgRNA1418	TTATCTCGCTGAACCACCG	MID2
sgRNA1419	CGCTCGCTAGACATGGCAG	MID2
sgRNA1420	GATCGATTTGAGAAACTCA	MID2
sgRNA1421	GAGGCATTAAGAACCACGG	MID2
sgRNA1422	TGGCACTGGTTCCACCAGG	MID2
sgRNA1423	GTGGTGAGACACAACAACA	MID2
sgRNA1424	ATGGAAGAATGTGACGAGT	MID2
sgRNA1	TGATCACTTCCTTCTGCGG	MINDY1
sgRNA2	CGGGGGGAGCTTCACCTGG	MINDY1
sgRNA3	CAGTTCCTGGAGACCACCG	MINDY1
sgRNA4	TGGTAGGTCAGCTGGGCCG	MINDY1
sgRNA5	CAAGTCGGTAAGCCCCAGC	MINDY1
sgRNA6	GGTAATGCGAGTTTGGGGG	MINDY1
sgRNA7	CTGAGTTACAACCAGCTGG	MINDY1
sgRNA8	TAGGTCAGCTGGGCCGCGG	MINDY1
sgRNA10	ATTGGGAACAAATCCCGGA	MINDY2
sgRNA11	TGCAGCTACAACCAACTAG	MINDY2
sgRNA12	TTATGATTTCCATCATCGG	MINDY2
sgRNA13	TAACTTCAACGGTTCAGGA	MINDY2
sgRNA14	GGGTGGTTAGTAGACCCTC	MINDY2
sgRNA15	AAATTCTTCGACTTACCTG	MINDY2
sgRNA16	ATCCTGAAACTGTATACAA	MINDY2
sgRNA9	TTTGTTGGTAACGGACCAG	MINDY2
sgRNA17	ATGAATCCATTATCTAGGG	MINDY3
sgRNA18	GTATGAATCCATTATCTAG	MINDY3
sgRNA19	AGGTGCAATAACAGCACAG	MINDY3
sgRNA20	CTTGGCAAAAAATACGGTG	MINDY3
sgRNA21	CAAGCAGTATGATCCAGAG	MINDY3
sgRNA22	TTCAAACCTACGACCCAGA	MINDY3
sgRNA23	ACAGGTGCAATAACAGCAC	MINDY3
sgRNA24	CATTAGAACAGTTTGAAGG	MINDY3
sgRNA25	CGCCACACAATGTCTGCGA	MINDY4
sgRNA26	TGATGCAGAGCTCGAGGGG	MINDY4
sgRNA27	CCTCGCAGACATTGTGTGG	MINDY4
sgRNA28	GTCTGCGAGGGCCAGGACG	MINDY4
sgRNA29	TTGACTTGTACTACTACGA	MINDY4
sgRNA30	CACCCGGGACCGTCTGCAT	MINDY4
sgRNA31	ATGGGACAGGGCCAGGCCG	MINDY4
sgRNA32	TACGGCATAGTGCAGAACA	MINDY4
sgRNA33	TCGTAGATGAATTTCTCAG	MINDY4B
sgRNA34	TGCTACAACCAAATGCTGG	MINDY4B
sgRNA35	GAGAGTCTGTCATCTTCCG	MINDY4B
sgRNA36	GGTTGTAGCAGCTGAGTGG	MINDY4B
sgRNA37	TGATGTTGGCTATTTGCAG	MINDY4B
sgRNA38	AGCTGCTACAACCAAATGC	MINDY4B
sgRNA39	CAGTGGGGTAAGGATGCCT	MINDY4B
sgRNA40	AAATAGCCAACATCACTGC	MINDY4B
sgRNA1425	CATGTCACAAGAATCTCCG	MKRN1
sgRNA1426	GAGAAAGAGCAAACCGCCG	MKRN1
sgRNA1427	CTTCTCTAGTCGTGCATTG	MKRN1
sgRNA1428	ACTTACTACGGCCACAGTA	MKRN1
sgRNA1429	GCAGGAGCGGCAGCGGCGA	MKRN1
sgRNA1430	CTGCAGGTCCTGCATCCAA	MKRN1
sgRNA1431	TATTTATGGAGACCGCTGC	MKRN1
sgRNA1432	TGCTTCTTTGTCTCCACGG	MKRN1
sgRNA1433	AAGCGTGAAAAGAGAACAT	MKRN2
sgRNA1434	TGCAGTGACCTCGGAAGGA	MKRN2
sgRNA1435	TTGACGTTCGAACACGAGA	MKRN2
sgRNA1436	GTTTAGATATGACCACACG	MKRN2
sgRNA1437	AATCTCCTCTCAGAAGCAG	MKRN2
sgRNA1438	CTTCATCTCGGGGCTGGGC	MKRN2
sgRNA1439	TTCGACCCAGAGCAGAGGA	MKRN2
sgRNA1440	CACCAAGCAGATCACTTGC	MKRN2
sgRNA1441	TTCGCACGACCTTTCTGGT	MKRN3
sgRNA1442	GGGGGCAGATGCAACCCAG	MKRN3
sgRNA1443	GAGACATATGCGACATGTG	MKRN3
sgRNA1444	GTGCAGCGTGGTATGGACA	MKRN3
sgRNA1445	TACAAGCATGAATACCCTG	MKRN3
sgRNA1446	TGCCCTGGAACAAACTCAA	MKRN3
sgRNA1447	CCCCATGGATGCTGCCCAG	MKRN3
sgRNA1448	CGATGTGCGCAGCCGTGCT	MKRN3
sgRNA1449	ACGGCAGCGGTGCGTGCGG	MKRN4P
sgRNA1450	GTGGCGCGTATGACGGCAG	MKRN4P
sgRNA1451	GCGACGCGTGCGATGGCAG	MKRN4P
sgRNA1452	GCGGCAGCGACGCGTGCGA	MKRN4P
sgRNA1453	ACGGCAGCGACGGTAGTGG	MKRN4P
sgRNA1454	ATGGCAGCGGCGACAGCAG	MKRN4P
sgRNA1455	GGATAAGCAGTAATGGCGG	MKRN4P
sgRNA1456	GCGACGGCAGCGACGGTAG	MKRN4P
sgRNA1457	AGCCAAAAGCAGAGCAACA	MNAT1
sgRNA1458	CATTGTATTCTCTTAGACT	MNAT1
sgRNA1459	GAGTGGAGTACCACACTCA	MNAT1
sgRNA1460	TTCAACTTGACCAACAATG	MNAT1
sgRNA1461	GTGTAAGACCACCAAATAT	MNAT1
sgRNA1462	GAAGATCCCACTGTTGACA	MNAT1
sgRNA1463	GTCAGAGCTGCCTCACCAC	MNAT1
sgRNA1464	TTTGGTGGTCTTACACCGA	MNAT1
sgRNA1465	CTGCCAATAGCAATGCTGA	MSL2
sgRNA1466	CAATTTCTACCATTATCCG	MSL2
sgRNA1467	CTACTGTGTCACAAACGGG	MSL2
sgRNA1468	TATATAACACAGACTACAC	MSL2
sgRNA1469	TGTGTCAAACACAAAGTAA	MSL2
sgRNA1470	ATGATAACCCATGAAGTGC	MSL2
sgRNA1471	TGGAAGCCACTGTATCCAA	MSL2
sgRNA1472	CAGACATAATGTTGGCAGG	MSL2
sgRNA1473	CATCCACGCCATCCTCGTG	MUL1
sgRNA1474	CTGCAAGGGGGTAATTCAG	MUL1
sgRNA1475	GGTGAAGGACTGAATCGAG	MUL1
sgRNA1476	GAGAAGTGATACATACCAA	MUL1
sgRNA1477	TACCTTCTATAACAGCATA	MUL1
sgRNA1478	CGCCGTCATGGAGAGCGGA	MUL1
sgRNA1479	TCATCGGCCACTACATCAG	MUL1
sgRNA1480	CTTCCGGAGAATGAAGAAG	MUL1
sgRNA1481	ATGTGCTAATAGACACACC	MYCBP2
sgRNA1482	CAGATACTCTACTATAGGT	MYCBP2
sgRNA1483	GTTGACTGAGATATCCTTG	MYCBP2
sgRNA1484	GATCCGTGTCAATAATGAT	MYCBP2
sgRNA1485	CTGTGGTGTTACAATGCGG	MYCBP2
sgRNA1486	ATGACAGCATAGTGACTGG	MYCBP2
sgRNA1487	GACTCCTGAGACACAGGGA	MYCBP2
sgRNA1488	GACTGCATGTCTGCTGCAG	MYCBP2
sgRNA1489	ATTCTGTGCGGGATAGCGA	MYLIP
sgRNA1490	TGCAGTTTACGGGTAGCAA	MYLIP
sgRNA1491	GAGGCGAAAGCCAACGGCG	MYLIP
sgRNA1492	CTTAGGATAGCTTATCCTG	MYLIP
sgRNA1493	GGTGTATGACCATGCCAGG	MYLIP
sgRNA1494	GACGCGGTGCTGATGGAGG	MYLIP
sgRNA1495	AGGTGGAGGCGAAAGCCAA	MYLIP
sgRNA1496	CAGCCTCACCTGTTCAAGG	MYLIP
sgRNA1497	TGAATCTAGAAGAACACAG	NEDD4
sgRNA1498	TTACAGGATACCTGTACAG	NEDD4
sgRNA1499	TGGAACATCCACTTGACCT	NEDD4
sgRNA1500	CCAAGTTACTTGACGGTGG	NEDD4
sgRNA1501	CTTCATCTGGATTACCACC	NEDD4
sgRNA1502	TCCTCGGATATCTGCCGCC	NEDD4
sgRNA1503	ACGGCTGAATTTCCAAAAA	NEDD4
sgRNA1504	AGCACAATTGTTCTAAAGG	NEDD4
sgRNA1505	AGTTACTGTTGGCGAGCTG	NEDD4L
sgRNA1506	CCCGGCGTGGTATGTACAT	NEDD4L
sgRNA1507	TAACACAAAGACTACAACC	NEDD4L
sgRNA1508	TTACCGGAAGGTGACTAAG	NEDD4L
sgRNA1509	CCAGACACTGAACCCAAAA	NEDD4L
sgRNA1510	TATGGACTTTCCGAAGACG	NEDD4L
sgRNA1511	TGGAGCCCGAGCCCTCGGA	NEDD4L
sgRNA1512	AAACTTTCATTGTACGTAG	NEDD4L
sgRNA1513	CGGCACGTTGAGGTCGCAT	NEURL1
sgRNA1514	TTCCACCGCATCAACGACT	NEURL1
sgRNA1515	CGCCACCGTCTGCTCGTCG	NEURL1
sgRNA1516	GCATCGGTGAGAAGTGACG	NEURL1
sgRNA1517	TCCCGCGCAGATAGCGAGC	NEURL1
sgRNA1518	ACTCTGGGACACCAGGTCG	NEURL1
sgRNA1519	ATCCTCGACGAGCAGACGG	NEURL1
sgRNA1520	CTCCTTCACCGCCCTGCGG	NEURL1
sgRNA1521	TGGCGTCACGTTCACGCAG	NEURL1B
sgRNA1522	CTGTCGGCCGACCGCAAAG	NEURL1B
sgRNA1523	GAGCTCGAGAACAACCAGG	NEURL1B
sgRNA1524	TGTTCTACAGCGTGAACGA	NEURL1B
sgRNA1525	GGCGTCAGCGTGTCAGCGA	NEURL1B
sgRNA1526	GTGCTCTTCCACTGCGGCG	NEURL1B
sgRNA1527	CCTACTGGGCCGACCGCCA	NEURL1B
sgRNA1528	CCACCGCCAGCCGACGCCG	NEURL1B
sgRNA1529	GCGCGTGAAGCCCACGCGG	NEURL3
sgRNA1530	TCTTCGCCAAGGTCAACGC	NEURL3
sgRNA1531	GGCGCACCACGTTCCACGA	NEURL3
sgRNA1532	CGGCATCGTGTTCAGCCAG	NEURL3
sgRNA1533	GCACTTCGCTTCCATGCCG	NEURL3
sgRNA1534	TGCGTGAGGGCGTGCCCGT	NEURL3
sgRNA1535	GAGGAGCAGAGCCCGACGT	NEURL3
sgRNA1536	GCGGCGGTCCACCCAGAAG	NEURL3
sgRNA1537	AGAGAAATGCACTGTACGG	NFX1
sgRNA1538	TACATTTATGTGTGACAAG	NFX1
sgRNA1539	TTACCACAGAAACAAGTGT	NFX1
sgRNA1540	CCACATAACACATCTCGGG	NFX1
sgRNA1541	CTGAGTTAGGAAAGTGCAA	NFX1
sgRNA1542	AGAAATCCACCAAAACAGG	NFX1
sgRNA1543	CATCAACAAGTCTTCCAGG	NFX1
sgRNA1544	CAGAAACATTCTGACAGGC	NFX1
sgRNA1545	GTAAACATTTATGGCCACA	NFXL1
sgRNA1546	GGAGGAGTCGCGACCACGG	NFXL1
sgRNA1547	CACATGTGTGATTACCACA	NFXL1
sgRNA1548	GGTCTTGTCAGCTGCCATG	NFXL1
sgRNA1549	AACGTGCAAGGAAATGAAG	NFXL1
sgRNA1550	TGCAGACTACCGCAGCCAG	NFXL1
sgRNA1551	CAAGCCACGGATCTAAAGG	NFXL1
sgRNA1552	ACAAAGTAACCAAAACTGA	NFXL1
sgRNA1553	AAGACGGGGCGTGTCGTGG	NHLRC1
sgRNA1554	ATCACCAACGACTGCCATG	NHLRC1
sgRNA1555	CTGCAGAATGGGCACTCGA	NHLRC1
sgRNA1556	GGTAACTGATGCGGAGGCA	NHLRC1
sgRNA1557	GGACAAAGCGCCAGTCCGG	NHLRC1
sgRNA1558	ATCAGCCTGCTCGAGTGCA	NHLRC1
sgRNA1559	ACCACGACACGCCCCGTCT	NHLRC1
sgRNA1560	TTCCGCGAAGTCGACGTCC	NHLRC1
sgRNA1561	TTCTGGGTCCCATAGCCCG	NOSIP
sgRNA1562	TCAGGTCCGACATGCGCAG	NOSIP
sgRNA1563	CAGAAGGAGCTTCAGCGGG	NOSIP
sgRNA1564	ATGCCGCGTCATCCTAGGG	NOSIP
sgRNA1565	TGGCTTCGGGCGTCAGCGA	NOSIP
sgRNA1566	TCGCTGACGCCCGAAGCCA	NOSIP
sgRNA1567	CGTCAGGTCCGACATGCGC	NOSIP
sgRNA1568	GGCAAGAACTGCACCGCAG	NOSIP
sgRNA1569	ATGACCCATGGCGTGCTAG	NSMCE1
sgRNA1570	TCCTCCAACTTATCTACGG	NSMCE1
sgRNA1571	GGGAGACCCATTTATGCGT	NSMCE1
sgRNA1572	TCCACAAACATATTGAACC	NSMCE1
sgRNA1573	GTCAAAGCTGCGAAACCTG	NSMCE1
sgRNA1574	CTAATGCTGCCTGGACCGC	NSMCE1
sgRNA1575	ACAACTTCAATTTCCAAAA	NSMCE1
sgRNA1576	ATGGGTCATCAGCAACTGG	NSMCE1
sgRNA89	TCGCGCTGCAGGTAGCCCG	OTUB1
sgRNA90	TAGACCACAAGGTAGTCGG	OTUB1
sgRNA91	CAGGACCGAATTCAGCAAG	OTUB1
sgRNA92	CTGCACAGCAATCTGGAGG	OTUB1
sgRNA93	TCGAGCACTTCATCGAGGG	OTUB1
sgRNA94	TCTTCGAGCACTTCATCGA	OTUB1
sgRNA95	TTCTTCGAGCACTTCATCG	OTUB1
sgRNA96	GTTCTGCACAGCAATCTGG	OTUB1
sgRNA100	AACTGCACGATGTGGTCCG	OTUB2
sgRNA101	GGCCGACGTGAGCAGGCGC	OTUB2
sgRNA102	GTCGTTGAACACCTTCAGC	OTUB2
sgRNA103	GCGCAGGAACTGCACGATG	OTUB2
sgRNA104	ATTTACCGGAGGAAAATCG	OTUB2
sgRNA97	TGAAAACAGGATTTACCGG	OTUB2
sgRNA98	GATCTTCAAGTGAGTGCCG	OTUB2
sgRNA99	CCGGAGGAAAATCGAGGTG	OTUB2
sgRNA105	CGGTGGACGTGTAGTGCGG	OTUD1
sgRNA106	CGCGGCTGCTGACTCGCGG	OTUD1
sgRNA107	TCCGCCGCACTACTCGGGG	OTUD1
sgRNA108	AAGGCGGGCATCTTGGCGG	OTUD1
sgRNA109	TGGCCGCCGCCAAGCACCG	OTUD1
sgRNA110	GCCGCCCCGAGTAGTGCGG	OTUD1
sgRNA111	GGTGAGTGCCAGCCCGCCG	OTUD1
sgRNA112	GCTCGGCCCCTTATAGGCG	OTUD1
sgRNA121	GCACTACGACAGTGTTCGG	OTUD3
sgRNA122	GGACTACATGATAAAGCAG	OTUD3
sgRNA123	CCGTGCTTCGGATGAACCA	OTUD3
sgRNA124	CGTGCTTCGGATGAACCAA	OTUD3
sgRNA125	CGCAAAGGTATGTAAGATG	OTUD3
sgRNA126	ACCGAAAACAATAAGGCAC	OTUD3
sgRNA127	CCTTGGTTCATCCGAAGCA	OTUD3
sgRNA128	AATAAAAACCAGCTCGCAA	OTUD3
sgRNA129	GAAGACTGTGACATACCTG	OTUD4
sgRNA130	CTTCAATACAGGAATGGGT	OTUD4
sgRNA131	AACAGAGAGAAATTTGAAG	OTUD4
sgRNA132	AAGCGTTTGGAAAATCCAC	OTUD4
sgRNA133	AACACAGTAACACCTGAAA	OTUD4
sgRNA134	TACCTGTACATAAGAGAAA	OTUD4
sgRNA135	TCTCGAAGATAGTGAATAC	OTUD4
sgRNA136	TGCAATACCTAAAAAGAAA	OTUD4
sgRNA137	CATGGGATACATCAAAACG	OTUD5
sgRNA138	AATGCCATAAAAACATCGG	OTUD5
sgRNA139	GTGGACTAGCCGGTCCCCG	OTUD5
sgRNA140	AGCAGTCAGTTCTCGGCAG	OTUD5
sgRNA141	AACAGGCTCGCCAGGTCCG	OTUD5
sgRNA142	TGGGTGGTGCCGTAGGCGT	OTUD5
sgRNA143	AGGCTGAACTCCGCTGCCG	OTUD5
sgRNA144	GGAGGCTTACCAAAGGCAG	OTUD5
sgRNA145	CGACGGCGACAGTTTCCCG	OTUD6A
sgRNA146	ATCGCTTGACGGGAAGCGG	OTUD6A
sgRNA147	TGCGCACCACGGCATGGGG	OTUD6A
sgRNA148	GCCGGCTTCAAGCGCGAGG	OTUD6A
sgRNA149	AGCAAGGTTAGGAAAGCGG	OTUD6A
sgRNA150	GATGGCGCGGTACATGCAG	OTUD6A
sgRNA151	GCGCCGCCACCAACGCGAG	OTUD6A
sgRNA152	TGAAAGCGATCCCGGCCGA	OTUD6A
sgRNA153	CTTCACCAACTATAATGGG	OTUD6B
sgRNA154	TAAACACAGCTGCATGGGG	OTUD6B
sgRNA155	AATGGCTTTATACATACAG	OTUD6B
sgRNA156	AAGCAACTCACCGAAGATG	OTUD6B
sgRNA157	CAAGAATGACAAGAAGAGG	OTUD6B
sgRNA158	TGGCTTTGCATATACTCAG	OTUD6B
sgRNA159	ATGGAACAGAAACATAGAG	OTUD6B
sgRNA160	TCCCAAGAATGACAAGAAG	OTUD6B
sgRNA161	ATGTGTTCAATGAAGGGCG	OTUD7A
sgRNA162	GAGGGAAGCCCTGAAGCGG	OTUD7A
sgRNA163	AGAAAAGCGGCTTTCCCGG	OTUD7A
sgRNA164	GACCTGAGCGTGTACAGCG	OTUD7A
sgRNA165	CAGAAAAGCGGCTTTCCCG	OTUD7A
sgRNA166	ATGGGCTAGGACAAAAACG	OTUD7A
sgRNA167	GGAGCGACCCTGCCTGCAG	OTUD7A
sgRNA168	CAGACGCAGCAGAATAAGG	OTUD7A
sgRNA169	CCATGCTGAGGGACTCCGG	OTUD7B
sgRNA170	GGTAAGTATGGCTAAGTAG	OTUD7B
sgRNA171	ATGCTGAGGGACTCCGGAG	OTUD7B
sgRNA172	GGAAGCGTTGAAAAGGCGC	OTUD7B
sgRNA173	TTTCAAGACTCACCAAGGG	OTUD7B
sgRNA174	TGATCGGGACTTGATGCTG	OTUD7B
sgRNA175	AGGAGGCCCATAGTCGTCG	OTUD7B
sgRNA176	ATCATAGGCGAGCACCAGA	OTUD7B
sgRNA185	CTATTCACAAATGAGGCGG	OTULIN
sgRNA186	CCACGGACTCGCCGTATGG	OTULIN
sgRNA187	TTGCTTATACATGAAAGAG	OTULIN
sgRNA188	ATACAACTGGATCAAGCAA	OTULIN
sgRNA189	GAACTATTCACAAATGAGG	OTULIN
sgRNA190	AGCGTACCAGCATGAGCTC	OTULIN
sgRNA191	TGGTGTAATTTCAGTGAGG	OTULIN
sgRNA192	CTCATGGCCTGGAACAGCG	OTULIN
sgRNA81	TGCCATCTGCTACTTCCGG	OTULINL
sgRNA82	AGCCTCCGGAAGTAGCAGA	OTULINL
sgRNA83	TATTTCAGATATTCAGCCA	OTULINL
sgRNA84	CCAGACAGTGTCTAAGGCT	OTULINL
sgRNA85	AAGTGACCAAGTTCACTCC	OTULINL
sgRNA86	TGATGGAAAAGAGATGCCC	OTULINL
sgRNA87	GGGCACAAGCTGAAATGGT	OTULINL
sgRNA88	TGAATATAAATGTAGCCTC	OTULINL
sgRNA609	TCAAGTATATGGCCCGTGG	PAN2
sgRNA610	TGTGAAAAGTACCAGCCCA	PAN2
sgRNA611	AAATACCACAGGCTTATCG	PAN2
sgRNA612	TTCCACCTTAAAAGTACGG	PAN2
sgRNA613	TGCAAGTCAAAGTGGGAGA	PAN2
sgRNA614	CAGGAGCTGGAAATACCAC	PAN2
sgRNA615	GATATCGGCTGGGTTGGCC	PAN2
sgRNA616	CACAGCGTGGTGGCTGAAG	PAN2
sgRNA1585	CACGAAGTAGCCGGCGCAT	PCGF1
sgRNA1586	CAGTCCCGAGGTTTGGACC	PCGF1
sgRNA1587	CTTGCACCTCGTTCCGTAG	PCGF1
sgRNA1588	CTCATCATAGCGATAGTAG	PCGF1
sgRNA1589	AAGGACATACCTTCCCCAG	PCGF1
sgRNA1590	GAGGTACGCCATCTCCGGA	PCGF1
sgRNA1591	TTGTTTGCTGCCTATGCGC	PCGF1
sgRNA1592	CAGGACATCGTGTATAAGC	PCGF1
sgRNA1593	ACGGCTCCAATGAGGACCG	PCGF2
sgRNA1594	ATCGACGCCACCACTATCG	PCGF2
sgRNA1595	TCTCCATCGAATTCTACGA	PCGF2
sgRNA1596	GACCTGCACGTCACACATG	PCGF2
sgRNA1597	CGGAACAGGGTCTGCCCGG	PCGF2
sgRNA1598	AGATGAGATGAAACGGCGG	PCGF2
sgRNA1599	GCAGCGTACCCCCTGACGG	PCGF2
sgRNA1600	CTACATCTACCCCTGGCGG	PCGF2
sgRNA1601	ACAGCACTTAGATTCCCAT	PCGF3
sgRNA1602	TCACCCGATGTACTGCAGG	PCGF3
sgRNA1603	GTGCCGGGAGACATCAAGG	PCGF3
sgRNA1604	TCAAACAAAGAGGCCGCGG	PCGF3
sgRNA1605	TGCATAAAATGTCCAGCTG	PCGF3
sgRNA1606	GACCAGGAAGATCAAGCTG	PCGF3
sgRNA1607	TACCTCATCGACGCCACCA	PCGF3
sgRNA1608	AGGGAGTTCTATCACAAAT	PCGF3
sgRNA1609	AGATAGCAATGATTGCCCA	PCGF5
sgRNA1610	CGAAATAATGGGCAATCAG	PCGF5
sgRNA1611	CTTACGTTCTCGTAGTCCA	PCGF5
sgRNA1612	CTAGACAGATAGCAATTTG	PCGF5
sgRNA1613	GCCACGAATGGCTACCCAA	PCGF5
sgRNA1614	TAGTAGTCTGGGCAAAGAG	PCGF5
sgRNA1615	ATCAAGCCAACAACAGTGA	PCGF5
sgRNA1616	TCAGACACCGAAACTGCGG	PCGF5
sgRNA1617	CTCACCCCTGCACCCGCAG	PCGF6
sgRNA1618	GGAGGCCGGCAGGACTCGG	PCGF6
sgRNA1619	GTATGAAGACATTCTGTGA	PCGF6
sgRNA1620	GTCTAGAAGTACCTAAACC	PCGF6
sgRNA1621	GAAGAAGAAGAGGAGCTGG	PCGF6
sgRNA1622	GAGGACGAGGACGAGGAGT	PCGF6
sgRNA1623	ACAACCTCTTTATAACATA	PCGF6
sgRNA1624	GAGGGAGGCCGGCAGGACT	PCGF6
sgRNA1625	ATAGGGATCCAGCACGGGT	PDZRN3
sgRNA1626	CGTCCGGTAGCACACAGTG	PDZRN3
sgRNA1627	AGGATGGGCGCATCCGAGA	PDZRN3
sgRNA1628	GATAGGGATCCAGCACGGG	PDZRN3
sgRNA1629	GATCCCTATCTCTTGCCAG	PDZRN3
sgRNA1630	GAGGTGCAGAACCGTGAAG	PDZRN3
sgRNA1631	TCGTAGTATTCATGGGCTG	PDZRN3
sgRNA1632	GGAGAGGACATCTTAGTGA	PDZRN3
sgRNA1633	GACGGCCGGATTCGAGAAG	PDZRN4
sgRNA1634	AGTAGACCAGCCTATGGGA	PDZRN4
sgRNA1635	GGTAAGAAACGCCATGGAG	PDZRN4
sgRNA1636	CAGAATCGAGAAGAAGCAG	PDZRN4
sgRNA1637	AGCGAGGTAAGAAACGCCA	PDZRN4
sgRNA1638	AAGACGGCCGGATTCGAGA	PDZRN4
sgRNA1639	TCAAAGGCCACTCATGAAG	PDZRN4
sgRNA1640	GAGGTAAGAAACGCCATGG	PDZRN4
sgRNA1641	AAATCCGTGCTGTAAAGGG	PELI1
sgRNA1642	AGCCGATCTGGTTTCACGT	PELI1
sgRNA1643	CAGTCGACCGGCCAATCTG	PELI1
sgRNA1644	AGTCGACCGGCCAATCTGA	PELI1
sgRNA1645	TAATGCAAAAGGTGTCCCA	PELI1
sgRNA1646	GACCCATTATACCTGATGG	PELI1
sgRNA1647	CCCAAATGGCGATAGAGGA	PELI1
sgRNA1648	CTCTCCCAAATGGCGATAG	PELI1
sgRNA1649	TGGTGATGCATCCACGAGG	PELI2
sgRNA1650	TTGGAAGAGTCAAATCCGG	PELI2
sgRNA1651	CAATGGAGATAGAGGACGG	PELI2
sgRNA1652	CCACGAGGGGGCTTCACCG	PELI2
sgRNA1653	CTGGTGATGCATCCACGAG	PELI2
sgRNA1654	CAGCACGGATATTCGCCGC	PELI2
sgRNA1655	CAAAGTGGAAAAACCCCGA	PELI2
sgRNA1656	TAGATTTGCCCTCTACAAG	PELI2
sgRNA1657	AGATGCGGGCAGTATAGGG	PELI3
sgRNA1658	GGCAGTATAGGGTGGCCGG	PELI3
sgRNA1659	CTAGAGGCATCGAAGCCAG	PELI3
sgRNA1660	ATCTCCCGCCAGACACCCG	PELI3
sgRNA1661	GGAGCGAGCGGCCAAATGG	PELI3
sgRNA1662	CCCGTTGGCGTGCGACCGG	PELI3
sgRNA1663	TGCCAGGCGGCTTCGCCGG	PELI3
sgRNA1664	ATGTGGTCCCAGGAGCGAG	PELI3
sgRNA1665	CAGTGGGCGACCCTTGCAG	PEX10
sgRNA1666	CAGTGTCACCAGCACGCCA	PEX10
sgRNA1667	AGGGCACATGTATCCGCGA	PEX10
sgRNA1668	CTGGGAGTGCATCACCGCG	PEX10
sgRNA1669	CAAGGGTCGCCCACTGTCG	PEX10
sgRNA1670	TGCAGGCTGACCCCGACAG	PEX10
sgRNA1671	CCAGGCAACATGTAGCCGC	PEX10
sgRNA1672	AGCACGCCACGGCGCAGCG	PEX10
sgRNA1673	CGACGCCACGTTTGAAGGG	PEX12
sgRNA1674	AGTGAAAGCCAGTACACGC	PEX12
sgRNA1675	AGCGAGCAAGGACGGGCGC	PEX12
sgRNA1676	TGCTCGCTGACCCCAGGCG	PEX12
sgRNA1677	GCTTAGAAACACTCTGGGG	PEX12
sgRNA1678	CAGCGAGCAAGGACGGGCG	PEX12
sgRNA1679	GAGCTCTTACGAAAAACCC	PEX12
sgRNA1680	GGAGACCTCCCTTCAAACG	PEX12
sgRNA1681	CAGCCTATAGCTATGACAG	PEX2
sgRNA1682	TTCTGGCAAGTATGAGGCA	PEX2
sgRNA1683	TTGAGGGAGCTGCAGGAAC	PEX2
sgRNA1684	AGCCTATAGCTATGACAGT	PEX2
sgRNA1685	GTAGCTTCTGGCAAGTATG	PEX2
sgRNA1686	AGCTGCAGGAACAGGAAAA	PEX2
sgRNA1687	AGGATTTCACAGAAGAACT	PEX2
sgRNA1688	AAGGGCCGAAAAGCCGAAG	PEX2
sgRNA1689	TACTAGATAAGATCTGCGG	PHF7
sgRNA1690	CACCTGTATGCACTTGCGG	PHF7
sgRNA1691	GACTAGGAGGGTAACCCAG	PHF7
sgRNA1692	AGAGGGGCCAGTCCAACAG	PHF7
sgRNA1693	CTGCGGGGGCAGTAGAACC	PHF7
sgRNA1694	GGGATCCCCAGGTTCTCGA	PHF7
sgRNA1695	CGGATCCCACGGAACCCAC	PHF7
sgRNA1696	TTACTGTTAGATCTAAGAG	PHF7
sgRNA1697	CACTCGCTCTCGAATCGCG	PHRF1
sgRNA1698	ATGGTTCGTGTGATCTCAG	PHRF1
sgRNA1699	GGGGTCCAAGCATTCCATG	PHRF1
sgRNA1700	CTGCTTGAGATCTTAGACG	PHRF1
sgRNA1701	CGGAGCTTGGACATGGCGG	PHRF1
sgRNA1702	GAGATCTTAGACGCGGCAG	PHRF1
sgRNA1703	CCGAGACCGGAGGAAGCGG	PHRF1
sgRNA1704	GCCGGGGCACTACTCACGG	PHRF1
sgRNA1705	AGTAGTGGAAAATGGCGAT	PJA1
sgRNA1706	TGCGTCCAGAAGTCAGGGT	PJA1
sgRNA1707	GGACATATTGACTCTTATG	PJA1
sgRNA1708	TCTTGCCAGGCCATCCGAG	PJA1
sgRNA1709	GGCACTGGCACTAGCACCG	PJA1
sgRNA1710	AGAGACTCCAAGTGCGCAA	PJA1
sgRNA1711	GACGCTCTTCCCGAGATCC	PJA1
sgRNA1712	TTCCACTACTCGTCGTAGT	PJA1
sgRNA1713	CTGATAAGTTCAAGCCAGG	PJA2
sgRNA1714	AGTTAAATGAGGGAACTGG	PJA2
sgRNA1715	TAATAACTCTTGAGTATGG	PJA2
sgRNA1716	TCAATGCTGAACCACAAGT	PJA2
sgRNA1717	GATGGTAACAATAACCTGG	PJA2
sgRNA1718	GTATCAGACAATTACAGGC	PJA2
sgRNA1719	ATCCTCAAGTGATGAAAGC	PJA2
sgRNA1720	CTGTACCAGAAAATCGATG	PJA2
sgRNA1721	TAGATTGGCCAAAATGGGA	PLAG1
sgRNA1722	TGGCTAAGATCAAAGTCTG	PLAG1
sgRNA1723	GACTCTTCGTGGAAGAGAG	PLAG1
sgRNA1724	CTTCAGGGAAACGTAAGCG	PLAG1
sgRNA1725	GGCCTGGTTTAGGCTGCGA	PLAG1
sgRNA1726	ATACAACAAGACTGCACCA	PLAG1
sgRNA1727	TGGGTGCCAAATACGGCCA	PLAG1
sgRNA1728	CTACTCTCACACAGGAGAG	PLAG1
sgRNA1729	GAGTTTCAGATGTGACACG	PLAGL1
sgRNA1730	CTCTCCACAGCCAATCCGG	PLAGL1
sgRNA1731	CTCGGGAGCCGGAACGGCG	PLAGL1
sgRNA1732	CGGCCATGACGGCGACCCG	PLAGL1
sgRNA1733	GACGTGACAGCAATCCTAA	PLAGL1
sgRNA1734	CAAGAGGATGGCTGCGCCG	PLAGL1
sgRNA1735	ATCTGCATCACTATAGCTG	PLAGL1
sgRNA1736	CGGGTCGCCGTCATGGCCG	PLAGL1
sgRNA1737	GAAGGCGTACACTGGCACG	PML
sgRNA1738	GACCTCACTTCCTATGACG	PML
sgRNA1739	GTGCTTCGAGGCACACCAG	PML
sgRNA1740	TCGAAAAAGACGTTATCCA	PML
sgRNA1741	CTGCAGCACAGCATCCAGG	PML
sgRNA1742	AACTCCTCCTCCGAAGCGG	PML
sgRNA1743	CTCGAAGCACTTGGCGCAG	PML
sgRNA1744	CGGTACCAGCGCGACTACG	PML
sgRNA1745	ACCAACAACACCCACATCG	PPIL2
sgRNA1746	GCAGGCCCACTATTCCACA	PPIL2
sgRNA1747	GAACTTGTCCAAATTGGTG	PPIL2
sgRNA1748	GAAGAAGAAGGGCTACGTG	PPIL2
sgRNA1749	TGAACACGGTAAACAGCAC	PPIL2
sgRNA1750	TAGTGTGAAGAACTAGAAG	PPIL2
sgRNA1751	TTCCATGGCTTAAGAAGTA	PPIL2
sgRNA1752	AGTCAAAGACGATGCCATC	PPIL2
sgRNA1577	GCACTGGAAAACCAGGACG	PRKN
sgRNA1578	CGCTCCACAGCCAGGGCGG	PRKN
sgRNA1579	GTCTAAGCAAATCACGTGG	PRKN
sgRNA1580	GTGGTTGCTAAGCGACAGG	PRKN
sgRNA1581	ACAGTCTAAGCAAATCACG	PRKN
sgRNA1582	GGAAAGTCACCTGCGAAGG	PRKN
sgRNA1583	GACGACCCCAGAAACGCGG	PRKN
sgRNA1584	AGGAAAGTCACCTGCGAAG	PRKN
sgRNA1753	TAATCATGTTTATGAGCGG	PRPF19
sgRNA1754	GGCAACTTACAGCAGCCGG	PRPF19
sgRNA1755	CGGGCAATGACACGGCAGG	PRPF19
sgRNA1756	AGACGGGCAATGACACGGC	PRPF19
sgRNA1757	CTCAGGAGATAGTCGCCAG	PRPF19
sgRNA1758	CTCAGCAAATACCGGCAGG	PRPF19
sgRNA1759	GTTGGTGTCGGACGGGCAG	PRPF19
sgRNA1760	TAGTACGTTCCTACAGTGG	PRPF19
sgRNA1761	GTGGATTGTCCTGTTTGCG	RAD18
sgRNA1762	ACAGCAAGATTCTTTGAAG	RAD18
sgRNA1763	AGGATGCAAAGCATCGCAT	RAD18
sgRNA1764	TCTTGATCAGAGAAATGAG	RAD18
sgRNA1765	GGCCACCGAGACTCGGCCA	RAD18
sgRNA1766	TTAGAAGAAGAGGAAGCCT	RAD18
sgRNA1767	TTATCACGCGAAGAGAAGA	RAD18
sgRNA1768	AACCGCATATTAGATGAAC	RAD18
sgRNA1769	CACCAAAGCTGAATCATAG	RAG1
sgRNA1770	ATGTGAGGTTTACTTCCCG	RAG1
sgRNA1771	AAGCATGGATATCGGCAAG	RAG1
sgRNA1772	ACCTTCTCAGCATTCCGAA	RAG1
sgRNA1773	CTTCACCACCACAGTGAAG	RAG1
sgRNA1774	CCTCTCATTGCTGAGAGGG	RAG1
sgRNA1775	TTCTGGGCACTCTTTAGCA	RAG1
sgRNA1776	ATCTGCCTTCACATCGATC	RAG1
sgRNA1777	TTGTTGTGGGCATAGCGCA	RAPSN
sgRNA1778	GCTGTGGTCCAGATCGACA	RAPSN
sgRNA1779	CACGCGGAAGCGCCCCATG	RAPSN
sgRNA1780	GACATCCACCGGAGCCGTG	RAPSN
sgRNA1781	ACCGAGATCGGAAACCGCC	RAPSN
sgRNA1782	ACAAGCTCTGCCGCCTTGC	RAPSN
sgRNA1783	CTTCTCGTTGCTGCGTGCC	RAPSN
sgRNA1784	TGAAGATCGCGCTGCAGCA	RAPSN
sgRNA1785	AGTCGAACTGAACCAGCGA	RBBP6
sgRNA1786	GGAGGGACACTATACCCAG	RBBP6
sgRNA1787	ATGCTTTCATGTCATATGG	RBBP6
sgRNA1788	GAGACACAACAATTCATCT	RBBP6
sgRNA1789	TTGTTAGAAGAATTCCTAT	RBBP6
sgRNA1790	CAATTACAGAAGAATTCTT	RBBP6
sgRNA1791	GTGGAGGAGGAACACCCGG	RBBP6
sgRNA1792	TGGGCCAGAGAAATAGACG	RBBP6
sgRNA1793	GTGCGCCCTGATATGACAG	RBCK1
sgRNA1794	CAGCACCGAGTAGCACACG	RBCK1
sgRNA1795	GCCTCATACCAGCCCGACG	RBCK1
sgRNA1796	GAGACCCTGCACTCCCATG	RBCK1
sgRNA1797	CTCACCTGATGTCCTGCGT	RBCK1
sgRNA1798	CTGAGCCTCACCCGAGCAG	RBCK1
sgRNA1799	CCCCCAGGAACCCGGACGG	RBCK1
sgRNA1800	GCCAAGGACAGCTTACCGG	RBCK1
sgRNA1801	GAAGAGTGTACTGTCGCAT	RBX1
sgRNA1802	GTACACTCTTCTGAAGTAG	RBX1
sgRNA1803	TGGATGTGGATACCCCGAG	RBX1
sgRNA1804	TTATCAACCACAATATCCC	RBX1
sgRNA1805	AAGAGTGTACTGTCGCATG	RBX1
sgRNA1806	ACAATATCCCAGGCCCAGA	RBX1
sgRNA1807	ATAATGTGGTTCCTGCAGA	RBX1
sgRNA1808	GTGGAATGCAGTAGCCCTC	RBX1
sgRNA1809	TGGATTCTGGTACATACGA	RC3H1
sgRNA1810	GATATAACTGAGAACCTCG	RC3H1
sgRNA1811	AACACAGCTTATTCCGCGA	RC3H1
sgRNA1812	TTGCTAACAGCTCCAAATG	RC3H1
sgRNA1813	GTTCATACCTTGAAACAGG	RC3H1
sgRNA1814	CAATGCTGAGTTCACAGGG	RC3H1
sgRNA1815	GTCCATATGGAACCCACGG	RC3H1
sgRNA1816	GCAGGCTTACGAATTGCAC	RC3H1
sgRNA1817	GAATTCATTCGATCTCGAG	RC3H2
sgRNA1818	GTACTACGTGAGATTAGCT	RC3H2
sgRNA1819	GTTGCAAAGAAATGCGTTG	RC3H2
sgRNA1820	CATTTGAAGACCAGTTGCG	RC3H2
sgRNA1821	CATCCTCGAGCCCTGACAG	RC3H2
sgRNA1822	CCGTATTTCACCTGAACAG	RC3H2
sgRNA1823	TACCAGAACTTTCCTTGAG	RC3H2
sgRNA1824	GCCGAGATTTGCGACAGCA	RC3H2
sgRNA1825	CATATTGGACAATTCTGTC	RCHY1
sgRNA1826	TCCAGCTGTCTCCAATACC	RCHY1
sgRNA1827	TTGCTCATGTCTTGCCATG	RCHY1
sgRNA1828	TCTGATATTCTGATGGCAT	RCHY1
sgRNA1829	ATAATACTGCTCAAGCTGG	RCHY1
sgRNA1830	AATATATGAAACTGAACAG	RCHY1
sgRNA1831	CTAGATCGCTTTAAAGTGA	RCHY1
sgRNA1832	AAGACATGAGCAACAACAC	RCHY1
sgRNA1833	GGCTGTAGCTCGAAACCGT	RFFL
sgRNA1834	CTCTTGATCCTGAGACACA	RFFL
sgRNA1835	GTGGAACCATGCTGGAGTG	RFFL
sgRNA1836	TTCGGTAGAGATGTCATGG	RFFL
sgRNA1837	ATTACATACTGCCGGCAGA	RFFL
sgRNA1838	CATCTCTACCGAAATGTGC	RFFL
sgRNA1839	TCGAAACCGTTGGCAGAGA	RFFL
sgRNA1840	AAGGGAAGGAGCTGTACCC	RFFL
sgRNA1841	ATCTGTTCACCGCAAAGGG	RFPL1
sgRNA1842	ACAGCGCATCCACACTCCA	RFPL1
sgRNA1843	CCAGGGGAAAAGTGCACAA	RFPL1
sgRNA1844	CTGTGTGATGCACCCACTT	RFPL1
sgRNA1845	TGCGGAAGTTCCAAGGTGA	RFPL1
sgRNA1846	CTGGAGCATCAGTAGTGCC	RFPL1
sgRNA1847	TCCATCTGACCACAGAGCG	RFPL1
sgRNA1848	TGGAGCATCAGTAGTGCCC	RFPL1
sgRNA1849	TGTGGCCGCCACTGCTGGG	RFPL2
sgRNA1850	CAGTGAATTAATGCACTTG	RFPL2
sgRNA1851	GTCTATGTGCTGTATTGTG	RFPL2
sgRNA1852	GTGGGGAAGGGGCACACGA	RFPL2
sgRNA1853	CTGTCTGATGCGCCCACTT	RFPL2
sgRNA1854	TGGGCGCATCAGACAGAAT	RFPL2
sgRNA1855	CTTTGCTGTTGCTCTTCCA	RFPL2
sgRNA1856	CTCTCGGAAGAACAAAATC	RFPL2
sgRNA1857	GATTCTACAGATGAACCCA	RFPL3
sgRNA1858	GTCCAGAATCCAAGCTCTG	RFPL3
sgRNA1859	TTGATGCACTTGAGGCAGA	RFPL3
sgRNA1860	CTGTTCCATGGTCTCTCAG	RFPL3
sgRNA1861	CTGTGTGATGAGCCCACTT	RFPL3
sgRNA1862	TGGGCTCATCACACAGAAT	RFPL3
sgRNA1863	CGGCTTATTTGGCCTCCCC	RFPL3
sgRNA1864	CGTGGGAACAAGCACAGAA	RFPL3
sgRNA1865	GGAATCTGTGAACCGACAG	RFPL4A
sgRNA1866	GTGGATATGACGTTCGATG	RFPL4A
sgRNA1867	AAGCCGTGCAACTGAAATG	RFPL4A
sgRNA1868	CTGGCTCAAATCCCCACTT	RFPL4A
sgRNA1869	TGTCCGCAGAAGCAGCTGG	RFPL4A
sgRNA1870	CTGGGGCACTGGCAGCGGA	RFPL4A
sgRNA1871	GAAACTGGGGCACTGGCAG	RFPL4A
sgRNA1872	CCAGGGGAGAAACTCCAGA	RFPL4A
sgRNA1873	GAGCAAAAAATGGACGCCA	RFPL4AL1
sgRNA1874	GCGGCCGGAAGTGAAGCGA	RFPL4AL1
sgRNA1875	GGAATCTGTCAACCGACAG	RFPL4AL1
sgRNA1876	CGGCCGGAAGTGAAGCGAG	RFPL4AL1
sgRNA1877	CAAGCCCAAGTACAAGCTG	RFPL4AL1
sgRNA1878	GGCGGCCGGAAGTGAAGCG	RFPL4AL1
sgRNA1879	GAGTGAATTGAGGCACTGG	RFPL4AL1
sgRNA1880	GATTTGAGCCAGAATAGGA	RFPL4AL1
sgRNA1881	AGGTGAAGTCATGGTCCCT	RFPL4B
sgRNA1882	CTGACAAAAGATCCCAGGC	RFPL4B
sgRNA1883	CTGCTTTGATTGCATCCAG	RFPL4B
sgRNA1884	GAGCAAAGTCTGCACGTGA	RFPL4B
sgRNA1885	AGCCCTCGCCTTCGCCGTG	RFPL4B
sgRNA1886	CGATCTGACAAAAGATCCC	RFPL4B
sgRNA1887	GTTGGCCGGAGGAGAAGCA	RFPL4B
sgRNA1888	TTCCCACACGGCGAAGGCG	RFPL4B
sgRNA1889	TCACTAGCATATGACAATG	RFWD2
sgRNA1890	ATTCTTATGGAATTCCTCA	RFWD2
sgRNA1891	CTAACGTGCTATTATACCA	RFWD2
sgRNA1892	ACCAATCTAGACAACTCAG	RFWD2
sgRNA1893	TGGAGGGCACTACCAGATG	RFWD2
sgRNA1894	GAGAAGGAGCTTCAAATTG	RFWD2
sgRNA1895	ACTGTCATCCAGGATGCAG	RFWD2
sgRNA1896	ATTGTCTTACCAAAAGCTG	RFWD2
sgRNA1897	CAAGTACGAAAATGTCCCC	RFWD3
sgRNA1898	CTTCAGAACAACATAGGCA	RFWD3
sgRNA1899	AAGTTACATGTATCGATGG	RFWD3
sgRNA1900	CCTAGTGCACTTATCAGTG	RFWD3
sgRNA1901	AGCCTGGAGACAAATACCG	RFWD3
sgRNA1902	GTATAGGTGCATTTCCACG	RFWD3
sgRNA1903	TGCATGGCAAACAGATCCG	RFWD3
sgRNA1904	TGATGTGGTCAGCAGCCAG	RFWD3
sgRNA1905	GCGCATTGCCCTCGAGCGG	RING1
sgRNA1906	GGGGCGCCTCTGACACCGG	RING1
sgRNA1907	AAGATCTATCCTAGCCGGG	RING1
sgRNA1908	TTCTGAATGCAGTGACCGA	RING1
sgRNA1909	CCGCTCGAGGGCAATGCGC	RING1
sgRNA1910	GGGAGAATACTGCCAGACG	RING1
sgRNA1911	TATCGGCCGCCTCACACGC	RING1
sgRNA1912	CCGGTCACCATGACGACGC	RING1
sgRNA1913	CAACAGCCAGTAGAAACGG	RLF
sgRNA1914	GTTAAGTATGGACGTGCAC	RLF
sgRNA1915	AGCCAGTAGAAACGGAGGA	RLF
sgRNA1916	TTGATAAAGCAGTAGCCTG	RLF
sgRNA1917	AATGAAGATGCTATTAAGG	RLF
sgRNA1918	AGTTTGTATAACTCTAATG	RLF
sgRNA1919	GTTCATGTTACCAAGGAAG	RLF
sgRNA1920	TTGTAATCTGGAATCTGAG	RLF
sgRNA1921	CCGGCACCATGTGACATTG	RLIM
sgRNA1922	TCACCTATGAAAGTGAACG	RLIM
sgRNA1923	CCCACCTACCAGAGGTCAG	RLIM
sgRNA1924	CTTCAGACACAGCTGCCAG	RLIM
sgRNA1925	AACTGAGCCAGGCTAAGGA	RLIM
sgRNA1926	TAACCAGCGATCGATGCAG	RLIM
sgRNA1927	GTCGGACTAATCCAAACAG	RLIM
sgRNA1928	ACCTACCAGAGGTCAGAGG	RLIM
sgRNA1929	CCACTGGTTTGCATCAAGT	RMND5A
sgRNA1930	TGGAGCACTTCTTTCGACA	RMND5A
sgRNA1931	GATTCTGACATTAGCAGTG	RMND5A
sgRNA1932	GGAACCACAAATCAGCGAG	RMND5A
sgRNA1933	CCTACTTGATGCAAACCAG	RMND5A
sgRNA1934	AGCCAAAGGCTTCTCAATG	RMND5A
sgRNA1935	TTATTAGCTTGTTAATGGG	RMND5A
sgRNA1936	CCTTGTGTACCTGAGACAA	RMND5A
sgRNA1937	TGATACAGGTGTTCCACGA	RMND5B
sgRNA1938	AAGTGCCGAGCATAGCTGA	RMND5B
sgRNA1939	CCCTGCACGAACAAGACCT	RMND5B
sgRNA1940	CACAGCAGTGTATCCCGAG	RMND5B
sgRNA1941	CAAGGCTGTGATTGAGCAG	RMND5B
sgRNA1942	TTGTACCTGACGCTAAGGG	RMND5B
sgRNA1943	CTTTGCTCGGCTGCACCAG	RMND5B
sgRNA1944	ATCTGACGTCTGCTGGCGG	RMND5B
sgRNA1945	AGATGACAATCTTAAAGAG	RNF10
sgRNA1946	CAGCCAAGATAACCCGTTG	RNF10
sgRNA1947	CTCTGGCCACGTTAGACTC	RNF10
sgRNA1948	GGGGAAAGAGGAACAAGTG	RNF10
sgRNA1949	CCACGTTAGACTCGGGAAG	RNF10
sgRNA1950	TGGGACTTTGTGGAACAAG	RNF10
sgRNA1951	GTTGACAAGCACCTCCAGA	RNF10
sgRNA1952	AGTGACCCGTCTGGCCACG	RNF10
sgRNA1953	GCTGTAAAAAGCCCAACAC	RNF103
sgRNA1954	ACCGGATCCACCAGCTGGG	RNF103
sgRNA1955	AGACATAATGAGTGTGGAT	RNF103
sgRNA1956	TTGCGCTCATTACAACCCG	RNF103
sgRNA1957	CAAGATTTGGAATACGTAC	RNF103
sgRNA1958	GAACAGGACCAGGAAATAG	RNF103
sgRNA1959	AAACCTGGCCAGGACGAAC	RNF103
sgRNA1960	TTGTGGAAGACACAAAAGA	RNF103
sgRNA1961	CCCAACACCTAGCCAGACT	RNF11
sgRNA1962	GCAACTCAGCTGACTGAAG	RNF11
sgRNA1963	CACGAGTCTCAGTCCGACC	RNF11
sgRNA1964	CCCCTACCTGATATGGCGG	RNF11
sgRNA1965	GAGGGGACGGAGCCGGATC	RNF11
sgRNA1966	TTTGGCGAGGGGACGGAGC	RNF11
sgRNA1967	TTGGGTGGTAGACTGGAAC	RNF11
sgRNA1968	CGCCGCCGCCATATCAGGT	RNF11
sgRNA1969	ACGAACTGCCATGTAAACA	RNF111
sgRNA1970	GATGGCTATGGATCAAGCA	RNF111
sgRNA1971	AACAGTAGAAATCCTACTG	RNF111
sgRNA1972	ATGAGGATGTCCTAATGCA	RNF111
sgRNA1973	CAATCGTGGAGCATCCCAG	RNF111
sgRNA1974	AGAGAGGATATTAATGCAG	RNF111
sgRNA1975	GATTCTCAAAAGCAAGAGA	RNF111
sgRNA1976	AAGCAGGATCACTAAAGGA	RNF111
sgRNA1977	AACACCGCCACCTATGCAG	RNF112
sgRNA1978	AGGGCGGCCGGCCAAGAGG	RNF112
sgRNA1979	GCGCCAATGGCCTCGCCAG	RNF112
sgRNA1980	TGGAACGAGGGGCGCGCCG	RNF112
sgRNA1981	CCAGGGGTACTGGAACGAG	RNF112
sgRNA1982	GGACAGACGCCTACTCACG	RNF112
sgRNA1983	CACGTGGACAAACATCTGG	RNF112
sgRNA1984	CGGCTCTTAGCGTGCTGGG	RNF112
sgRNA1985	TACAGAAGACCCGTGACAG	RNF113A
sgRNA1986	AGGATGACAAGATCTATCG	RNF113A
sgRNA1987	GAGCCCGAGAGTCTCGGCG	RNF113A
sgRNA1988	GTAATCTGAACGGTCATGG	RNF113A
sgRNA1989	TGGTAATCCCAGCGCACGG	RNF113A
sgRNA1990	TTCCTCACCATCCCGGAAG	RNF113A
sgRNA1991	GGTCACAGACATAGCAGCG	RNF113A
sgRNA1992	CGCAGCCAGAAGATCCAGG	RNF113A
sgRNA1993	CTTGAGGATGGTCGGCGTA	RNF113B
sgRNA1994	GGGCCCCATACGTGCGCCA	RNF113B
sgRNA1995	GGGAATCCACAGCTACCTG	RNF113B
sgRNA1996	GGACCTGTACACCACGTCG	RNF113B
sgRNA1997	AGCACGACCACATCTACCG	RNF113B
sgRNA1998	GCAGGCCTCAGAAAGCGCC	RNF113B
sgRNA1999	AGGGCCCCATACGTGCGCC	RNF113B
sgRNA2000	ATCCTCAAGTGCAGCCAGC	RNF113B
sgRNA2001	AGGACAAGGAAAGGTGTAA	RNF114
sgRNA2002	CCGCTTACACGTGTCCGCA	RNF114
sgRNA2003	GACACGTGAAGCGTCCTAG	RNF114
sgRNA2004	TCCAAGATCCGGTCCCACG	RNF114
sgRNA2005	GTCATAAGAAAACCGGTGC	RNF114
sgRNA2006	GCACAGAGACTTCTTGCCA	RNF114
sgRNA2007	TGCGACACACCCCACAGAC	RNF114
sgRNA2008	TATGTGCCTCGATGCCCTG	RNF114
sgRNA2009	GTGGACTGCTACTTAGAAA	RNF115
sgRNA2010	TGCCATTGTAACCCAGGTG	RNF115
sgRNA2011	TCTGCAAAATGTGTTGTTG	RNF115
sgRNA2012	ATCTGTATCTCCGACCCAA	RNF115
sgRNA2013	AAACATCGTGTGATCCAAA	RNF115
sgRNA2014	TCCGACCCAATGGCAACCG	RNF115
sgRNA2015	CAACTCACCCTTCAATAGC	RNF115
sgRNA2016	CTATGCCTGGGGTCAGACA	RNF115
sgRNA2017	TAATAAGTTAAGACCAAAG	RNF121
sgRNA2018	GCATGCATGCCAAGCACCG	RNF121
sgRNA2019	GTGGCTCGGAAGGTAACAA	RNF121
sgRNA2020	GGCTTACATTGTAGGAGCG	RNF121
sgRNA2021	CTCTCCAGAAGAGCAATGG	RNF121
sgRNA2022	ATGTAGCCAACAATGCCAG	RNF121
sgRNA2023	TGGAGGTGGAGGTTGGAGG	RNF121
sgRNA2024	ATGGCGGCAGTGGTGGAGG	RNF121
sgRNA2025	TGACCATATAGATGTTGAG	RNF122
sgRNA2026	AAGAAGTTACAATTATATG	RNF122
sgRNA2027	GAGCGATACGGATATAAGG	RNF122
sgRNA2028	GTTGGTGCTAACCAGTCCC	RNF122
sgRNA2029	AAAATAGCAGCAGAAGATA	RNF122
sgRNA2030	TCTTCCAGACAGACTGCGC	RNF122
sgRNA2031	CCCAGCAAACTGCGGAACC	RNF122
sgRNA2032	GTATCGCTCACTCTGTGCC	RNF122
sgRNA2033	CAGTGATACACCGTTCCTG	RNF123
sgRNA2034	TCACCTTTGTACACGCATG	RNF123
sgRNA2035	TCATCCCAATAGTAGCGCA	RNF123
sgRNA2036	TGAGCACGGTGATCGCACA	RNF123
sgRNA2037	CAAGGAGAGCTCCAAGTGG	RNF123
sgRNA2038	TGGTCCTGGACCACACAGG	RNF123
sgRNA2039	AAAGACATGCCGGCCCCCT	RNF123
sgRNA2040	ACCCCCAGCAGCCACCAGC	RNF123
sgRNA2041	AACTTACACGTGGCCACAG	RNF125
sgRNA2042	TGTAACACCTCAAGGCACA	RNF125
sgRNA2043	ATGTGCCCTCATTTCACTG	RNF125
sgRNA2044	GGACCACTACAAGAACTTG	RNF125
sgRNA2045	TTGCTGGAACTCCTTCTGA	RNF125
sgRNA2046	TATGCCCGGCAATAAGGAC	RNF125
sgRNA2047	CCGTGCTGAGCACCGACAG	RNF125
sgRNA2048	AGCCTGTCCGGACCCGCTG	RNF125
sgRNA2049	CTGGATGCCATCATCACAC	RNF126
sgRNA2050	TGCGCCCCAGGAGGGAACG	RNF126
sgRNA2051	GGAGAGAGACCATCCGTCC	RNF126
sgRNA2052	GGCGACTCACCTCCAACGG	RNF126
sgRNA2053	CGGATGGTCTCTCTCCCGC	RNF126
sgRNA2054	GATGCAGCCGTCGTGGAAC	RNF126
sgRNA2055	AGACCATCCGTCCCGGCAC	RNF126
sgRNA2056	TACGTGCTCCTCAGTGACG	RNF126
sgRNA2057	AGAGGCATACAAGTGACAA	RNF128
sgRNA2058	CACACGGGAGTGAACCGTA	RNF128
sgRNA2059	CACCGTGAAATTCGTGTGC	RNF128
sgRNA2060	GGTTGGCCCTCATCCAACG	RNF128
sgRNA2061	AAAGCCCCAGAGCCCGACG	RNF128
sgRNA2062	TATGGATTAGCTTCACCAG	RNF128
sgRNA2063	GCCGCCGTAATAATAAAAA	RNF128
sgRNA2064	AGACCCCGGCCCCAGGCGG	RNF128
sgRNA2065	TACCTGTACTTACTGTCGT	RNF13
sgRNA2066	GAATTAGGTAGTATTCCAA	RNF13
sgRNA2067	ATAACCAAATCTTGCAGGG	RNF13
sgRNA2068	GGAGGCACTATGGGTTCAC	RNF13
sgRNA2069	ATTCCCTTCCTTATCATAG	RNF13
sgRNA2070	ACAGATGCCCACTATGATA	RNF13
sgRNA2071	CATACCATGGGAACAGGGA	RNF13
sgRNA2072	TTACCTTTAAACCTTCAGC	RNF13
sgRNA2073	CACCGAAGAACTTCAGCCG	RNF130
sgRNA2074	TCATGATAACAGAATTGAG	RNF130
sgRNA2075	TCGATGCGAAACGTGAGCG	RNF130
sgRNA2076	CCCTCCTAATATCAAACAG	RNF130
sgRNA2077	CAACCAGGACAGTAAAGAA	RNF130
sgRNA2078	CGTAGCATTCGATATGGAA	RNF130
sgRNA2079	AGATCCCCGAAGTTCGAAG	RNF130
sgRNA2080	AATGCACGCGACAGGAACC	RNF130
sgRNA2081	AGCTCCACTTTGAAGAGAG	RNF133
sgRNA2082	TAAAAGATGAAATATGCTA	RNF133
sgRNA2083	TTGCACTTATTGAACGGGG	RNF133
sgRNA2084	TTTCTCCCCACCTCAACCA	RNF133
sgRNA2085	GATAAAGTAATCCATGTGG	RNF133
sgRNA2086	CAACTTCGAGTAGTAAAAG	RNF133
sgRNA2087	GGAGTTCTCATTACAGCCG	RNF133
sgRNA2088	TGGCTTGCACTTATTGAAC	RNF133
sgRNA2089	CCCGCCTGTATCTCGCGTG	RNF135
sgRNA2090	CTCCTGAAGCACAAATGCA	RNF135
sgRNA2091	CAGAAGCCTGCAGAATCAG	RNF135
sgRNA2092	CTTCAAGTTAAAGGTTGGA	RNF135
sgRNA2093	CGGCTGCATCATCTGCCAG	RNF135
sgRNA2094	AACGGCGGAGCCCAGGCCC	RNF135
sgRNA2095	GGCCCGCCACGCTGCCCTG	RNF135
sgRNA2096	GACAACGAACTGAGCATCC	RNF135
sgRNA2097	GATCTCTCAAGATTCAGTA	RNF138
sgRNA2098	ACAGGGGACACTTAAAAGT	RNF138
sgRNA2099	TCACATTTCCACGACATAG	RNF138
sgRNA2100	CACACGTGCTGACAGGCCG	RNF138
sgRNA2101	AGATCTCTCAAGATTCAGT	RNF138
sgRNA2102	CCATCCCCCGCCATGGCCG	RNF138
sgRNA2103	AACTTACCAAGAGAATACA	RNF138
sgRNA2104	AAAACGCCCGTGCGGACCA	RNF138
sgRNA2105	AAAAGATAAACATATCGTG	RNF139
sgRNA2106	ACTGAGAGACATTAATACA	RNF139
sgRNA2107	CCCAAATAATGGGCTACTG	RNF139
sgRNA2108	TTAATGTACATCTTAAGGA	RNF139
sgRNA2109	TCCGGGTAGGAGTTGAAGA	RNF139
sgRNA2110	GTGCGGATGGCCCATCAGC	RNF139
sgRNA2111	TCCCTTACCAAAGAGCCGG	RNF139
sgRNA2112	CGCCGCCCAGACCTGCTGA	RNF139
sgRNA2113	ATTTCAAGATATTTGTGAG	RNF14
sgRNA2114	ACAGAAACAGATACTGCAC	RNF14
sgRNA2115	GAAGAACACCGTGGCAGCG	RNF14
sgRNA2116	CAGGTCCAAGGAGGACTGG	RNF14
sgRNA2117	AACCTGCACAAAGTACAGA	RNF14
sgRNA2118	AAGAGGATGGATAATCTGG	RNF14
sgRNA2119	TCCATCGTAAATACTTGCC	RNF14
sgRNA2120	GGTAAACAGTTACCTGACC	RNF14
sgRNA2121	AAGCAGAGGAATCAGACCC	RNF141
sgRNA2122	GTAGCAAAACATGTTACGT	RNF141
sgRNA2123	CTGAGCTTAATGATGTGTA	RNF141
sgRNA2124	GTACGGGTGGTCTGTACCA	RNF141
sgRNA2125	GAACGGCTAAAGTGGCTTC	RNF141
sgRNA2126	TTACGTTGGTTCGAGAGAG	RNF141
sgRNA2127	TGGAAAGTGGTTGTACGGG	RNF141
sgRNA2128	TAGCCATATCATCTTCAGT	RNF141
sgRNA2129	GGTGGAGCAGAATTCCATA	RNF144A
sgRNA2130	AGAGCTTGCAAGACACCAG	RNF144A
sgRNA2131	ATGCTGCCTGCCCTAAACA	RNF144A
sgRNA2132	CCGGGCACCAAGTCCGACA	RNF144A
sgRNA2133	GGAGAGCCACACTTCCCGG	RNF144A
sgRNA2134	CTGTGGGAGAAACGCCGTG	RNF144A
sgRNA2135	CTTATCGTAGTGTATCAGA	RNF144A
sgRNA2136	AGGGTACCTGGTCTCCCCG	RNF144A
sgRNA2137	ACACGAGCAGAATTTCAGG	RNF144B
sgRNA2138	TCTGGACCCCTACCGAACA	RNF144B
sgRNA2139	TGCAGCTGGCAATCCGAGA	RNF144B
sgRNA2140	GTCCAGAGACTGCTCACAC	RNF144B
sgRNA2141	GTGATGTGGAACCGAACAC	RNF144B
sgRNA2142	CATGGTGTGCCTAAACCAC	RNF144B
sgRNA2143	CAACAGATTATACATGGGG	RNF144B
sgRNA2144	AAGGGCATTCCACCAGCAC	RNF144B
sgRNA2145	GAACTTACCGATTCATGGC	RNF145
sgRNA2146	AACTGGAGTTTGCCTATGA	RNF145
sgRNA2147	AAGAAGCCAAAAATCCATG	RNF145
sgRNA2148	CGCCTTGGGAATGTCCCTG	RNF145
sgRNA2149	GCTGCAAAGGAGAAACTGG	RNF145
sgRNA2150	CGACCAGATAACCAGGAAG	RNF145
sgRNA2151	TGATCTCGAGTACTGAAAT	RNF145
sgRNA2152	CATAGGCTTACCTGAAGAG	RNF145
sgRNA2153	ATTCAGGGACGGTTAAAGA	RNF146
sgRNA2154	AAATGAACATGGACGTCGC	RNF146
sgRNA2155	GACCATCTACTGATGTTAG	RNF146
sgRNA2156	TGTCGACAAGAAATTCCCG	RNF146
sgRNA2157	CTGATCGATCAGTAGCAGG	RNF146
sgRNA2158	AACTGATCGATCAGTAGCA	RNF146
sgRNA2159	AGTTCTTCTGGTGACAACA	RNF146
sgRNA2160	TAATAGATATACCAAAGAA	RNF146
sgRNA2161	TGGCCCTCATCGAACGTGG	RNF148
sgRNA2162	GGGACGGAAAATATAGTCG	RNF148
sgRNA2163	GGGAGAATGCACATGCAGT	RNF148
sgRNA2164	GTTGGAAATGAGATCACAT	RNF148
sgRNA2165	CTGCGAGTTCTCAAAGAAG	RNF148
sgRNA2166	TCCGTCCCCTGGTGAGACA	RNF148
sgRNA2167	AGGATGTCACACTTGCACA	RNF148
sgRNA2168	TCCTTTGACCAATTTCAGC	RNF148
sgRNA2169	CCCGCGTGAGACATGGGCA	RNF149
sgRNA2170	GTGGTAAACATCGAGTACG	RNF149
sgRNA2171	GCTAACGAGATAATCATCA	RNF149
sgRNA2172	CCAGTAACGATGACCATAG	RNF149
sgRNA2173	CAGCTGGATCCCTTCCAGG	RNF149
sgRNA2174	GACCCGCAGACCAACCTGA	RNF149
sgRNA2175	TAACGATGACCATAGGGGT	RNF149
sgRNA2176	ACGTACTCGATGTTTACCA	RNF149
sgRNA2177	GACAAACACAACCGAAGTG	RNF150
sgRNA2178	AAGGGCAACTGCACGTACA	RNF150
sgRNA2179	CTCTGCCTGGACTTTACCG	RNF150
sgRNA2180	TTTCGATATGCAAATGCCA	RNF150
sgRNA2181	ATCAGGACAATGAAGGAGA	RNF150
sgRNA2182	GCGTAGGTGATGTTCACGA	RNF150
sgRNA2183	GAGCCCGCGCCGGACCCCG	RNF150
sgRNA2184	CAGATCAGGACCATCAAGA	RNF150
sgRNA2185	CAAAAAGTGCATCCTCCGG	RNF151
sgRNA2186	CTAACGGCCTGCCCCAACG	RNF151
sgRNA2187	GTCACTATGCAGCCAGCGT	RNF151
sgRNA2188	TGTCCACATGAATAAACTC	RNF151
sgRNA2189	AGTGCAAGAACGCCGACGC	RNF151
sgRNA2190	CATCCTCCGGTGGCTAGCC	RNF151
sgRNA2191	GCACCTGGCTAGCCACCGG	RNF151
sgRNA2192	CGGAAAACCATTGGCCGCC	RNF151
sgRNA2193	CAGCAGAAGTCCGTCACCG	RNF152
sgRNA2194	GGAAGTTTGATGAAGACCG	RNF152
sgRNA2195	TGGAATGGCGATGACAGCC	RNF152
sgRNA2196	GGTGACACCGCGGCACCAG	RNF152
sgRNA2197	TCGTCCGGGAGCTGCGACA	RNF152
sgRNA2198	CCAGGACCTCCGGGTCGTC	RNF152
sgRNA2199	GATATCCTGTGGCTGAAGA	RNF152
sgRNA2200	ACAGTGCACACCCCCGACC	RNF152
sgRNA2201	AGCCTGGTCAATATCCGAA	RNF157
sgRNA2202	CACGGCATGTACCACTAGA	RNF157
sgRNA2203	AGACTGTGCAGTACAAGCG	RNF157
sgRNA2204	TTTGCTGTTCAGGTAGACG	RNF157
sgRNA2205	CTGACGAGCCGGCAGCACG	RNF157
sgRNA2206	CTCCAAGCACGTGAAGTGG	RNF157
sgRNA2207	CCCTCCGAGTGGGCCGAAG	RNF157
sgRNA2208	GCGGTACACGGAATTAGAC	RNF157
sgRNA2209	GGTAATGCTGATAGTGCTG	RNF165
sgRNA2210	TGCCCTCAGCCAAATACCT	RNF165
sgRNA2211	CTTTCACTTACCATCTGTG	RNF165
sgRNA2212	TTGGCTCTGTGCGAAACAG	RNF165
sgRNA2213	TGCTGCAGCCTCTAAGCCA	RNF165
sgRNA2214	GGATGGTCCTGGTCCACGT	RNF165
sgRNA2215	TAGCTCTCCCGTACGGCGG	RNF165
sgRNA2216	AAGTGGTGCATTCGAGGAG	RNF165
sgRNA2217	CCTTCGCCTGCCCGTACTG	RNF166
sgRNA2218	CTGTGATGTGGGCACCACG	RNF166
sgRNA2219	GAGGTCTATCACCGGCCCG	RNF166
sgRNA2220	CCTACAAAGCGCCCTGTCG	RNF166
sgRNA2221	ACCCTGGAAATATCTGCTG	RNF166
sgRNA2222	TTCCTGAGTCCTTCCGGGG	RNF166
sgRNA2223	GTGGACAAGGCCACCCACG	RNF166
sgRNA2224	GAGCTGGTGAAGCACTGTG	RNF166
sgRNA2225	AAGACTGACCCATTGACCG	RNF167
sgRNA2226	CTACACATGACTATCAGAA	RNF167
sgRNA2227	GGATACAACGAGCTATCTG	RNF167
sgRNA2228	TCCAATGAACTTCTGAACA	RNF167
sgRNA2229	AAAGACTGACCCATTGACC	RNF167
sgRNA2230	CGGCCACAACCACAGGAAG	RNF167
sgRNA2231	GGGATGAGGTAATAGCCCA	RNF167
sgRNA2232	CTGACCCATTGACCGGGGC	RNF167
sgRNA2233	AGAAATTCTCTCGTCAACG	RNF168
sgRNA2234	AGCGTGTGGTTACACGGGA	RNF168
sgRNA2235	GTGCCGAATGGTACCATGA	RNF168
sgRNA2236	GGGTGCGCCCCCACATCAG	RNF168
sgRNA2237	CTGAGAAGAGAATATGAAG	RNF168
sgRNA2238	CAGTGAAGAATACATACAG	RNF168
sgRNA2239	CTGGCACTCGGACAGCGAG	RNF168
sgRNA2240	TCGCCGCCGGGTATCGTCG	RNF168
sgRNA2241	ATCCACAAGCTGTTACCAG	RNF169
sgRNA2242	CTCCCAAGAGACTCCCTGA	RNF169
sgRNA2243	ATGACACAGACACATCGCT	RNF169
sgRNA2244	CCACGGATCCTCAAAAAGT	RNF169
sgRNA2245	AGACGGCGGCAGCTAAGAC	RNF169
sgRNA2246	GTTCCAGGCAACAAAGCCA	RNF169
sgRNA2247	TCCTTCTTTGCGTCGAGGC	RNF169
sgRNA2248	ATTCCTCACGAAGTTCCCC	RNF169
sgRNA2249	AGTTAGTTCTCCACAACTA	RNF17
sgRNA2250	GAAATTATTGAAGACAACG	RNF17
sgRNA2251	GAGTGTTCTGGTCTCACAT	RNF17
sgRNA2252	AGACAACGCTACTACCCAA	RNF17
sgRNA2253	CCCCTAGATCCCTTAAGGG	RNF17
sgRNA2254	ATAAGGCTCCAAAAGACCA	RNF17
sgRNA2255	TAGGGTAAAGATGGCACTG	RNF17
sgRNA2256	TTCCTACCAGCGAATGGGG	RNF17
sgRNA2257	GAAAACCAGGAGCTAGTAA	RNF170
sgRNA2258	CGATATGGTTCATGGCTTG	RNF170
sgRNA2259	GGGTTGCCCTGAGAATCTC	RNF170
sgRNA2260	TCCCGGTGGAGACCAACTG	RNF170
sgRNA2261	TTACCGTTTGTCTACAGAT	RNF170
sgRNA2262	GAACAGCTTCAAACAGAAC	RNF170
sgRNA2263	ATTATAACCGGAGATTCTC	RNF170
sgRNA2264	CGCCAGTAAGCAATAATGC	RNF170
sgRNA2265	GGATGTACAAGATGCACCG	RNF175
sgRNA2266	ATGACTCACATTGTAGGAT	RNF175
sgRNA2267	CCTCTACTATGGAGTAATG	RNF175
sgRNA2268	GGCGGTTTCTGTCTATGTG	RNF175
sgRNA2269	GGCCACGATTCCATGCACG	RNF175
sgRNA2270	CAGGAAGACTCGACTGGGC	RNF175
sgRNA2271	CGATCATGTTTACAATGTG	RNF175
sgRNA2272	TTCCAGCCTGCAGCAGGAG	RNF175
sgRNA2273	CTGAATTGTCCTTTCTGTG	RNF180
sgRNA2274	GCTGGCAGGAGCATGCCGG	RNF180
sgRNA2275	AAGCTGGGGAACAAAAAGC	RNF180
sgRNA2276	ACTGATTATCAGCCAACAC	RNF180
sgRNA2277	AGGAAGCTCTGCTGACAGG	RNF180
sgRNA2278	AGACCCAGACACAAAGAGG	RNF180
sgRNA2279	CCCGAAATAATAATGACCC	RNF180
sgRNA2280	GCAGCTTATCCATTCTGGA	RNF180
sgRNA2281	AAATTCCAAAAGACACACG	RNF181
sgRNA2282	TGATGGCAAGGCATCTCAA	RNF181
sgRNA2283	CCTATTGAAAAGTGACCTG	RNF181
sgRNA2284	GAACACGACTGCGAGCCGT	RNF181
sgRNA2285	CAGCAGCAGCAACACCGAC	RNF181
sgRNA2286	TCATCGAAATAGGACGCCA	RNF181
sgRNA2287	CCACAGTCTTGGCAGCTGG	RNF181
sgRNA2288	AATGGAAAAGGTGATGGCA	RNF181
sgRNA2289	CAGACAATGACACCTTGTG	RNF182
sgRNA2290	TAAAATTCTACCACAGGAG	RNF182
sgRNA2291	TCGATACAATCTGAAACAG	RNF182
sgRNA2292	CTGGTCATAACCATCATGG	RNF182
sgRNA2293	GATGGATGTCTGAAACAGC	RNF182
sgRNA2294	CAACCTCCTGAAGACACTG	RNF182
sgRNA2295	GCTGACAAAGACGACCCCA	RNF182
sgRNA2296	AGTTGGAGGACGTGTGAGA	RNF182
sgRNA2297	GGCCATCAGCTGTGCCTCA	RNF183
sgRNA2298	CAGCCTCAAGTCTACACGC	RNF183
sgRNA2299	CCTGTCACTGACTTGCCCA	RNF183
sgRNA2300	GCCAGACATTCCACGCAGA	RNF183
sgRNA2301	CGAGCATGGCAGTGTCCGT	RNF183
sgRNA2302	AACTGCTTGGTCCAAAAGA	RNF183
sgRNA2303	CATCAGGTAGGCAAAGATG	RNF183
sgRNA2304	GATGGCTGAGCAGCAGGGC	RNF183
sgRNA2305	ATCTTACCTGATGTAAACA	RNF185
sgRNA2306	TGAGAACTCCAGTGCAGGG	RNF185
sgRNA2307	GAGACCAGACCTAACAGAC	RNF185
sgRNA2308	TGGCCACACAGGCTGATGA	RNF185
sgRNA2309	AGTTGGCCGTGTTTACATC	RNF185
sgRNA2310	ATAGGGTCTTACCTGGAGG	RNF185
sgRNA2311	GGGTACTGACCAGAAGAGG	RNF185
sgRNA2312	GCAATGGCGCTGGCGAGAG	RNF185
sgRNA2313	AGAGCGATACCTCTGTGCA	RNF186
sgRNA2314	CACCGCCTCATGGTCGCGC	RNF186
sgRNA2315	CGGTGACCTTGCGGCACAG	RNF186
sgRNA2316	GAAGTAAGTGCAAACCACG	RNF186
sgRNA2317	GCACCCATCGTAAGACACC	RNF186
sgRNA2318	ATCCTCTCCCACCAAGCTG	RNF186
sgRNA2319	GTTGTCCTGCACGCACAGC	RNF186
sgRNA2320	TTCAGGCAGATGGCGCAGA	RNF186
sgRNA2321	ACGTGTCCCTGCAAACGGG	RNF187
sgRNA2322	GGGACACGTGATGGACCGT	RNF187
sgRNA2323	GACCGACTACAAGAAGCTG	RNF187
sgRNA2324	CTGCGGGCCTTCTTTGTGG	RNF187
sgRNA2325	CAGTGTGGAAGGCAAGTGG	RNF187
sgRNA2326	CGTTTGCAGGGACACGTGA	RNF187
sgRNA2327	AAGGACTTGAATGACGCCC	RNF187
sgRNA2328	AGTGACCTGAACCGCTCAG	RNF187
sgRNA2329	AGACACAACCCAAGCATAG	RNF19A
sgRNA2330	ATATCAAGCGAATATCATG	RNF19A
sgRNA2331	TTATATAAGCAGCACATCG	RNF19A
sgRNA2332	GTGCCAAATCTGTTTACAG	RNF19A
sgRNA2333	AGCTGGAGCCAGTATAACG	RNF19A
sgRNA2334	ATGCTGGCGGTTCATCCAG	RNF19A
sgRNA2335	AGTTCTCAAACGTAAGCTC	RNF19A
sgRNA2336	AGTGAGAATCTGCTACAGA	RNF19A
sgRNA2337	TAATGTATGCACTGCATCG	RNF19B
sgRNA2338	CCCGAAGCTAACTTGTGAG	RNF19B
sgRNA2339	CCGCTTATGCACAAGTACG	RNF19B
sgRNA2340	GAAAACCTCCAAACACAAG	RNF19B
sgRNA2341	ACGATGAGGAGGCGGCGGA	RNF19B
sgRNA2342	CGATATGGCCCGTCAACAG	RNF19B
sgRNA2343	CTGTCCGCACCGCTCGTGC	RNF19B
sgRNA2344	CCTCCTCATCGTCGAACCC	RNF19B
sgRNA2345	ATGGCAATTGATCCAGTAA	RNF2
sgRNA2346	CCTTGACTAGACTGCAGCG	RNF2
sgRNA2347	CTTCATACTCATCACGACT	RNF2
sgRNA2348	GCTTCCTGATTGCTATGTG	RNF2
sgRNA2349	TTGGATAAGTGATCAACAG	RNF2
sgRNA2350	AGATGACAGTGCACAGACG	RNF2
sgRNA2351	AACAGATTGAAAATGGTAG	RNF2
sgRNA2352	TCAGTCACAGCATTGAGGA	RNF2
sgRNA2353	CTTCGGCAAGACTTTGAGG	RNF20
sgRNA2354	CATCGCACCATGTCTCAGG	RNF20
sgRNA2355	GAGGGCACTACCACTACGC	RNF20
sgRNA2356	CGGTTGACAATCAATAGTG	RNF20
sgRNA2357	AATCACCAGCTGAAAGGGG	RNF20
sgRNA2358	TTAGAGATGAATAAACGCA	RNF20
sgRNA2359	TTGGAAATAAAAGAGCAGC	RNF20
sgRNA2360	GAGAAGAAGTCTAAGGCAG	RNF20
sgRNA2361	GCGCGCGAATTCAGCTCGG	RNF207
sgRNA2362	GAGAGCCGGGCACACTGCG	RNF207
sgRNA2363	TTCGCGCGCCACGACATCG	RNF207
sgRNA2364	GGGACACTTACTGGCACAG	RNF207
sgRNA2365	CGGGCGCTCGTACTGCACG	RNF207
sgRNA2366	CAGCAGCTGCCACCCGACG	RNF207
sgRNA2367	GTGCGGCACAGCGCCGCCG	RNF207
sgRNA2368	CCAGGACAGGCTGGCAGAG	RNF207
sgRNA2369	ACAATGACCTCATCCTCTG	RNF208
sgRNA2370	CTACAATGTCACCCAGCGG	RNF208
sgRNA2371	TGCCACGGCGGCCCCGTAA	RNF208
sgRNA2372	CCATCTTGAGGATGACATG	RNF208
sgRNA2373	TCTGACCCCGGGCCCGAGG	RNF208
sgRNA2374	CTTCAGGCAGGACATGAGG	RNF208
sgRNA2375	GGACAGTGGGTTCCGCACG	RNF208
sgRNA2376	CGCGGCCCCACAGTACTGC	RNF208
sgRNA2377	TGAAGCACGACGTCCTGTG	RNF212
sgRNA2378	AAAGCAAAACTGTACGACA	RNF212
sgRNA2379	GTGGCAGCAGGCATCCGTG	RNF212
sgRNA2380	GCAGATAGAACAACTACAA	RNF212
sgRNA2381	TTAGCCTTCTATAGAGAAA	RNF212
sgRNA2382	AGAATTTCAAGAAAAACAC	RNF212
sgRNA2383	CTTCAGCCTCACCAACTGC	RNF212
sgRNA2384	TTTCCGTTCCAGCAGGCTG	RNF212
sgRNA2385	TAAGGAATAGATTCCGCTG	RNF212B
sgRNA2386	ATGCTTATAAAAGGCGATG	RNF212B
sgRNA2387	CAATCACACCTCGACCAGT	RNF212B
sgRNA2388	GTAAAAAGTGTGTGACTCT	RNF212B
sgRNA2389	CAGTGCTTCCGAAAAGATG	RNF212B
sgRNA2390	TCAATCACACCTCGACCAG	RNF212B
sgRNA2391	AAAATCCCCTGTCCAGAGG	RNF212B
sgRNA2392	GAATCTATTCCTTATAGAG	RNF212B
sgRNA2393	ACCAGTACTACGTCCACCT	RNF213
sgRNA2394	GTCCTGTGTGATCATATGG	RNF213
sgRNA2395	CAACATCTGAAAAAACACG	RNF213
[truncated: 1,804 more rows]
