# Supplementary material for: RBBP6 maintains glioblastoma stem cells through CPSF3-dependent alternative polyadenylation
Source: Cell Discov. 2024 Mar 19;10:32. doi: 10.1038/s41421-024-00654-3 (PMC10951364; doi:10.1038/s41421-024-00654-3)
Supplement: Supplementary file 3 — Supplementary tableS2 [file 41421_2024_654_MOESM3_ESM.xlsx]

## Sheet: Vector--IP with HA
Checked	Protein FDR Confidence: Combined	Master	Accession	Description	Exp. q-value: Combined	Sum PEP Score	Coverage [%]	# Peptides	# PSMs	# Unique Peptides	# AAs	MW [kDa]	calc. pI	Score Sequest HT: Sequest HT	# Peptides (by Search Engine): Sequest HT	# Protein Groups
FALSE	High	Master Protein	Q15149	Plectin OS=Homo sapiens OX=9606 GN=PLEC PE=1 SV=3	0	2401.96	62	292	2074	70	4684	531.5	5.96	6133.88	292	1
	Checked	Confidence	Sequence	Modifications	Qvality PEP	Qvality q-value	# Protein Groups	# Proteins	# PSMs	Master Protein Accessions	# Missed Cleavages	Theo. MH+ [Da]	Confidence (by Search Engine): Sequest HT	Percolator q-Value (by Search Engine): Sequest HT	Percolator PEP (by Search Engine): Sequest HT	XCorr (by Search Engine): Sequest HT
	FALSE	High	AALAHSEEVTASQVAATK		1.74536e-14	0.000118142	2	2	21	Q15149; H0YDN1	0	1783.92	High	7.744e-05	7.227e-14	5.81
	FALSE	High	AALEEVER		0.00312763	0.000506292	1	1	6	Q15149	0	916.473	High	0.0002954	0.001672	2.72
	FALSE	High	AEAEAAR		0.00446037	0.000506292	1	1	1	Q15149	0	717.353	High	0.0002954	0.002288	1.12
	FALSE	High	AEAELLQQQK		1.19606e-05	0.000118142	1	1	3	Q15149	0	1157.62	High	7.744e-05	1.042e-05	3.78
	FALSE	High	AEEESR		0.049615	0.00549516	1	1	1	Q15149	0	720.316	High	0.00295	0.02997	1.35
	FALSE	High	AELELELGR		0.000397817	0.000203016	1	1	13	Q15149	0	1029.56	High	0.0001628	0.0002825	2.95
	FALSE	High	AEMEVLLASK		4.44793e-05	0.000118142	1	1	11	Q15149	0	1090.58	High	7.744e-05	3.509e-05	2.97
	FALSE	High	AEMEVLLASK	1xOxidation [M3]	0.000126868	0.000118142	1	1	3	Q15149	0	1106.58	High	7.744e-05	9.311e-05	2.38
	FALSE	High	AEQESAR		0.128951	0.00949473	1	1	1	Q15149	0	790.369	High	0.005389	0.0794	0.8
	FALSE	High	AETEQGEQQR		0.000242979	0.000203016	1	1	2	Q15149	0	1175.53	High	0.0001443	0.000174	2.48
	FALSE	High	AEVVETTQVYTEEETR		5.37407e-09	0.000118142	2	2	5	Q15149; H0YDN1	0	1883.89	High	7.744e-05	8.431e-09	5.01
	FALSE	High	AEVVETTQVYTEEETRR		4.08465e-09	0.000118142	2	2	19	Q15149; H0YDN1	1	2039.99	High	7.744e-05	6.537e-09	3.49
	FALSE	High	AFCGFEDPR	1xCarbamidomethyl [C3]	0.001662	0.000203016	2	2	7	Q15149; H0YDN1	0	1098.47	High	0.0001628	0.0009827	2.34
	FALSE	High	AFEETQIDIPGGGSHGGSTMSLWEVMQSDLIPEEQR		7.64112e-05	0.000118142	2	2	1	Q15149; H0YDN1	0	3931.81	High	7.744e-05	5.807e-05	4.4
	FALSE	High	AFEETQIDIPGGGSHGGSTMSLWEVMQSDLIPEEQR	1xOxidation [M20]	2.88801e-05	0.000118142	2	2	1	Q15149; H0YDN1	0	3947.81	High	7.744e-05	2.347e-05	6.19
	FALSE	High	AGLVGPEFHEK		0.000182017	0.000118142	2	2	4	Q15149; H0YDN1	0	1183.61	High	7.744e-05	0.0001315	3.55
	FALSE	High	AGTLSITEFADMLSGNAGGFR		1.07975e-07	0.000118142	2	2	7	Q15149; H0YDN1	0	2115.02	High	7.744e-05	1.35e-07	4.33
	FALSE	High	AGTLSITEFADMLSGNAGGFR	1xOxidation [M12]	1.40795e-08	0.000118142	2	2	5	Q15149; H0YDN1	0	2131.01	High	7.744e-05	2.056e-08	4.43
	FALSE	High	AGVVGPELHEQLLSAEK		1.05979e-13	0.000118142	2	2	14	Q15149; H0YDN1	0	1776.95	High	7.744e-05	3.823e-13	5.73
	FALSE	High	AGVVGPELHEQLLSAEKAVTGYR		0.000191846	0.000118142	2	2	3	Q15149; H0YDN1	1	2424.29	High	7.744e-05	0.0001381	3.23
	FALSE	High	AHEEQLK		0.00401069	0.000506292	2	2	3	Q15149; H0YDN1	0	854.437	High	0.0002954	0.002082	2.35
	FALSE	High	AKLEQLFQDEVAK		4.80991e-09	0.000118142	2	2	7	Q15149; H0YDN1	1	1518.82	High	7.744e-05	7.623e-09	5.55
	FALSE	High	ALQALEELR		2.00556e-05	0.000118142	1	1	9	Q15149	0	1042.59	High	7.744e-05	1.676e-05	2.92
	FALSE	High	APVPASELLASGVLSR		1.39922e-10	0.000118142	2	2	18	Q15149; H0YDN1	0	1566.88	High	7.744e-05	2.905e-10	4.54
	FALSE	High	AQAEAQQPTFDALR		2.31223e-06	0.000118142	2	2	4	Q15149; H0YDN1	0	1545.77	High	7.744e-05	2.286e-06	4.32
	FALSE	High	AQAEAQQPTFDALRDELR		2.70717e-08	0.000118142	2	2	8	Q15149; H0YDN1	1	2059.02	High	7.744e-05	3.754e-08	4.25
	FALSE	High	AQAEVEGLGK		0.000353858	0.000203016	2	2	4	Q15149; H0YDN1	0	1001.53	High	0.0001628	0.0002519	2.68
	FALSE	High	AQFEQLK		0.10913	0.00859137	2	2	2	Q15149; H0YDN1	0	863.462	High	0.004866	0.06757	1.8
	FALSE	High	AQFEQLKDGK		0.000319691	0.000203016	2	2	3	Q15149; H0YDN1	1	1163.61	High	0.0001443	0.0002281	3.23
	FALSE	High	AQLEPVASPAK		0.000360791	0.000203016	2	2	4	Q15149; H0YDN1	0	1110.62	High	0.0001628	0.0002563	2.89
	FALSE	High	AQLMADFQAGR		0.000705629	0.000203016	2	2	12	Q15149; H0YDN1	0	1207.59	High	0.0001628	0.0004771	2.12
	FALSE	High	AQLMADFQAGR	1xOxidation [M4]	0.000726596	0.000203016	2	2	10	Q15149; H0YDN1	0	1223.58	High	0.0001628	0.0004889	2.75
	FALSE	High	AQQQAEAER		0.004294	0.000506292	1	1	1	Q15149	0	1030.49	High	0.0002954	0.002211	1.32
	FALSE	High	AQVEQELTTLR		1.46593e-05	0.000118142	1	1	7	Q15149	0	1287.69	High	7.744e-05	1.257e-05	3.39
	FALSE	High	ARAEEAEAQKR		0.000211765	0.000118142	1	1	1	Q15149	2	1258.65	High	7.744e-05	0.0001524	2.52
	FALSE	High	ARQEELYSELQAR		1.32039e-08	0.000118142	2	2	12	Q15149; H0YDN1	1	1592.8	High	7.744e-05	1.939e-08	4.78
	FALSE	High	ATTAALLLEAQAATGFLVDPVR		6.70607e-11	0.000118142	2	2	21	Q15149; H0YDN1	0	2228.23	High	7.744e-05	1.475e-10	6.22
	FALSE	High	ATVSAPFGK		0.000697469	0.000203016	2	2	5	Q15149; H0YDN1	0	877.478	High	0.0001628	0.000473	2.79
	FALSE	High	AVTGYKDPYSGK		1.05793e-06	0.000118142	2	2	3	Q15149; H0YDN1	1	1285.64	High	7.744e-05	1.106e-06	3.41
	FALSE	High	AVTGYKDPYTGQQISLFQAMQK		1.6084e-14	0.000118142	2	2	4	Q15149; H0YDN1	1	2474.24	High	7.744e-05	6.705e-14	5.79
	FALSE	High	AVTGYKDPYTGQQISLFQAMQK	1xOxidation [M20]	6.82903e-07	0.000118142	2	2	3	Q15149; H0YDN1	1	2490.23	High	7.744e-05	7.397e-07	6.05
	FALSE	High	AVTGYRDPYTEQTISLFQAMK		1.68659e-10	0.000118142	2	2	5	Q15149; H0YDN1	1	2419.2	High	7.744e-05	3.446e-10	4.23
	FALSE	High	AYSDPSTGEPATYGELQQR		6.76374e-12	0.000118142	2	2	7	Q15149; H0YDN1	0	2069.94	High	7.744e-05	1.77e-11	4.86
	FALSE	High	CDNFTSSWR	1xCarbamidomethyl [C1]	0.000407747	0.000203016	2	4	4	Q15149; H0YDN1	0	1172.48	High	0.0001628	0.0002885	2.74
	FALSE	High	CRPDQLTGLSLLPLSEK	1xCarbamidomethyl [C1]	1.97988e-11	0.000118142	2	2	7	Q15149; H0YDN1	0	1927.03	High	7.744e-05	4.782e-11	5.72
	FALSE	High	CVEDPETGLR	1xCarbamidomethyl [C1]	2.90474e-05	0.000118142	2	2	4	Q15149; H0YDN1	0	1175.54	High	7.744e-05	2.359e-05	3.18
	FALSE	High	DALDGPAAEAEPEHSFDGLR		2.4061e-14	0.000118142	2	2	23	Q15149; H0YDN1	0	2096.95	High	7.744e-05	9.738e-14	6.38
	FALSE	High	DALDGPAAEAEPEHSFDGLRR		0.000380645	0.000203016	2	2	3	Q15149; H0YDN1	1	2253.05	High	0.0001628	0.0002698	1.98
	FALSE	High	DDGTGQLLLPLSDAR		4.99495e-10	0.000118142	2	2	6	Q15149; H0YDN1	0	1570.81	High	7.744e-05	9.41e-10	4.38
	FALSE	High	DGHNLISLLEVLSGDSLPR		2.23808e-11	0.000118142	2	5	12	Q15149; H0YDN1	0	2035.08	High	7.744e-05	5.341e-11	5.97
	FALSE	High	DLDKADSMIR		0.0198681	0.00258334	2	3	2	Q15149; H0YDN1	1	1163.57	High	0.001364	0.009996	2.14
	FALSE	High	DLDKADSMIR	1xOxidation [M8]	0.0134622	0.00140821	2	3	2	Q15149; H0YDN1	1	1179.57	High	0.0007468	0.006353	2
	FALSE	High	DLLPSDMAVALLEAQAGTGHIIDPATSAR		4.1747e-17	0.000118142	2	2	8	Q15149; H0YDN1	0	2933.5	High	7.744e-05	2.742e-16	7.53
	FALSE	High	DLLPSDMAVALLEAQAGTGHIIDPATSAR	1xOxidation [M7]	2.07939e-14	0.000118142	2	2	2	Q15149; H0YDN1	0	2949.5	High	7.744e-05	8.51e-14	6.57
	FALSE	High	DLSELGSVR		0.0222292	0.00306887	2	2	6	Q15149; H0YDN1	0	975.511	High	0.001585	0.01165	1.7
	FALSE	High	DPYSGSTISLFQAMQK		4.0122e-11	0.000118142	2	2	6	Q15149; H0YDN1	0	1772.85	High	7.744e-05	9.194e-11	5.63
	FALSE	High	DPYSGSTISLFQAMQK	1xOxidation [M14]	0.0273634	0.00317327	2	2	1	Q15149; H0YDN1	0	1788.85	High	0.001708	0.01514	2.91
	FALSE	High	DPYTEQTISLFQAMK		1.92437e-07	0.000118142	2	2	4	Q15149; H0YDN1	0	1771.86	High	7.744e-05	2.291e-07	3.35
	FALSE	High	DPYTEQTISLFQAMK	1xOxidation [M14]	9.57799e-09	0.000118142	2	2	3	Q15149; H0YDN1	0	1787.85	High	7.744e-05	1.44e-08	5.21
	FALSE	High	DPYTGQQISLFQAMQK		1.16761e-10	0.000118142	2	2	4	Q15149; H0YDN1	0	1854.91	High	7.744e-05	2.461e-10	5.81
	FALSE	High	DPYTGQQISLFQAMQK	1xOxidation [M14]	1.03573e-11	0.000118142	2	2	2	Q15149; H0YDN1	0	1870.9	High	7.744e-05	2.627e-11	5.85
	FALSE	High	DPYTGQSVSLFQALK		6.14387e-11	0.000118142	2	2	9	Q15149; H0YDN1	0	1653.85	High	7.744e-05	1.357e-10	4.22
	FALSE	High	DSQDAGGFGPEDR		5.29272e-06	0.000118142	2	2	8	Q15149; H0YDN1	0	1350.56	High	7.744e-05	4.902e-06	2.98
	FALSE	High	DTHDQLSEPSEVR		1.77555e-05	0.000118142	2	2	6	Q15149; H0YDN1	0	1512.69	High	7.744e-05	1.498e-05	2.92
	FALSE	High	DVAEVDTVR		0.00303499	0.000506292	2	2	5	Q15149; H0YDN1	0	1003.51	High	0.0002954	0.001637	2.75
	FALSE	High	DYELQLVTYK		2.54311e-05	0.000118142	2	2	8	Q15149; H0YDN1	0	1271.65	High	7.744e-05	2.084e-05	3.31
	FALSE	High	EAAAATQK		0.0137058	0.00140821	1	1	1	Q15149	0	789.41	High	0.0007468	0.006487	1.74
	FALSE	High	EAEQEAAR		0.000860806	0.000203016	1	1	5	Q15149	0	903.417	High	0.0001628	0.0005662	1.45
	FALSE	High	EAIAELER		0.0125846	0.001319	1	1	6	Q15149	0	930.489	High	0.0007058	0.005922	2.76
	FALSE	High	EALEAESAWCYLYGTGSVAGVYLPGSR	1xCarbamidomethyl [C10]	5.74271e-06	0.000118142	2	2	1	Q15149; H0YDN1	0	2906.37	High	7.744e-05	5.269e-06	4.77
	FALSE	High	EAQAVPATLPELEATK		3.07728e-06	0.000118142	2	2	7	Q15149; H0YDN1	0	1667.89	High	7.744e-05	2.976e-06	3.1
	FALSE	High	EEEEVGFDWSDR		9.40694e-05	0.000118142	2	3	2	Q15149; H0YDN1	0	1497.61	High	7.744e-05	7.045e-05	3.1
	FALSE	High	EGLTSIEEVTK		4.0028e-08	0.000118142	2	2	6	Q15149; H0YDN1	0	1205.63	High	7.744e-05	5.375e-08	4.01
	FALSE	High	ELAEQELEK		0.000310554	0.000203016	1	1	4	Q15149	0	1088.55	High	0.0001443	0.0002217	3.19
	FALSE	High	ELEQLGR		0.00758899	0.00068045	2	2	1	Q15149; H0YDN1	0	844.452	High	0.0004181	0.003674	1.21
	FALSE	High	ELIPTEEALR		0.00092838	0.000203016	2	2	3	Q15149; H0YDN1	0	1170.64	High	0.0001628	0.0006036	1.84
	FALSE	High	ELMWLNEK		0.00207205	0.000203016	2	3	1	Q15149; H0YDN1	0	1062.53	High	0.0001628	0.001184	2.51
	FALSE	High	ELMWLNEKEEEEVGFDWSDR		0.00106412	0.000203016	2	3	8	Q15149; H0YDN1	1	2541.12	High	0.0001628	0.0006793	2.77
	FALSE	High	ELYQQLQR		0.00898546	0.000770649	2	2	2	Q15149; H0YDN1	0	1077.57	High	0.0004578	0.004277	1.87
	FALSE	High	EMSVYEAYR		0.00224867	0.000311374	2	2	6	Q15149; H0YDN1	0	1147.51	High	0.0002104	0.001265	2.35
	FALSE	High	ENAAYFQFFSDVR		1.51479e-07	0.000118142	2	2	22	Q15149; H0YDN1	0	1593.73	High	7.744e-05	1.842e-07	3.61
	FALSE	High	EQAELEAAR		0.00129569	0.000203016	1	1	5	Q15149	0	1016.5	High	0.0001628	0.0007999	2.31
	FALSE	High	EQELQQTLQQEQSVLDQLR		5.4669e-11	0.000118142	1	1	6	Q15149	0	2313.17	High	7.744e-05	1.221e-10	6.14
	FALSE	High	EQLQLLEEQHR		8.1933e-06	0.000118142	2	2	12	Q15149; H0YDN1	0	1422.73	High	7.744e-05	7.346e-06	3.61
	FALSE	High	EQMAQQLAEETQGFQR		6.05833e-08	0.000118142	1	1	5	Q15149	0	1893.88	High	7.744e-05	7.878e-08	4.42
	FALSE	High	EQMAQQLAEETQGFQR	1xOxidation [M3]	2.19409e-08	0.000118142	1	1	1	Q15149	0	1909.87	High	7.744e-05	3.101e-08	3.55
	FALSE	High	ESADPLGAWLQDAR		4.37934e-11	0.000118142	2	2	16	Q15149; H0YDN1	0	1528.74	High	7.744e-05	9.961e-11	4.41
	FALSE	High	ESYSALMR		0.00317499	0.000506292	2	2	5	Q15149; H0YDN1	0	956.451	High	0.0002954	0.001699	1.4
	FALSE	High	ESYSALMR	1xOxidation [M7]	0.0270809	0.00317327	2	2	2	Q15149; H0YDN1	0	972.446	High	0.001708	0.01496	1.38
	FALSE	High	ETFEKTPVEVPVGGFK		0.0992278	0.00830637	2	2	1	Q15149; H0YDN1	1	1763.92	High	0.004604	0.06172	2.57
	FALSE	High	EYGSCSHHYQQLLQSLEQGAQEESR	1xCarbamidomethyl [C5]	1.29697e-10	0.000118142	2	2	7	Q15149; H0YDN1	0	2964.32	High	7.744e-05	2.715e-10	5.87
	FALSE	High	FAEQTLR		0.0177321	0.00218415	1	1	4	Q15149	0	864.457	High	0.001141	0.008654	1.66
	FALSE	High	FHKLQNVQIALDYLR		0.000386272	0.000203016	2	6	3	Q15149; H0YDN1	1	1858.03	High	0.0001628	0.0002747	3.44
	FALSE	High	FKEMELPAK	1xOxidation [M4]	0.00860332	0.000770649	2	3	2	Q15149; H0YDN1	1	1108.57	High	0.0004181	0.004112	2.07
	FALSE	High	FLEGTSCIAGVFVDATK	1xCarbamidomethyl [C7]	8.3032e-08	0.000118142	2	2	5	Q15149; H0YDN1	0	1814.9	High	7.744e-05	1.055e-07	2.82
	FALSE	High	FLEVQYLTGGLIEPDTPGR		3.87411e-11	0.000118142	2	2	17	Q15149; H0YDN1	0	2105.09	High	7.744e-05	8.9e-11	4.83
	FALSE	High	FLQEEAEK		0.00111495	0.000203016	1	1	3	Q15149	0	993.489	High	0.0001628	0.0007074	1.29
	FALSE	High	FISETLR		0.0287046	0.00324398	2	2	5	Q15149; H0YDN1	0	865.478	High	0.001737	0.01602	1.76
	FALSE	High	FPVTDAVNK		3.04159e-06	0.000118142	2	2	7	Q15149; H0YDN1	0	990.525	High	7.744e-05	2.931e-06	2.65
	FALSE	High	FRELAEEAAR		0.000373287	0.000203016	1	1	4	Q15149	1	1191.61	High	0.0001628	0.0002658	3.47
	FALSE	High	GANVIAGVWLEEAGQK		3.57148e-09	0.000118142	2	2	34	Q15149; H0YDN1	0	1641.86	High	7.744e-05	5.784e-09	4.77
	FALSE	High	GCLDEETSR	1xCarbamidomethyl [C2]	0.0552136	0.00577961	2	2	1	Q15149; H0YDN1	0	1066.45	High	0.003187	0.03367	2.44
	FALSE	High	GDECQLVGPAQPSHWK	1xCarbamidomethyl [C4]	2.06399e-07	0.000118142	2	2	3	Q15149; H0YDN1	0	1808.84	High	7.744e-05	2.448e-07	4.46
	FALSE	High	GFFDPNTEENLTYLQLMER		1.69711e-08	0.000118142	2	2	7	Q15149; H0YDN1	0	2317.08	High	7.744e-05	2.442e-08	5.47
	FALSE	High	GFFDPNTEENLTYLQLMER	1xOxidation [M17]	3.22528e-08	0.000118142	2	2	3	Q15149; H0YDN1	0	2333.08	High	7.744e-05	4.42e-08	4.89
	FALSE	High	GFFDPNTHENLTYLQLLER		1.50837e-14	0.000118142	3	4	9	P58107; Q15149; H0YDN1	0	2307.14	High	7.744e-05	6.304e-14	4.05
	FALSE	High	GFFDPNTHENLTYR		8.77165e-11	0.000118142	2	2	18	Q15149; H0YDN1	0	1710.79	High	7.744e-05	1.89e-10	3.82
	FALSE	High	GGAEGELQALR		1.08344e-05	0.000118142	1	1	17	Q15149	0	1100.57	High	7.744e-05	9.476e-06	1.41
	FALSE	High	GGELVYTDSEAR		4.90305e-05	0.000118142	2	2	4	Q15149; H0YDN1	0	1296.61	High	7.744e-05	3.83e-05	2.36
	FALSE	High	GKAEEQAVR		0.00045517	0.000203016	1	1	1	Q15149	1	987.522	High	0.0001628	0.0003212	2.49
	FALSE	High	GLFDEEMNEILTDPSDDTK		1.48795e-09	0.000118142	2	2	6	Q15149; H0YDN1	0	2168.95	High	7.744e-05	2.583e-09	4.71
	FALSE	High	GLFDEEMNEILTDPSDDTK	1xOxidation [M7]	3.17673e-11	0.000118142	2	2	2	Q15149; H0YDN1	0	2184.95	High	7.744e-05	7.38e-11	5.43
	FALSE	High	GLHQSIEEFR		0.000213959	0.000118142	2	3	4	Q15149; H0YDN1	0	1215.61	High	7.744e-05	0.0001539	3.16
	FALSE	High	GLILKDHGIR		0.000434992	0.000203016	2	2	1	Q15149; H0YDN1	1	1121.68	High	0.0001628	0.000307	2.99
	FALSE	High	GIIRPGTAFELLEAQAATGYVIDPIK		1.2083e-14	0.000118142	2	2	13	Q15149; H0YDN1	0	2743.5	High	7.744e-05	5.146e-14	8.87
	FALSE	High	GIIRPGTAFELLEAQAATGYVIDPIKGLK		1.56407e-06	0.000118142	2	2	1	Q15149; H0YDN1	1	3041.7	High	7.744e-05	1.593e-06	5.47
	FALSE	High	GLLSAEVAR		0.00332148	0.000506292	2	2	6	Q15149; H0YDN1	0	915.526	High	0.0002954	0.001769	2.41
	FALSE	High	GLVEDTLR		0.000388169	0.000203016	1	1	7	Q15149	0	902.494	High	0.0001628	0.0002757	1.56
	FALSE	High	GLVGPELHDR		0.000114273	0.000118142	2	2	6	Q15149; H0YDN1	0	1092.58	High	7.744e-05	8.476e-05	3.47
	FALSE	High	GIYQSLEGAVQAGQLK		6.05604e-10	0.000118142	2	3	17	Q15149; H0YDN1	0	1661.89	High	7.744e-05	1.127e-09	4.33
	FALSE	High	GRLPLLAVCDYK	1xCarbamidomethyl [C9]	7.38646e-05	0.000118142	2	2	2	Q15149; H0YDN1	1	1404.77	High	7.744e-05	5.623e-05	2.4
	FALSE	High	GTQGAEEVLR		0.000188851	0.000118142	2	2	10	Q15149; H0YDN1	0	1059.54	High	7.744e-05	0.0001365	3.1
	FALSE	High	GWLYYEAGQR		0.000367874	0.000203016	2	2	6	Q15149; H0YDN1	0	1242.59	High	0.0001628	0.0002613	2.84
	FALSE	High	GYFDEEMNR		0.0145284	0.00158014	3	4	3	P58107; Q15149; H0YDN1	0	1160.47	High	0.0008239	0.006909	0.86
	FALSE	High	GYFSEEMNR		0.00395042	0.000506292	2	2	4	Q15149; H0YDN1	0	1132.47	High	0.0002954	0.002049	2.53
	FALSE	High	GYFSEEMNR	1xOxidation [M7]	0.00446037	0.000506292	2	2	3	Q15149; H0YDN1	0	1148.47	High	0.0002954	0.002282	2.07
	FALSE	High	GYYSPYSVSGSGSTAGSR		1.47068e-09	0.000118142	2	2	2	Q15149; H0YDN1	0	1782.79	High	7.744e-05	2.549e-09	4.64
	FALSE	High	HKPLLIDMNK		3.63742e-05	0.000118142	2	4	3	Q15149; H0YDN1	0	1208.68	High	7.744e-05	2.907e-05	3.06
	FALSE	High	HISDLYEDLR		4.00077e-06	0.000118142	2	5	8	Q15149; H0YDN1	0	1260.62	High	7.744e-05	3.774e-06	3.06
	FALSE	High	KDLLPSDMAVALLEAQAGTGHIIDPATSAR		9.21962e-10	0.000118142	2	2	1	Q15149; H0YDN1	1	3061.6	High	7.744e-05	1.656e-09	8.58
	FALSE	High	KDLLPSDMAVALLEAQAGTGHIIDPATSAR	1xOxidation [M8]	2.71457e-09	0.000118142	2	2	1	Q15149; H0YDN1	1	3077.59	High	7.744e-05	4.489e-09	6.55
	FALSE	High	KELIPTEEALR		0.00143964	0.000203016	2	2	1	Q15149; H0YDN1	1	1298.73	High	0.0001628	0.0008741	2.81
	FALSE	High	KESYSALMR		0.00432675	0.000506292	2	2	3	Q15149; H0YDN1	1	1084.55	High	0.0002954	0.002231	2.61
	FALSE	High	KGIIRPGTAFELLEAQAATGYVIDPIK		4.95045e-11	0.000118142	2	2	9	Q15149; H0YDN1	1	2871.6	High	7.744e-05	1.114e-10	8.25
	FALSE	High	KGLLSAEVAR		0.000122758	0.000118142	2	2	3	Q15149; H0YDN1	1	1043.62	High	7.744e-05	9.031e-05	1.75
	FALSE	High	KGLVGPELHDR		2.02895e-05	0.000118142	2	2	3	Q15149; H0YDN1	1	1220.67	High	7.744e-05	1.695e-05	4.22
	FALSE	High	KGWLYYEAGQR		5.25163e-07	0.000118142	2	2	2	Q15149; H0YDN1	1	1370.69	High	7.744e-05	5.791e-07	4.08
	FALSE	High	KQEELQQLEQQR		7.05122e-08	0.000118142	2	2	6	Q15149; H0YDN1	1	1556.8	High	7.744e-05	9.108e-08	4.3
	FALSE	High	KQITMEELVR		4.0809e-05	0.000118142	2	2	6	Q15149; H0YDN1	1	1246.68	High	7.744e-05	3.234e-05	2.65
	FALSE	High	KQITMEELVR	1xOxidation [M5]	0.000279091	0.000203016	2	2	1	Q15149; H0YDN1	1	1262.68	High	0.0001443	0.0001994	2.36
	FALSE	High	LAAEQELIR		0.000240548	0.000118142	1	1	10	Q15149	0	1042.59	High	7.744e-05	0.0001722	2.5
	FALSE	High	LAAIGEATR		0.000373287	0.000203016	1	1	7	Q15149	0	901.51	High	0.0001628	0.0002649	1.29
	FALSE	High	LAEDEAFQR		0.00539763	0.000593244	1	1	4	Q15149	0	1078.52	High	0.0003332	0.002704	2.59
	FALSE	High	LAEVEAALEK		4.90305e-05	0.000118142	1	1	5	Q15149	0	1072.59	High	7.744e-05	3.84e-05	3.14
	FALSE	High	LAQGHTTVDELAR		1.35897e-10	0.000118142	2	2	11	Q15149; H0YDN1	0	1410.73	High	7.744e-05	2.832e-10	4.89
	FALSE	High	LCFEGLR	1xCarbamidomethyl [C2]	0.0212902	0.00266944	2	2	2	Q15149; H0YDN1	0	894.45	High	0.001403	0.01095	1.8
	FALSE	High	LDLQYAK		0.0108423	0.00115203	2	3	3	Q15149; H0YDN1	0	850.467	High	0.0006316	0.00511	2
	FALSE	High	IEAENR		0.0540991	0.00570822	1	1	1	Q15149	0	731.368	High	0.003154	0.03295	1.44
	FALSE	High	LEAQHQALVTLWHQLHVDMK		3.39533e-14	0.000118142	2	2	13	Q15149; H0YDN1	0	2397.25	High	7.744e-05	1.339e-13	5.43
	FALSE	High	LEAQHQALVTLWHQLHVDMK	1xOxidation [M19]	3.54933e-11	0.000118142	2	2	4	Q15149; H0YDN1	0	2413.24	High	7.744e-05	8.197e-11	5.12
	FALSE	High	LEDLLQDAQDEK		2.81948e-06	0.000118142	2	2	2	Q15149; H0YDN1	0	1416.69	High	7.744e-05	2.737e-06	3.3
	FALSE	High	LEDLLQDAQDEKEQLNEYK		3.76122e-13	0.000118142	2	2	9	Q15149; H0YDN1	1	2321.11	High	7.744e-05	1.23e-12	6.12
	FALSE	High	LEQLFQDEVAK		8.53418e-06	0.000118142	2	2	5	Q15149; H0YDN1	0	1319.68	High	7.744e-05	7.599e-06	3.83
	FALSE	High	LFNAIIHR		0.000534472	0.000203016	2	4	6	Q15149; H0YDN1	0	983.579	High	0.0001628	0.0003719	3.11
	FALSE	High	LGFHLPLEVAYQR		1.03936e-08	0.000118142	2	2	11	Q15149; H0YDN1	0	1542.84	High	7.744e-05	1.553e-08	2.71
	FALSE	High	LHVAILER		0.00122605	0.000203016	2	3	10	Q15149; H0YDN1	0	950.578	High	0.0001628	0.0007625	2.23
	FALSE	High	LKAEAELLQQQK		8.04138e-07	0.000118142	1	1	11	Q15149	1	1398.8	High	7.744e-05	8.585e-07	4.02
	FALSE	High	LKAEATEAAR		0.0106255	0.00115203	1	1	1	Q15149	1	1059.58	High	0.0006316	0.005026	2.57
	FALSE	High	LKTEAEIALK		1.38317e-05	0.000118142	1	1	14	Q15149	1	1115.67	High	7.744e-05	1.188e-05	3.34
	FALSE	High	LLDAQLATGGIVDPR		2.74538e-11	0.000118142	2	2	36	Q15149; H0YDN1	0	1538.85	High	7.744e-05	6.458e-11	4.87
	FALSE	High	LLDAQLSTGGIVDPSK		4.204e-11	0.000118142	2	2	26	Q15149; H0YDN1	0	1613.87	High	7.744e-05	9.602e-11	5.69
	FALSE	High	LLDPEDVDVPQPDEK		1.17125e-09	0.000118142	2	3	10	Q15149; H0YDN1	0	1708.83	High	7.744e-05	2.062e-09	4.12
	FALSE	High	LLEAAAQSTK		0.000145386	0.000118142	2	2	7	Q15149; H0YDN1	0	1031.57	High	7.744e-05	0.0001059	2.22
	FALSE	High	LLEAQACTGGIIDPSTGER	1xCarbamidomethyl [C7]	4.53368e-13	0.000118142	2	2	6	Q15149; H0YDN1	0	1987.98	High	7.744e-05	1.461e-12	4.55
	FALSE	High	LLEAQIATGGIIDPEESHR		1.8295e-12	0.000118142	2	2	33	Q15149; H0YDN1	0	2049.06	High	7.744e-05	5.293e-12	6.56
	FALSE	High	LLEAQIATGGIIDPEESHRLPVEVAYK		7.5394e-09	0.000118142	2	2	6	Q15149; H0YDN1	1	2948.57	High	7.744e-05	1.152e-08	6.49
	FALSE	High	LLEAQIATGGIIDPVHSHR		6.10576e-13	0.000118142	3	4	21	P58107; Q15149; H0YDN1	0	2027.1	High	7.744e-05	1.922e-12	6.85
	FALSE	High	LLEAQIATGGVIDPVHSHR		9.91175e-13	0.000118142	3	4	17	P58107; Q15149; H0YDN1	0	2013.09	High	7.744e-05	3.017e-12	6.47
	FALSE	High	LLFNDVQTLK		4.224e-05	0.000118142	2	3	11	Q15149; H0YDN1	0	1190.68	High	7.744e-05	3.338e-05	2.81
	FALSE	High	LLLEAQAATGFLLDPVK		1.62791e-12	0.000118142	2	2	22	Q15149; H0YDN1	0	1799.03	High	7.744e-05	4.751e-12	5.84
	FALSE	High	LLLEAQAATGFLLDPVKGER		2.57465e-11	0.000118142	2	2	23	Q15149; H0YDN1	1	2141.2	High	7.744e-05	6.087e-11	5.3
	FALSE	High	ILITIVEEVETLR		3.05176e-07	0.000118142	2	2	19	Q15149; H0YDN1	0	1527.9	High	7.744e-05	3.509e-07	3.67
	FALSE	High	IIITVVEEQEQK		3.09528e-06	0.000118142	2	2	33	Q15149; H0YDN1	0	1428.79	High	7.744e-05	2.977e-06	3.54
	FALSE	High	IISLETYNLLR		3.58116e-06	0.000118142	2	2	19	Q15149; H0YDN1	0	1334.77	High	7.744e-05	3.411e-06	3.6
	FALSE	High	LISLFQAMK		0.000899409	0.000203016	2	2	4	Q15149; H0YDN1	0	1050.6	High	0.0001628	0.0005886	2.91
	FALSE	High	LISLFQAMK	1xOxidation [M8]	0.000855471	0.000203016	2	2	2	Q15149; H0YDN1	0	1066.6	High	0.0001628	0.0005631	2.65
	FALSE	High	LPLDKEPAR		0.000313571	0.000203016	2	2	3	Q15149; H0YDN1	1	1038.59	High	0.0001443	0.000223	2.22
	FALSE	High	LPLLAVCDYK	1xCarbamidomethyl [C7]	3.84075e-06	0.000118142	2	2	4	Q15149; H0YDN1	0	1191.64	High	7.744e-05	3.641e-06	3.02
	FALSE	High	LPVEVAYK		0.00167411	0.000203016	2	2	5	Q15149; H0YDN1	0	918.529	High	0.0001628	0.0009873	2.45
	FALSE	High	LPVEVAYKR		0.0038618	0.000506292	2	2	1	Q15149; H0YDN1	1	1074.63	High	0.0002954	0.002009	2.23
	FALSE	High	LQAEEK		0.086721	0.00745259	1	1	1	Q15149	0	717.378	High	0.004136	0.05382	1.26
	FALSE	High	LQAEEVAQQK		0.00503913	0.000593244	1	1	2	Q15149	0	1143.6	High	0.0003332	0.002544	2.65
	FALSE	High	LQEAGILSAEELQR		2.90292e-06	0.000118142	2	2	15	Q15149; H0YDN1	0	1556.83	High	7.744e-05	2.807e-06	5.1
	FALSE	High	LQEDKEQMAQQLAEETQGFQR		5.79551e-11	0.000118142	1	1	4	Q15149	1	2507.18	High	7.744e-05	1.29e-10	7.05
	FALSE	High	LQEDKEQMAQQLAEETQGFQR	1xOxidation [M8]	2.36615e-10	0.000118142	1	1	2	Q15149	1	2523.18	High	7.744e-05	4.728e-10	6.69
	FALSE	High	LQLEACETR	1xCarbamidomethyl [C6]	0.0526616	0.0055651	2	2	1	Q15149; H0YDN1	0	1119.55	High	0.003054	0.03193	1.94
	FALSE	High	LQLEATER		0.00435976	0.000506292	1	1	4	Q15149	0	959.516	High	0.0002954	0.002238	1.68
	FALSE	High	LQLEETDHQK		6.23097e-05	0.000118142	1	1	2	Q15149	0	1240.62	High	7.744e-05	4.787e-05	3.34
	FALSE	High	LQMEAGLCEEQLNQADALLQSDVR	1xCarbamidomethyl [C8]; 1xOxidation [M3]	0.000131823	0.000118142	2	3	1	Q15149; H0YDN1	0	2747.3	High	7.744e-05	9.678e-05	3.14
	FALSE	High	LQNVQIALDYLR		1.92578e-05	0.000118142	2	6	7	Q15149; H0YDN1	0	1445.81	High	7.744e-05	1.615e-05	3.96
	FALSE	High	LREQLQLLEEQHR		2.64368e-10	0.000118142	2	2	24	Q15149; H0YDN1	1	1691.92	High	7.744e-05	5.217e-10	5.06
	FALSE	High	LRIEEEIR		0.00811303	0.00068045	1	1	3	Q15149	1	1057.6	High	0.0004181	0.003889	2.84
	FALSE	High	LRLPLDKEPAR		0.00043066	0.000203016	2	2	3	Q15149; H0YDN1	2	1307.78	High	0.0001628	0.0003049	2.9
	FALSE	High	LSFSGLR		0.0265321	0.00317327	2	2	1	Q15149; H0YDN1	0	779.441	High	0.001708	0.01457	1.9
	FALSE	High	LSIYNALK		0.00298971	0.000421672	2	2	9	Q15149; H0YDN1	0	921.54	High	0.0002604	0.001615	1.82
	FALSE	High	LSIYNALKK		0.0156164	0.00166206	2	2	1	Q15149; H0YDN1	1	1049.64	High	0.0009038	0.007467	2.04
	FALSE	High	LSVAAQEAAR		9.35449e-05	0.000118142	1	1	12	Q15149	0	1015.55	High	7.744e-05	7.025e-05	3.22
	FALSE	High	LSVYAALQR		0.00360819	0.000506292	2	2	17	Q15149; H0YDN1	0	1020.58	High	0.0002954	0.001896	2.11
	FALSE	High	LSVYQAMK		0.000766489	0.000203016	2	2	6	Q15149; H0YDN1	0	939.497	High	0.0001628	0.0005141	2.3
	FALSE	High	LSVYQAMK	1xOxidation [M7]	0.0242003	0.00310699	2	2	1	Q15149; H0YDN1	0	955.492	High	0.001618	0.013	2.38
	FALSE	High	LSYTQLLR		0.00167411	0.000203016	2	2	10	Q15149; H0YDN1	0	993.573	High	0.0001628	0.0009902	2.34
	FALSE	High	LTAEDLFEAR		1.85991e-05	0.000118142	2	2	12	Q15149; H0YDN1	0	1164.59	High	7.744e-05	1.565e-05	1.56
	FALSE	High	LTVDEAVR		0.0106975	0.00115203	2	2	7	Q15149; H0YDN1	0	902.494	High	0.0006316	0.005063	2.13
	FALSE	High	LTVEEAVR		0.00156858	0.000203016	3	6	6	Q15149; H3BPE1; H0YDN1	0	916.51	High	0.0001628	0.0009353	2.29
	FALSE	High	LTVNEAVK		0.000952437	0.000203016	2	2	10	Q15149; H0YDN1	0	873.504	High	0.0001628	0.0006185	2.17
	FALSE	High	LYVHEAVK		0.00042426	0.000203016	2	2	3	Q15149; H0YDN1	0	958.536	High	0.0001628	0.0002997	2.59
	FALSE	High	MGIVGPEFK		0.000462154	0.000203016	2	2	6	Q15149; H0YDN1	0	977.512	High	0.0001628	0.0003253	3.2
	FALSE	High	MGIVGPEFK	1xOxidation [M1]	0.0137058	0.00140821	2	2	2	Q15149; H0YDN1	0	993.507	High	0.0007468	0.006483	2.79
	FALSE	High	MVEGYQGLR		0.00273186	0.000311374	2	4	1	Q15149; H0YDN1	0	1052.52	High	0.0002104	0.00149	2.65
	FALSE	High	MVEGYQGLR	1xOxidation [M1]	0.00047168	0.000203016	2	4	4	Q15149; H0YDN1	0	1068.51	High	0.0001628	0.0003321	3
	FALSE	High	NLLDEELQR		0.00198195	0.000203016	1	1	4	Q15149	0	1129.58	High	0.0001628	0.001143	2.36
	FALSE	High	NLVDNITGQR		0.000234553	0.000118142	2	2	9	Q15149; H0YDN1	0	1129.6	High	7.744e-05	0.0001682	2.97
	FALSE	High	QAEVELASR		0.000407747	0.000203016	1	1	6	Q15149	0	1002.52	High	0.0001628	0.0002892	1.96
	FALSE	High	QAEVER		0.0919302	0.00774433	1	9	1	Q15149	0	731.368	High	0.004264	0.0569	1.45
	FALSE	High	QALHSLELHYQAFLR		1.4747e-10	0.000118142	2	2	16	Q15149; H0YDN1	0	1825.97	High	7.744e-05	3.054e-10	5.34
	FALSE	High	QAQEEAER		0.00092838	0.000203016	1	1	2	Q15149	0	960.438	High	0.0001628	0.0006036	1.67
	FALSE	High	QEELQQLEQQR		3.14927e-05	0.000118142	2	2	2	Q15149; H0YDN1	0	1428.71	High	7.744e-05	2.544e-05	3.64
	FALSE	High	QEELYSELQAR		1.63881e-06	0.000118142	2	2	7	Q15149; H0YDN1	0	1365.66	High	7.744e-05	1.656e-06	3.5
	FALSE	High	QELEAELAK		0.00296731	0.000421672	1	1	1	Q15149	0	1030.54	High	0.0002604	0.0016	2.94
	FALSE	High	QEQIQAMPLADSQAVR		1.61038e-06	0.000118142	2	2	3	Q15149; H0YDN1	0	1784.9	High	7.744e-05	1.628e-06	4.63
	FALSE	High	QEQIQAMPLADSQAVR	1xOxidation [M7]	2.03375e-08	0.000118142	2	2	1	Q15149; H0YDN1	0	1800.89	High	7.744e-05	2.884e-08	3.4
	FALSE	High	QHEAEEGVR		0.00835536	0.00068045	2	2	2	Q15149; H0YDN1	0	1054.49	High	0.0004181	0.004008	1.56
	FALSE	High	QLAEEDAAR		0.00704121	0.00068045	1	1	2	Q15149	0	1002.49	High	0.0003797	0.003418	1.76
	FALSE	High	QLAEEDLAQQR		1.19606e-05	0.000118142	1	1	4	Q15149	0	1300.65	High	7.744e-05	1.042e-05	3.3
	FALSE	High	QLEMSAEAER		2.77353e-05	0.000118142	1	1	6	Q15149	0	1163.54	High	7.744e-05	2.268e-05	3.19
	FALSE	High	QLEMSAEAER	1xOxidation [M4]	5.07431e-05	0.000118142	1	1	1	Q15149	0	1179.53	High	7.744e-05	3.972e-05	3.26
	FALSE	High	QLLEEELAR		0.000150993	0.000118142	1	1	6	Q15149	0	1100.59	High	7.744e-05	0.0001098	3.24
	FALSE	High	QLLSPGTALILLEAQAASGFLLDPVR		1.41126e-11	0.000118142	2	2	5	Q15149; H0YDN1	0	2693.52	High	7.744e-05	3.49e-11	8.13
	FALSE	High	QLQLAQEAAQK		4.37203e-05	0.000118142	1	1	5	Q15149	0	1227.67	High	7.744e-05	3.447e-05	3.19
	FALSE	High	QITMEELVR		0.000608733	0.000203016	2	2	2	Q15149; H0YDN1	0	1118.59	High	0.0001628	0.0004191	2.7
	FALSE	High	QITMEELVR	1xOxidation [M4]	0.00102961	0.000203016	2	2	1	Q15149; H0YDN1	0	1134.58	High	0.0001628	0.0006588	2.14
	FALSE	High	QQGLASYDYVR		1.4157e-05	0.000118142	2	2	7	Q15149; H0YDN1	0	1299.63	High	7.744e-05	1.213e-05	2.82
	FALSE	High	QRELAEQELEK		0.000151809	0.000118142	1	1	3	Q15149	1	1372.71	High	7.744e-05	0.0001108	4.32
	FALSE	High	QRELEQLGR		0.00177474	0.000203016	2	2	1	Q15149; H0YDN1	1	1128.61	High	0.0001628	0.001042	2.39
	FALSE	High	QTLSIYQALK		7.42093e-06	0.000118142	2	2	7	Q15149; H0YDN1	0	1164.66	High	7.744e-05	6.71e-06	3.6
	FALSE	High	QTLSIYQALKK		0.000120087	0.000118142	2	2	1	Q15149; H0YDN1	1	1292.76	High	7.744e-05	8.879e-05	2.02
	FALSE	High	QTNLENLDQAFSVAER		2.3865e-11	0.000118142	2	3	8	Q15149; H0YDN1	0	1834.89	High	7.744e-05	5.67e-11	5.6
	FALSE	High	QVEEEILALK		0.000366089	0.000203016	1	1	2	Q15149	0	1171.66	High	0.0001628	0.0002604	2.82
	FALSE	High	QVEVTVHKGDECQLVGPAQPSHWK	1xCarbamidomethyl [C12]	0.000217285	0.000118142	2	2	2	Q15149; H0YDN1	1	2729.35	High	7.744e-05	0.0001558	3.67
	FALSE	High	QVQDESQR		0.00129569	0.000203016	1	1	2	Q15149	0	989.465	High	0.0001628	0.000801	2
	FALSE	High	QVQVALETAQR		2.77353e-05	0.000118142	1	1	5	Q15149	0	1242.68	High	7.744e-05	2.264e-05	3.19
	FALSE	High	QYDIDDAIAK		9.04556e-05	0.000118142	2	2	9	Q15149; H0YDN1	0	1151.56	High	7.744e-05	6.804e-05	2.84
	FALSE	High	QYINAIK		0.0359043	0.00417079	2	2	4	Q15149; H0YDN1	0	849.483	High	0.002163	0.02081	2.03
	FALSE	High	QYINAIKDYELQLVTYK		2.44955e-12	0.000118142	2	2	5	Q15149; H0YDN1	1	2102.12	High	7.744e-05	6.921e-12	5.47
	FALSE	High	RAQQQAEAER		7.08303e-06	0.000118142	1	1	4	Q15149	1	1186.59	High	7.744e-05	6.399e-06	2.2
	FALSE	High	RDDGTGQLLLPLSDAR		2.02187e-06	0.000118142	2	2	8	Q15149; H0YDN1	1	1726.91	High	7.744e-05	2.01e-06	4.95
	FALSE	High	RKQEELQQLEQQR		1.57739e-09	0.000118142	2	2	5	Q15149; H0YDN1	2	1712.9	High	7.744e-05	2.726e-09	2.96
	FALSE	High	RLAEDEAFQR		2.67528e-06	0.000118142	1	1	4	Q15149	1	1234.62	High	7.744e-05	2.61e-06	3.45
	FALSE	High	RLQEDKEQMAQQLAEETQGFQR		0.00207205	0.000203016	1	1	2	Q15149	2	2663.28	High	0.0001628	0.001182	2.94
	FALSE	High	RLQEDKEQMAQQLAEETQGFQR	1xOxidation [M9]	4.29073e-06	0.000118142	1	1	2	Q15149	2	2679.28	High	7.744e-05	4.025e-06	4.32
	FALSE	High	RLTAEDLFEAR		0.000834559	0.000203016	2	2	8	Q15149; H0YDN1	1	1320.69	High	0.0001628	0.000551	2.51
	FALSE	High	RLTVNEAVK		0.000158487	0.000118142	2	2	1	Q15149; H0YDN1	1	1029.61	High	7.744e-05	0.0001149	2.97
	FALSE	High	RPELEDSTLR		2.00462e-07	0.000118142	2	3	8	Q15149; H0YDN1	0	1215.63	High	7.744e-05	2.381e-07	3.54
	FALSE	High	RQELEAELAK		3.57512e-05	0.000118142	1	1	5	Q15149	1	1186.64	High	7.744e-05	2.861e-05	3.86
	FALSE	High	RQEQIQAMPLADSQAVR		3.93182e-10	0.000118142	2	2	5	Q15149; H0YDN1	1	1941	High	7.744e-05	7.547e-10	3.35
	FALSE	High	RQEQIQAMPLADSQAVR	1xOxidation [M8]	8.78629e-06	0.000118142	2	2	1	Q15149; H0YDN1	1	1956.99	High	7.744e-05	7.829e-06	1.37
	FALSE	High	RQHEAEEGVR		0.000371473	0.000203016	2	2	2	Q15149; H0YDN1	1	1210.59	High	0.0001628	0.0002634	3.04
	FALSE	High	RQQEELLAEENQR		1.32039e-08	0.000118142	2	2	3	Q15149; H0YDN1	1	1642.81	High	7.744e-05	1.935e-08	3.33
	FALSE	High	RQVEEEILALK		0.000673736	0.000203016	1	1	2	Q15149	1	1327.76	High	0.0001628	0.0004589	2.79
	FALSE	High	RSIQEELQQLR		0.000476536	0.000203016	1	1	3	Q15149	1	1399.77	High	0.0001628	0.0003345	2.61
	FALSE	High	RVVIVDPETGK		8.03894e-05	0.000118142	2	2	1	Q15149; H0YDN1	1	1212.69	High	7.744e-05	6.085e-05	2.66
	FALSE	High	RVVIVDPETGKEMSVYEAYR		0.0176473	0.00218415	2	2	1	Q15149; H0YDN1	2	2341.19	High	0.001141	0.008608	1.52
	FALSE	High	RYASGSSASLGGPESAVA		0.00186833	0.000203016	2	2	1	Q15149; H0YDN1	1	1666.8	High	0.0001628	0.001084	4.49
	FALSE	High	SALDQYR		0.0258759	0.00310699	2	2	1	Q15149; H0YDN1	0	852.421	High	0.001679	0.01414	2.22
	FALSE	High	SDEGQLSPATR		2.06454e-05	0.000118142	2	3	4	Q15149; H0YDN1	0	1160.55	High	7.744e-05	1.725e-05	3.33
	FALSE	High	SEEMQTVQQEQLLQETQALQQSFLSEK		7.17307e-10	0.000118142	1	1	2	Q15149	0	3180.54	High	7.744e-05	1.315e-09	7.77
	FALSE	High	SEEMQTVQQEQLLQETQALQQSFLSEK	1xOxidation [M4]	6.16302e-10	0.000118142	1	1	2	Q15149	0	3196.53	High	7.744e-05	1.141e-09	7.14
	FALSE	High	SELELTLGK		0.000312059	0.000203016	2	2	6	Q15149; H0YDN1	0	989.551	High	0.0001443	0.0002228	3.09
	FALSE	High	SKEQAELEAAR		1.59012e-05	0.000118142	1	1	2	Q15149	1	1231.63	High	7.744e-05	1.356e-05	3.74
	FALSE	High	SKGIYQSLEGAVQAGQLK		0.035692	0.00409757	2	3	1	Q15149; H0YDN1	1	1877.01	High	0.002126	0.0206	1.84
	FALSE	High	SLAAEEEAAR		4.60364e-05	0.000118142	1	1	7	Q15149	0	1046.51	High	7.744e-05	3.623e-05	2.66
	FALSE	High	SLESLHSFVAAATK		1.15721e-11	0.000118142	2	3	13	Q15149; H0YDN1	0	1460.77	High	7.744e-05	2.916e-11	5.9
	FALSE	High	SLLAWQSLR		0.000877078	0.000203016	2	2	8	Q15149; H0YDN1	0	1073.61	High	0.0001628	0.0005746	2.24
	FALSE	High	SIITYVSSLYDAMPR		6.70607e-11	0.000118142	2	3	6	Q15149; H0YDN1	0	1715.87	High	7.744e-05	1.472e-10	4.62
	FALSE	High	SIITYVSSLYDAMPR	1xOxidation [M13]	2.48787e-07	0.000118142	2	3	2	Q15149; H0YDN1	0	1731.86	High	7.744e-05	2.91e-07	4.02
	FALSE	High	SLQEEHVAVAQLR		3.08654e-09	0.000118142	1	1	16	Q15149	0	1479.79	High	7.744e-05	5.057e-09	4.75
	FALSE	High	SIQEELQQLR		1.27506e-05	0.000118142	1	1	8	Q15149	0	1243.66	High	7.744e-05	1.102e-05	3.07
	FALSE	High	SLSAIYLEK		0.000217285	0.000118142	2	2	9	Q15149; H0YDN1	0	1023.57	High	7.744e-05	0.0001556	2.91
	FALSE	High	SLVPAAELLESR		2.00556e-05	0.000118142	2	2	12	Q15149; H0YDN1	0	1284.72	High	7.744e-05	1.674e-05	1.85
	FALSE	High	SMIIDR		0.0805842	0.00702375	2	2	2	Q15149; H0YDN1	0	734.387	High	0.003902	0.04994	1.69
	FALSE	High	SMVEEGTGLR		0.000397817	0.000203016	2	2	2	Q15149; H0YDN1	0	1078.52	High	0.0001628	0.0002821	2.72
	FALSE	High	SMVEEGTGLR	1xOxidation [M2]	0.00269113	0.000311374	2	2	3	Q15149; H0YDN1	0	1094.51	High	0.0002104	0.001479	2.34
	FALSE	High	SQVEEELFSVR		8.22204e-05	0.000118142	1	1	11	Q15149	0	1322.66	High	7.744e-05	6.217e-05	3.85
	FALSE	High	SQVMDEATALQLR		3.00632e-06	0.000118142	2	2	7	Q15149; H0YDN1	0	1461.74	High	7.744e-05	2.91e-06	3.56
	FALSE	High	SQVMDEATALQLR	1xOxidation [M4]	2.509e-06	0.000118142	2	2	3	Q15149; H0YDN1	0	1477.73	High	7.744e-05	2.453e-06	4.19
	FALSE	High	SSIAGLLLK		0.000285979	0.000203016	2	2	6	Q15149; H0YDN1	0	901.572	High	0.0001443	0.000204	2.85
	FALSE	High	SSIAGLLLKATNEK		0.011583	0.00123957	2	2	1	Q15149; H0YDN1	1	1444.84	High	0.0006711	0.005476	2.3
	FALSE	High	SSSVGSSSSYPISPAVSR		1.17169e-07	0.000118142	2	2	3	Q15149; H0YDN1	0	1754.86	High	7.744e-05	1.452e-07	4.48
	FALSE	High	SWSLATFR		0.00578132	0.000593244	2	2	5	Q15149; H0YDN1	0	967.5	High	0.0003332	0.002876	1.8
	FALSE	High	SYVDPSTDER		0.000855471	0.000203016	2	2	7	Q15149; H0YDN1	0	1168.51	High	0.0001628	0.0005644	2.78
	FALSE	High	TEAEIALK		0.00224867	0.000311374	1	1	3	Q15149	0	874.488	High	0.0002104	0.001268	2.42
	FALSE	High	TLLQGSGCLAGIYLEDTK	1xCarbamidomethyl [C8]	1.87344e-10	0.000118142	2	2	6	Q15149; H0YDN1	0	1938.98	High	7.744e-05	3.796e-10	4.14
	FALSE	High	TLLQGSGCLAGIYLEDTKEK	1xCarbamidomethyl [C8]	1.30457e-10	0.000118142	2	2	2	Q15149; H0YDN1	1	2196.12	High	7.744e-05	2.724e-10	4.69
	FALSE	High	TISLVIR		0.0190075	0.00244057	2	2	2	Q15149; H0YDN1	0	801.519	High	0.001262	0.009437	1.55
	FALSE	High	TPVEVPVGGFK		7.45384e-07	0.000118142	2	2	12	Q15149; H0YDN1	0	1129.63	High	7.744e-05	7.998e-07	3.71
	FALSE	High	TPVEVPVGGFKGR		9.36737e-06	0.000118142	2	2	1	Q15149; H0YDN1	1	1342.75	High	7.744e-05	8.301e-06	3.57
	FALSE	High	TQLASWSDPTEETGPVAGILDTETLEK		2.79496e-09	0.000118142	2	2	4	Q15149; H0YDN1	0	2888.4	High	7.744e-05	4.625e-09	6.66
	FALSE	High	TTVKDLSELGSVR		0.00527539	0.000593244	2	2	1	Q15149; H0YDN1	1	1404.77	High	0.0003332	0.002648	2.88
	FALSE	High	TVTIWEIINSEYFTAEQR		7.27992e-09	0.000118142	2	2	6	Q15149; H0YDN1	0	2200.09	High	7.744e-05	1.114e-08	3.61
	FALSE	High	TVTVWELISSEYFTAEQR		5.17299e-10	0.000118142	2	2	11	Q15149; H0YDN1	0	2159.07	High	7.744e-05	9.702e-10	5.83
	FALSE	High	VAQLLER		0.00971577	0.000770649	2	2	5	Q15149; H0YDN1	0	828.494	High	0.0004578	0.004595	1.3
	FALSE	High	VDGAEWGVDLPSVEAQLGSHR		4.87403e-16	0.000118142	2	3	16	Q15149; H0YDN1	0	2222.08	High	7.744e-05	2.649e-15	6.07
	FALSE	High	VEECQR	1xCarbamidomethyl [C4]	0.0750293	0.00682469	2	2	2	Q15149; H0YDN1	0	820.362	High	0.00381	0.04648	1.44
	FALSE	High	VKAEAEAAR		0.00131385	0.000203016	1	1	3	Q15149	1	944.516	High	0.0001628	0.0008084	2.2
	FALSE	High	VLADPSDDTK		0.000141497	0.000118142	3	4	9	P58107; Q15149; H0YDN1	0	1060.52	High	7.744e-05	0.0001033	2.4
	FALSE	High	VLALPEPSPAAPTLR		1.79419e-07	0.000118142	2	2	11	Q15149; H0YDN1	0	1531.88	High	7.744e-05	2.149e-07	4.05
	FALSE	High	VIDRELYQQLQR		2.88801e-05	0.000118142	2	2	2	Q15149; H0YDN1	1	1560.85	High	7.744e-05	2.345e-05	2.66
	FALSE	High	VLSSSGSEAAVPSVCFLVPPPNQEAQEAVTR	1xCarbamidomethyl [C15]	1.54461e-05	0.000118142	2	2	1	Q15149; H0YDN1	0	3226.6	High	7.744e-05	1.321e-05	5.52
	FALSE	High	VPDVQDGVR		1.0402e-05	0.000118142	2	3	12	Q15149; H0YDN1	0	984.511	High	7.744e-05	9.139e-06	2.78
	FALSE	High	VPLDEALQR		0.000608733	0.000203016	2	2	12	Q15149; H0YDN1	0	1040.57	High	0.0001628	0.0004191	1.91
	FALSE	High	VPLDVACAR	1xCarbamidomethyl [C7]	0.00113767	0.000203016	2	2	4	Q15149; H0YDN1	0	1000.52	High	0.0001628	0.0007165	2.61
	FALSE	High	VPPGYHPLDVEK		3.31968e-06	0.000118142	2	3	5	Q15149; H0YDN1	0	1350.71	High	7.744e-05	3.182e-06	1.53
	FALSE	High	VPPGYHPLDVEKEWGK		2.4227e-06	0.000118142	2	3	9	Q15149; H0YDN1	1	1850.94	High	7.744e-05	2.382e-06	3.47
	FALSE	High	VPVDVAYQR		0.000190843	0.000118142	3	4	7	P58107; Q15149; H0YDN1	0	1046.56	High	7.744e-05	0.0001377	2.48
	FALSE	High	VPVDVAYR		0.000384386	0.000203016	3	4	10	P58107; Q15149; H0YDN1	0	918.504	High	0.0001628	0.0002732	2.42
	FALSE	High	VQMEELSK		0.000224064	0.000118142	1	1	3	Q15149	0	963.482	High	7.744e-05	0.0001609	3.25
	FALSE	High	VQSGSESVIQEYVDLR		4.54781e-12	0.000118142	2	2	31	Q15149; H0YDN1	0	1808.9	High	7.744e-05	1.226e-11	5.3
	FALSE	High	VSITEAMHR		0.000235742	0.000118142	2	2	3	Q15149; H0YDN1	0	1043.53	High	7.744e-05	0.0001688	2.91
	FALSE	High	VSIYEAMR		0.00127784	0.000203016	2	2	7	Q15149; H0YDN1	0	968.487	High	0.0001628	0.0007908	2.39
	FALSE	High	VSIYEAMR	1xOxidation [M7]	0.00485042	0.000506292	2	2	2	Q15149; H0YDN1	0	984.482	High	0.0002954	0.002453	2.4
	FALSE	High	VTLVQTLEIQR		0.000102278	0.000118142	1	1	40	Q15149	0	1299.76	High	7.744e-05	7.625e-05	3.13
	FALSE	High	VVIVDPETGK		0.000198992	0.000118142	2	2	9	Q15149; H0YDN1	0	1056.59	High	7.744e-05	0.0001434	2.39
	FALSE	High	VVIVDPETGKEMSVYEAYR		1.2378e-10	0.000118142	2	2	3	Q15149; H0YDN1	1	2185.08	High	7.744e-05	2.6e-10	5.46
	FALSE	High	VVIVDPETGKEMSVYEAYR	1xOxidation [M12]	1.38351e-08	0.000118142	2	2	2	Q15149; H0YDN1	1	2201.08	High	7.744e-05	2.018e-08	3.71
	FALSE	High	WQAVLAQTDVR		7.00098e-06	0.000118142	2	2	5	Q15149; H0YDN1	0	1286.69	High	7.744e-05	6.341e-06	3.58
	FALSE	High	YLQDLLAWVEENQHR		5.87957e-12	0.000118142	2	3	4	Q15149; H0YDN1	0	1913.95	High	7.744e-05	1.559e-11	4.7
FALSE	High	Master Protein	H0YDN1	Plectin OS=Homo sapiens OX=9606 GN=PLEC PE=1 SV=9	0	2044.13	69	224	1696	2	3447	387.8	6.05	5210.53	224	1
	Checked	Confidence	Sequence	Modifications	Qvality PEP	Qvality q-value	# Protein Groups	# Proteins	# PSMs	Master Protein Accessions	# Missed Cleavages	Theo. MH+ [Da]	Confidence (by Search Engine): Sequest HT	Percolator q-Value (by Search Engine): Sequest HT	Percolator PEP (by Search Engine): Sequest HT	XCorr (by Search Engine): Sequest HT
	FALSE	High	AALAHSEEVTASQVAATK		1.74536e-14	0.000118142	2	2	21	Q15149; H0YDN1	0	1783.92	High	7.744e-05	7.227e-14	5.81
	FALSE	High	AEVVETTQVYTEEETR		5.37407e-09	0.000118142	2	2	5	Q15149; H0YDN1	0	1883.89	High	7.744e-05	8.431e-09	5.01
	FALSE	High	AEVVETTQVYTEEETRR		4.08465e-09	0.000118142	2	2	19	Q15149; H0YDN1	1	2039.99	High	7.744e-05	6.537e-09	3.49
	FALSE	High	AFCGFEDPR	1xCarbamidomethyl [C3]	0.001662	0.000203016	2	2	7	Q15149; H0YDN1	0	1098.47	High	0.0001628	0.0009827	2.34
	FALSE	High	AFEETQIDIPGGGSHGGSTMSLWEVMQSDLIPEEQR		7.64112e-05	0.000118142	2	2	1	Q15149; H0YDN1	0	3931.81	High	7.744e-05	5.807e-05	4.4
	FALSE	High	AFEETQIDIPGGGSHGGSTMSLWEVMQSDLIPEEQR	1xOxidation [M20]	2.88801e-05	0.000118142	2	2	1	Q15149; H0YDN1	0	3947.81	High	7.744e-05	2.347e-05	6.19
	FALSE	High	AGLVGPEFHEK		0.000182017	0.000118142	2	2	4	Q15149; H0YDN1	0	1183.61	High	7.744e-05	0.0001315	3.55
	FALSE	High	AGTLSITEFADMLSGNAGGFR		1.07975e-07	0.000118142	2	2	7	Q15149; H0YDN1	0	2115.02	High	7.744e-05	1.35e-07	4.33
	FALSE	High	AGTLSITEFADMLSGNAGGFR	1xOxidation [M12]	1.40795e-08	0.000118142	2	2	5	Q15149; H0YDN1	0	2131.01	High	7.744e-05	2.056e-08	4.43
	FALSE	High	AGVVGPELHEQLLSAEK		1.05979e-13	0.000118142	2	2	14	Q15149; H0YDN1	0	1776.95	High	7.744e-05	3.823e-13	5.73
	FALSE	High	AGVVGPELHEQLLSAEKAVTGYR		0.000191846	0.000118142	2	2	3	Q15149; H0YDN1	1	2424.29	High	7.744e-05	0.0001381	3.23
	FALSE	High	AHEEQLK		0.00401069	0.000506292	2	2	3	Q15149; H0YDN1	0	854.437	High	0.0002954	0.002082	2.35
	FALSE	High	AKLEQLFQDEVAK		4.80991e-09	0.000118142	2	2	7	Q15149; H0YDN1	1	1518.82	High	7.744e-05	7.623e-09	5.55
	FALSE	High	APVPASELLASGVLSR		1.39922e-10	0.000118142	2	2	18	Q15149; H0YDN1	0	1566.88	High	7.744e-05	2.905e-10	4.54
	FALSE	High	AQAEAQQPTFDALR		2.31223e-06	0.000118142	2	2	4	Q15149; H0YDN1	0	1545.77	High	7.744e-05	2.286e-06	4.32
	FALSE	High	AQAEAQQPTFDALRDELR		2.70717e-08	0.000118142	2	2	8	Q15149; H0YDN1	1	2059.02	High	7.744e-05	3.754e-08	4.25
	FALSE	High	AQAEVEGLGK		0.000353858	0.000203016	2	2	4	Q15149; H0YDN1	0	1001.53	High	0.0001628	0.0002519	2.68
	FALSE	High	AQFEQLK		0.10913	0.00859137	2	2	2	Q15149; H0YDN1	0	863.462	High	0.004866	0.06757	1.8
	FALSE	High	AQFEQLKDGK		0.000319691	0.000203016	2	2	3	Q15149; H0YDN1	1	1163.61	High	0.0001443	0.0002281	3.23
	FALSE	High	AQLEPVASPAK		0.000360791	0.000203016	2	2	4	Q15149; H0YDN1	0	1110.62	High	0.0001628	0.0002563	2.89
	FALSE	High	AQLMADFQAGR		0.000705629	0.000203016	2	2	12	Q15149; H0YDN1	0	1207.59	High	0.0001628	0.0004771	2.12
	FALSE	High	AQLMADFQAGR	1xOxidation [M4]	0.000726596	0.000203016	2	2	10	Q15149; H0YDN1	0	1223.58	High	0.0001628	0.0004889	2.75
	FALSE	High	ARQEELYSELQAR		1.32039e-08	0.000118142	2	2	12	Q15149; H0YDN1	1	1592.8	High	7.744e-05	1.939e-08	4.78
	FALSE	High	ATTAALLLEAQAATGFLVDPVR		6.70607e-11	0.000118142	2	2	21	Q15149; H0YDN1	0	2228.23	High	7.744e-05	1.475e-10	6.22
	FALSE	High	ATVSAPFGK		0.000697469	0.000203016	2	2	5	Q15149; H0YDN1	0	877.478	High	0.0001628	0.000473	2.79
	FALSE	High	AVSEDVSNGSSGSPSPGDTLPWNLGK		7.3883e-08	0.000118142	1	2	1	H0YDN1	0	2558.2	High	7.744e-05	9.475e-08	5.49
	FALSE	High	AVTGYKDPYSGK		1.05793e-06	0.000118142	2	2	3	Q15149; H0YDN1	1	1285.64	High	7.744e-05	1.106e-06	3.41
	FALSE	High	AVTGYKDPYTGQQISLFQAMQK		1.6084e-14	0.000118142	2	2	4	Q15149; H0YDN1	1	2474.24	High	7.744e-05	6.705e-14	5.79
	FALSE	High	AVTGYKDPYTGQQISLFQAMQK	1xOxidation [M20]	6.82903e-07	0.000118142	2	2	3	Q15149; H0YDN1	1	2490.23	High	7.744e-05	7.397e-07	6.05
	FALSE	High	AVTGYRDPYTEQTISLFQAMK		1.68659e-10	0.000118142	2	2	5	Q15149; H0YDN1	1	2419.2	High	7.744e-05	3.446e-10	4.23
	FALSE	High	AYSDPSTGEPATYGELQQR		6.76374e-12	0.000118142	2	2	7	Q15149; H0YDN1	0	2069.94	High	7.744e-05	1.77e-11	4.86
	FALSE	High	CDNFTSSWR	1xCarbamidomethyl [C1]	0.000407747	0.000203016	2	4	4	Q15149; H0YDN1	0	1172.48	High	0.0001628	0.0002885	2.74
	FALSE	High	CRPDQLTGLSLLPLSEK	1xCarbamidomethyl [C1]	1.97988e-11	0.000118142	2	2	7	Q15149; H0YDN1	0	1927.03	High	7.744e-05	4.782e-11	5.72
	FALSE	High	CVEDPETGLR	1xCarbamidomethyl [C1]	2.90474e-05	0.000118142	2	2	4	Q15149; H0YDN1	0	1175.54	High	7.744e-05	2.359e-05	3.18
	FALSE	High	DALDGPAAEAEPEHSFDGLR		2.4061e-14	0.000118142	2	2	23	Q15149; H0YDN1	0	2096.95	High	7.744e-05	9.738e-14	6.38
	FALSE	High	DALDGPAAEAEPEHSFDGLRR		0.000380645	0.000203016	2	2	3	Q15149; H0YDN1	1	2253.05	High	0.0001628	0.0002698	1.98
	FALSE	High	DDGTGQLLLPLSDAR		4.99495e-10	0.000118142	2	2	6	Q15149; H0YDN1	0	1570.81	High	7.744e-05	9.41e-10	4.38
	FALSE	High	DGHNLISLLEVLSGDSLPR		2.23808e-11	0.000118142	2	5	12	Q15149; H0YDN1	0	2035.08	High	7.744e-05	5.341e-11	5.97
	FALSE	High	DLDKADSMIR		0.0198681	0.00258334	2	3	2	Q15149; H0YDN1	1	1163.57	High	0.001364	0.009996	2.14
	FALSE	High	DLDKADSMIR	1xOxidation [M8]	0.0134622	0.00140821	2	3	2	Q15149; H0YDN1	1	1179.57	High	0.0007468	0.006353	2
	FALSE	High	DLLPSDMAVALLEAQAGTGHIIDPATSAR		4.1747e-17	0.000118142	2	2	8	Q15149; H0YDN1	0	2933.5	High	7.744e-05	2.742e-16	7.53
	FALSE	High	DLLPSDMAVALLEAQAGTGHIIDPATSAR	1xOxidation [M7]	2.07939e-14	0.000118142	2	2	2	Q15149; H0YDN1	0	2949.5	High	7.744e-05	8.51e-14	6.57
	FALSE	High	DLSELGSVR		0.0222292	0.00306887	2	2	6	Q15149; H0YDN1	0	975.511	High	0.001585	0.01165	1.7
	FALSE	High	DPYSGSTISLFQAMQK		4.0122e-11	0.000118142	2	2	6	Q15149; H0YDN1	0	1772.85	High	7.744e-05	9.194e-11	5.63
	FALSE	High	DPYSGSTISLFQAMQK	1xOxidation [M14]	0.0273634	0.00317327	2	2	1	Q15149; H0YDN1	0	1788.85	High	0.001708	0.01514	2.91
	FALSE	High	DPYTEQTISLFQAMK		1.92437e-07	0.000118142	2	2	4	Q15149; H0YDN1	0	1771.86	High	7.744e-05	2.291e-07	3.35
	FALSE	High	DPYTEQTISLFQAMK	1xOxidation [M14]	9.57799e-09	0.000118142	2	2	3	Q15149; H0YDN1	0	1787.85	High	7.744e-05	1.44e-08	5.21
	FALSE	High	DPYTGQQISLFQAMQK		1.16761e-10	0.000118142	2	2	4	Q15149; H0YDN1	0	1854.91	High	7.744e-05	2.461e-10	5.81
	FALSE	High	DPYTGQQISLFQAMQK	1xOxidation [M14]	1.03573e-11	0.000118142	2	2	2	Q15149; H0YDN1	0	1870.9	High	7.744e-05	2.627e-11	5.85
	FALSE	High	DPYTGQSVSLFQALK		6.14387e-11	0.000118142	2	2	9	Q15149; H0YDN1	0	1653.85	High	7.744e-05	1.357e-10	4.22
	FALSE	High	DSQDAGGFGPEDR		5.29272e-06	0.000118142	2	2	8	Q15149; H0YDN1	0	1350.56	High	7.744e-05	4.902e-06	2.98
	FALSE	High	DTHDQLSEPSEVR		1.77555e-05	0.000118142	2	2	6	Q15149; H0YDN1	0	1512.69	High	7.744e-05	1.498e-05	2.92
	FALSE	High	DVAEVDTVR		0.00303499	0.000506292	2	2	5	Q15149; H0YDN1	0	1003.51	High	0.0002954	0.001637	2.75
	FALSE	High	DYELQLVTYK		2.54311e-05	0.000118142	2	2	8	Q15149; H0YDN1	0	1271.65	High	7.744e-05	2.084e-05	3.31
	FALSE	High	EALEAESAWCYLYGTGSVAGVYLPGSR	1xCarbamidomethyl [C10]	5.74271e-06	0.000118142	2	2	1	Q15149; H0YDN1	0	2906.37	High	7.744e-05	5.269e-06	4.77
	FALSE	High	EAQAVPATLPELEATK		3.07728e-06	0.000118142	2	2	7	Q15149; H0YDN1	0	1667.89	High	7.744e-05	2.976e-06	3.1
	FALSE	High	EEEEVGFDWSDR		9.40694e-05	0.000118142	2	3	2	Q15149; H0YDN1	0	1497.61	High	7.744e-05	7.045e-05	3.1
	FALSE	High	EGLTSIEEVTK		4.0028e-08	0.000118142	2	2	6	Q15149; H0YDN1	0	1205.63	High	7.744e-05	5.375e-08	4.01
	FALSE	High	ELEQLGR		0.00758899	0.00068045	2	2	1	Q15149; H0YDN1	0	844.452	High	0.0004181	0.003674	1.21
	FALSE	High	ELIPTEEALR		0.00092838	0.000203016	2	2	3	Q15149; H0YDN1	0	1170.64	High	0.0001628	0.0006036	1.84
	FALSE	High	ELMWLNEK		0.00207205	0.000203016	2	3	1	Q15149; H0YDN1	0	1062.53	High	0.0001628	0.001184	2.51
	FALSE	High	ELMWLNEKEEEEVGFDWSDR		0.00106412	0.000203016	2	3	8	Q15149; H0YDN1	1	2541.12	High	0.0001628	0.0006793	2.77
	FALSE	High	ELYQQLQR		0.00898546	0.000770649	2	2	2	Q15149; H0YDN1	0	1077.57	High	0.0004578	0.004277	1.87
	FALSE	High	EMSVYEAYR		0.00224867	0.000311374	2	2	6	Q15149; H0YDN1	0	1147.51	High	0.0002104	0.001265	2.35
	FALSE	High	ENAAYFQFFSDVR		1.51479e-07	0.000118142	2	2	22	Q15149; H0YDN1	0	1593.73	High	7.744e-05	1.842e-07	3.61
	FALSE	High	EQLQLLEEQHR		8.1933e-06	0.000118142	2	2	12	Q15149; H0YDN1	0	1422.73	High	7.744e-05	7.346e-06	3.61
	FALSE	High	ESADPLGAWLQDAR		4.37934e-11	0.000118142	2	2	16	Q15149; H0YDN1	0	1528.74	High	7.744e-05	9.961e-11	4.41
	FALSE	High	ESYSALMR		0.00317499	0.000506292	2	2	5	Q15149; H0YDN1	0	956.451	High	0.0002954	0.001699	1.4
	FALSE	High	ESYSALMR	1xOxidation [M7]	0.0270809	0.00317327	2	2	2	Q15149; H0YDN1	0	972.446	High	0.001708	0.01496	1.38
	FALSE	High	ETFEKTPVEVPVGGFK		0.0992278	0.00830637	2	2	1	Q15149; H0YDN1	1	1763.92	High	0.004604	0.06172	2.57
	FALSE	High	EYGSCSHHYQQLLQSLEQGAQEESR	1xCarbamidomethyl [C5]	1.29697e-10	0.000118142	2	2	7	Q15149; H0YDN1	0	2964.32	High	7.744e-05	2.715e-10	5.87
	FALSE	High	FHKLQNVQIALDYLR		0.000386272	0.000203016	2	6	3	Q15149; H0YDN1	1	1858.03	High	0.0001628	0.0002747	3.44
	FALSE	High	FKEMELPAK	1xOxidation [M4]	0.00860332	0.000770649	2	3	2	Q15149; H0YDN1	1	1108.57	High	0.0004181	0.004112	2.07
	FALSE	High	FLEGTSCIAGVFVDATK	1xCarbamidomethyl [C7]	8.3032e-08	0.000118142	2	2	5	Q15149; H0YDN1	0	1814.9	High	7.744e-05	1.055e-07	2.82
	FALSE	High	FLEVQYLTGGLIEPDTPGR		3.87411e-11	0.000118142	2	2	17	Q15149; H0YDN1	0	2105.09	High	7.744e-05	8.9e-11	4.83
	FALSE	High	FISETLR		0.0287046	0.00324398	2	2	5	Q15149; H0YDN1	0	865.478	High	0.001737	0.01602	1.76
	FALSE	High	FPVTDAVNK		3.04159e-06	0.000118142	2	2	7	Q15149; H0YDN1	0	990.525	High	7.744e-05	2.931e-06	2.65
	FALSE	High	GANVIAGVWLEEAGQK		3.57148e-09	0.000118142	2	2	34	Q15149; H0YDN1	0	1641.86	High	7.744e-05	5.784e-09	4.77
	FALSE	High	GCLDEETSR	1xCarbamidomethyl [C2]	0.0552136	0.00577961	2	2	1	Q15149; H0YDN1	0	1066.45	High	0.003187	0.03367	2.44
	FALSE	High	GDECQLVGPAQPSHWK	1xCarbamidomethyl [C4]	2.06399e-07	0.000118142	2	2	3	Q15149; H0YDN1	0	1808.84	High	7.744e-05	2.448e-07	4.46
	FALSE	High	GFFDPNTEENLTYLQLMER		1.69711e-08	0.000118142	2	2	7	Q15149; H0YDN1	0	2317.08	High	7.744e-05	2.442e-08	5.47
	FALSE	High	GFFDPNTEENLTYLQLMER	1xOxidation [M17]	3.22528e-08	0.000118142	2	2	3	Q15149; H0YDN1	0	2333.08	High	7.744e-05	4.42e-08	4.89
	FALSE	High	GFFDPNTHENLTYLQLLER		1.50837e-14	0.000118142	3	4	9	P58107; Q15149; H0YDN1	0	2307.14	High	7.744e-05	6.304e-14	4.05
	FALSE	High	GFFDPNTHENLTYR		8.77165e-11	0.000118142	2	2	18	Q15149; H0YDN1	0	1710.79	High	7.744e-05	1.89e-10	3.82
	FALSE	High	GGELVYTDSEAR		4.90305e-05	0.000118142	2	2	4	Q15149; H0YDN1	0	1296.61	High	7.744e-05	3.83e-05	2.36
	FALSE	High	GLFDEEMNEILTDPSDDTK		1.48795e-09	0.000118142	2	2	6	Q15149; H0YDN1	0	2168.95	High	7.744e-05	2.583e-09	4.71
	FALSE	High	GLFDEEMNEILTDPSDDTK	1xOxidation [M7]	3.17673e-11	0.000118142	2	2	2	Q15149; H0YDN1	0	2184.95	High	7.744e-05	7.38e-11	5.43
	FALSE	High	GLHQSIEEFR		0.000213959	0.000118142	2	3	4	Q15149; H0YDN1	0	1215.61	High	7.744e-05	0.0001539	3.16
	FALSE	High	GLILKDHGIR		0.000434992	0.000203016	2	2	1	Q15149; H0YDN1	1	1121.68	High	0.0001628	0.000307	2.99
	FALSE	High	GIIRPGTAFELLEAQAATGYVIDPIK		1.2083e-14	0.000118142	2	2	13	Q15149; H0YDN1	0	2743.5	High	7.744e-05	5.146e-14	8.87
	FALSE	High	GIIRPGTAFELLEAQAATGYVIDPIKGLK		1.56407e-06	0.000118142	2	2	1	Q15149; H0YDN1	1	3041.7	High	7.744e-05	1.593e-06	5.47
	FALSE	High	GLLSAEVAR		0.00332148	0.000506292	2	2	6	Q15149; H0YDN1	0	915.526	High	0.0002954	0.001769	2.41
	FALSE	High	GLVGPELHDR		0.000114273	0.000118142	2	2	6	Q15149; H0YDN1	0	1092.58	High	7.744e-05	8.476e-05	3.47
	FALSE	High	GIYQSLEGAVQAGQLK		6.05604e-10	0.000118142	2	3	17	Q15149; H0YDN1	0	1661.89	High	7.744e-05	1.127e-09	4.33
	FALSE	High	GRLPLLAVCDYK	1xCarbamidomethyl [C9]	7.38646e-05	0.000118142	2	2	2	Q15149; H0YDN1	1	1404.77	High	7.744e-05	5.623e-05	2.4
	FALSE	High	GTQGAEEVLR		0.000188851	0.000118142	2	2	10	Q15149; H0YDN1	0	1059.54	High	7.744e-05	0.0001365	3.1
	FALSE	High	GWLYYEAGQR		0.000367874	0.000203016	2	2	6	Q15149; H0YDN1	0	1242.59	High	0.0001628	0.0002613	2.84
	FALSE	High	GYFDEEMNR		0.0145284	0.00158014	3	4	3	P58107; Q15149; H0YDN1	0	1160.47	High	0.0008239	0.006909	0.86
	FALSE	High	GYFSEEMNR		0.00395042	0.000506292	2	2	4	Q15149; H0YDN1	0	1132.47	High	0.0002954	0.002049	2.53
	FALSE	High	GYFSEEMNR	1xOxidation [M7]	0.00446037	0.000506292	2	2	3	Q15149; H0YDN1	0	1148.47	High	0.0002954	0.002282	2.07
	FALSE	High	GYYSPYSVSGSGSTAGSR		1.47068e-09	0.000118142	2	2	2	Q15149; H0YDN1	0	1782.79	High	7.744e-05	2.549e-09	4.64
	FALSE	High	HKPLLIDMNK		3.63742e-05	0.000118142	2	4	3	Q15149; H0YDN1	0	1208.68	High	7.744e-05	2.907e-05	3.06
	FALSE	High	HISDLYEDLR		4.00077e-06	0.000118142	2	5	8	Q15149; H0YDN1	0	1260.62	High	7.744e-05	3.774e-06	3.06
	FALSE	High	KDLLPSDMAVALLEAQAGTGHIIDPATSAR		9.21962e-10	0.000118142	2	2	1	Q15149; H0YDN1	1	3061.6	High	7.744e-05	1.656e-09	8.58
	FALSE	High	KDLLPSDMAVALLEAQAGTGHIIDPATSAR	1xOxidation [M8]	2.71457e-09	0.000118142	2	2	1	Q15149; H0YDN1	1	3077.59	High	7.744e-05	4.489e-09	6.55
	FALSE	High	KELIPTEEALR		0.00143964	0.000203016	2	2	1	Q15149; H0YDN1	1	1298.73	High	0.0001628	0.0008741	2.81
	FALSE	High	KESYSALMR		0.00432675	0.000506292	2	2	3	Q15149; H0YDN1	1	1084.55	High	0.0002954	0.002231	2.61
	FALSE	High	KGIIRPGTAFELLEAQAATGYVIDPIK		4.95045e-11	0.000118142	2	2	9	Q15149; H0YDN1	1	2871.6	High	7.744e-05	1.114e-10	8.25
	FALSE	High	KGLLSAEVAR		0.000122758	0.000118142	2	2	3	Q15149; H0YDN1	1	1043.62	High	7.744e-05	9.031e-05	1.75
	FALSE	High	KGLVGPELHDR		2.02895e-05	0.000118142	2	2	3	Q15149; H0YDN1	1	1220.67	High	7.744e-05	1.695e-05	4.22
	FALSE	High	KGWLYYEAGQR		5.25163e-07	0.000118142	2	2	2	Q15149; H0YDN1	1	1370.69	High	7.744e-05	5.791e-07	4.08
	FALSE	High	KQEELQQLEQQR		7.05122e-08	0.000118142	2	2	6	Q15149; H0YDN1	1	1556.8	High	7.744e-05	9.108e-08	4.3
	FALSE	High	KQITMEELVR		4.0809e-05	0.000118142	2	2	6	Q15149; H0YDN1	1	1246.68	High	7.744e-05	3.234e-05	2.65
	FALSE	High	KQITMEELVR	1xOxidation [M5]	0.000279091	0.000203016	2	2	1	Q15149; H0YDN1	1	1262.68	High	0.0001443	0.0001994	2.36
	FALSE	High	LAQGHTTVDELAR		1.35897e-10	0.000118142	2	2	11	Q15149; H0YDN1	0	1410.73	High	7.744e-05	2.832e-10	4.89
	FALSE	High	LCFEGLR	1xCarbamidomethyl [C2]	0.0212902	0.00266944	2	2	2	Q15149; H0YDN1	0	894.45	High	0.001403	0.01095	1.8
	FALSE	High	LDLQYAK		0.0108423	0.00115203	2	3	3	Q15149; H0YDN1	0	850.467	High	0.0006316	0.00511	2
	FALSE	High	LEAQHQALVTLWHQLHVDMK		3.39533e-14	0.000118142	2	2	13	Q15149; H0YDN1	0	2397.25	High	7.744e-05	1.339e-13	5.43
	FALSE	High	LEAQHQALVTLWHQLHVDMK	1xOxidation [M19]	3.54933e-11	0.000118142	2	2	4	Q15149; H0YDN1	0	2413.24	High	7.744e-05	8.197e-11	5.12
	FALSE	High	LEDLLQDAQDEK		2.81948e-06	0.000118142	2	2	2	Q15149; H0YDN1	0	1416.69	High	7.744e-05	2.737e-06	3.3
	FALSE	High	LEDLLQDAQDEKEQLNEYK		3.76122e-13	0.000118142	2	2	9	Q15149; H0YDN1	1	2321.11	High	7.744e-05	1.23e-12	6.12
	FALSE	High	LEQLFQDEVAK		8.53418e-06	0.000118142	2	2	5	Q15149; H0YDN1	0	1319.68	High	7.744e-05	7.599e-06	3.83
	FALSE	High	LFNAIIHR		0.000534472	0.000203016	2	4	6	Q15149; H0YDN1	0	983.579	High	0.0001628	0.0003719	3.11
	FALSE	High	LGFHLPLEVAYQR		1.03936e-08	0.000118142	2	2	11	Q15149; H0YDN1	0	1542.84	High	7.744e-05	1.553e-08	2.71
	FALSE	High	LHVAILER		0.00122605	0.000203016	2	3	10	Q15149; H0YDN1	0	950.578	High	0.0001628	0.0007625	2.23
	FALSE	High	LLDAQLATGGIVDPR		2.74538e-11	0.000118142	2	2	36	Q15149; H0YDN1	0	1538.85	High	7.744e-05	6.458e-11	4.87
	FALSE	High	LLDAQLSTGGIVDPSK		4.204e-11	0.000118142	2	2	26	Q15149; H0YDN1	0	1613.87	High	7.744e-05	9.602e-11	5.69
	FALSE	High	LLDPEDVDVPQPDEK		1.17125e-09	0.000118142	2	3	10	Q15149; H0YDN1	0	1708.83	High	7.744e-05	2.062e-09	4.12
	FALSE	High	LLEAAAQSTK		0.000145386	0.000118142	2	2	7	Q15149; H0YDN1	0	1031.57	High	7.744e-05	0.0001059	2.22
	FALSE	High	LLEAQACTGGIIDPSTGER	1xCarbamidomethyl [C7]	4.53368e-13	0.000118142	2	2	6	Q15149; H0YDN1	0	1987.98	High	7.744e-05	1.461e-12	4.55
	FALSE	High	LLEAQIATGGIIDPEESHR		1.8295e-12	0.000118142	2	2	33	Q15149; H0YDN1	0	2049.06	High	7.744e-05	5.293e-12	6.56
	FALSE	High	LLEAQIATGGIIDPEESHRLPVEVAYK		7.5394e-09	0.000118142	2	2	6	Q15149; H0YDN1	1	2948.57	High	7.744e-05	1.152e-08	6.49
	FALSE	High	LLEAQIATGGIIDPVHSHR		6.10576e-13	0.000118142	3	4	21	P58107; Q15149; H0YDN1	0	2027.1	High	7.744e-05	1.922e-12	6.85
	FALSE	High	LLEAQIATGGVIDPVHSHR		9.91175e-13	0.000118142	3	4	17	P58107; Q15149; H0YDN1	0	2013.09	High	7.744e-05	3.017e-12	6.47
	FALSE	High	LLFNDVQTLK		4.224e-05	0.000118142	2	3	11	Q15149; H0YDN1	0	1190.68	High	7.744e-05	3.338e-05	2.81
	FALSE	High	LLLEAQAATGFLLDPVK		1.62791e-12	0.000118142	2	2	22	Q15149; H0YDN1	0	1799.03	High	7.744e-05	4.751e-12	5.84
	FALSE	High	LLLEAQAATGFLLDPVKGER		2.57465e-11	0.000118142	2	2	23	Q15149; H0YDN1	1	2141.2	High	7.744e-05	6.087e-11	5.3
	FALSE	High	ILITIVEEVETLR		3.05176e-07	0.000118142	2	2	19	Q15149; H0YDN1	0	1527.9	High	7.744e-05	3.509e-07	3.67
	FALSE	High	IIITVVEEQEQK		3.09528e-06	0.000118142	2	2	33	Q15149; H0YDN1	0	1428.79	High	7.744e-05	2.977e-06	3.54
	FALSE	High	IISLETYNLLR		3.58116e-06	0.000118142	2	2	19	Q15149; H0YDN1	0	1334.77	High	7.744e-05	3.411e-06	3.6
	FALSE	High	LISLFQAMK		0.000899409	0.000203016	2	2	4	Q15149; H0YDN1	0	1050.6	High	0.0001628	0.0005886	2.91
	FALSE	High	LISLFQAMK	1xOxidation [M8]	0.000855471	0.000203016	2	2	2	Q15149; H0YDN1	0	1066.6	High	0.0001628	0.0005631	2.65
	FALSE	High	LPLDKEPAR		0.000313571	0.000203016	2	2	3	Q15149; H0YDN1	1	1038.59	High	0.0001443	0.000223	2.22
	FALSE	High	LPLLAVCDYK	1xCarbamidomethyl [C7]	3.84075e-06	0.000118142	2	2	4	Q15149; H0YDN1	0	1191.64	High	7.744e-05	3.641e-06	3.02
	FALSE	High	LPVEVAYK		0.00167411	0.000203016	2	2	5	Q15149; H0YDN1	0	918.529	High	0.0001628	0.0009873	2.45
	FALSE	High	LPVEVAYKR		0.0038618	0.000506292	2	2	1	Q15149; H0YDN1	1	1074.63	High	0.0002954	0.002009	2.23
	FALSE	High	LQEAGILSAEELQR		2.90292e-06	0.000118142	2	2	15	Q15149; H0YDN1	0	1556.83	High	7.744e-05	2.807e-06	5.1
	FALSE	High	LQLEACETR	1xCarbamidomethyl [C6]	0.0526616	0.0055651	2	2	1	Q15149; H0YDN1	0	1119.55	High	0.003054	0.03193	1.94
	FALSE	High	LQMEAGLCEEQLNQADALLQSDVR	1xCarbamidomethyl [C8]; 1xOxidation [M3]	0.000131823	0.000118142	2	3	1	Q15149; H0YDN1	0	2747.3	High	7.744e-05	9.678e-05	3.14
	FALSE	High	LQNVQIALDYLR		1.92578e-05	0.000118142	2	6	7	Q15149; H0YDN1	0	1445.81	High	7.744e-05	1.615e-05	3.96
	FALSE	High	LREQLQLLEEQHR		2.64368e-10	0.000118142	2	2	24	Q15149; H0YDN1	1	1691.92	High	7.744e-05	5.217e-10	5.06
	FALSE	High	LRLPLDKEPAR		0.00043066	0.000203016	2	2	3	Q15149; H0YDN1	2	1307.78	High	0.0001628	0.0003049	2.9
	FALSE	High	LSFSGLR		0.0265321	0.00317327	2	2	1	Q15149; H0YDN1	0	779.441	High	0.001708	0.01457	1.9
	FALSE	High	LSIYNALK		0.00298971	0.000421672	2	2	9	Q15149; H0YDN1	0	921.54	High	0.0002604	0.001615	1.82
	FALSE	High	LSIYNALKK		0.0156164	0.00166206	2	2	1	Q15149; H0YDN1	1	1049.64	High	0.0009038	0.007467	2.04
	FALSE	High	LSVYAALQR		0.00360819	0.000506292	2	2	17	Q15149; H0YDN1	0	1020.58	High	0.0002954	0.001896	2.11
	FALSE	High	LSVYQAMK		0.000766489	0.000203016	2	2	6	Q15149; H0YDN1	0	939.497	High	0.0001628	0.0005141	2.3
	FALSE	High	LSVYQAMK	1xOxidation [M7]	0.0242003	0.00310699	2	2	1	Q15149; H0YDN1	0	955.492	High	0.001618	0.013	2.38
	FALSE	High	LSYTQLLR		0.00167411	0.000203016	2	2	10	Q15149; H0YDN1	0	993.573	High	0.0001628	0.0009902	2.34
	FALSE	High	LTAEDLFEAR		1.85991e-05	0.000118142	2	2	12	Q15149; H0YDN1	0	1164.59	High	7.744e-05	1.565e-05	1.56
	FALSE	High	LTVDEAVR		0.0106975	0.00115203	2	2	7	Q15149; H0YDN1	0	902.494	High	0.0006316	0.005063	2.13
	FALSE	High	LTVEEAVR		0.00156858	0.000203016	3	6	6	Q15149; H3BPE1; H0YDN1	0	916.51	High	0.0001628	0.0009353	2.29
	FALSE	High	LTVNEAVK		0.000952437	0.000203016	2	2	10	Q15149; H0YDN1	0	873.504	High	0.0001628	0.0006185	2.17
	FALSE	High	LYVHEAVK		0.00042426	0.000203016	2	2	3	Q15149; H0YDN1	0	958.536	High	0.0001628	0.0002997	2.59
	FALSE	High	MGIVGPEFK		0.000462154	0.000203016	2	2	6	Q15149; H0YDN1	0	977.512	High	0.0001628	0.0003253	3.2
	FALSE	High	MGIVGPEFK	1xOxidation [M1]	0.0137058	0.00140821	2	2	2	Q15149; H0YDN1	0	993.507	High	0.0007468	0.006483	2.79
	FALSE	High	MVEGYQGLR		0.00273186	0.000311374	2	4	1	Q15149; H0YDN1	0	1052.52	High	0.0002104	0.00149	2.65
	FALSE	High	MVEGYQGLR	1xOxidation [M1]	0.00047168	0.000203016	2	4	4	Q15149; H0YDN1	0	1068.51	High	0.0001628	0.0003321	3
	FALSE	High	NLVDNITGQR		0.000234553	0.000118142	2	2	9	Q15149; H0YDN1	0	1129.6	High	7.744e-05	0.0001682	2.97
	FALSE	High	QALHSLELHYQAFLR		1.4747e-10	0.000118142	2	2	16	Q15149; H0YDN1	0	1825.97	High	7.744e-05	3.054e-10	5.34
	FALSE	High	QEELQQLEQQR		3.14927e-05	0.000118142	2	2	2	Q15149; H0YDN1	0	1428.71	High	7.744e-05	2.544e-05	3.64
	FALSE	High	QEELYSELQAR		1.63881e-06	0.000118142	2	2	7	Q15149; H0YDN1	0	1365.66	High	7.744e-05	1.656e-06	3.5
	FALSE	High	QEQIQAMPLADSQAVR		1.61038e-06	0.000118142	2	2	3	Q15149; H0YDN1	0	1784.9	High	7.744e-05	1.628e-06	4.63
	FALSE	High	QEQIQAMPLADSQAVR	1xOxidation [M7]	2.03375e-08	0.000118142	2	2	1	Q15149; H0YDN1	0	1800.89	High	7.744e-05	2.884e-08	3.4
	FALSE	High	QHEAEEGVR		0.00835536	0.00068045	2	2	2	Q15149; H0YDN1	0	1054.49	High	0.0004181	0.004008	1.56
	FALSE	High	QLLSPGTALILLEAQAASGFLLDPVR		1.41126e-11	0.000118142	2	2	5	Q15149; H0YDN1	0	2693.52	High	7.744e-05	3.49e-11	8.13
	FALSE	High	QITMEELVR		0.000608733	0.000203016	2	2	2	Q15149; H0YDN1	0	1118.59	High	0.0001628	0.0004191	2.7
	FALSE	High	QITMEELVR	1xOxidation [M4]	0.00102961	0.000203016	2	2	1	Q15149; H0YDN1	0	1134.58	High	0.0001628	0.0006588	2.14
	FALSE	High	QQGLASYDYVR		1.4157e-05	0.000118142	2	2	7	Q15149; H0YDN1	0	1299.63	High	7.744e-05	1.213e-05	2.82
	FALSE	High	QRELEQLGR		0.00177474	0.000203016	2	2	1	Q15149; H0YDN1	1	1128.61	High	0.0001628	0.001042	2.39
	FALSE	High	QTLSIYQALK		7.42093e-06	0.000118142	2	2	7	Q15149; H0YDN1	0	1164.66	High	7.744e-05	6.71e-06	3.6
	FALSE	High	QTLSIYQALKK		0.000120087	0.000118142	2	2	1	Q15149; H0YDN1	1	1292.76	High	7.744e-05	8.879e-05	2.02
	FALSE	High	QTNLENLDQAFSVAER		2.3865e-11	0.000118142	2	3	8	Q15149; H0YDN1	0	1834.89	High	7.744e-05	5.67e-11	5.6
	FALSE	High	QVEVTVHKGDECQLVGPAQPSHWK	1xCarbamidomethyl [C12]	0.000217285	0.000118142	2	2	2	Q15149; H0YDN1	1	2729.35	High	7.744e-05	0.0001558	3.67
	FALSE	High	QYDIDDAIAK		9.04556e-05	0.000118142	2	2	9	Q15149; H0YDN1	0	1151.56	High	7.744e-05	6.804e-05	2.84
	FALSE	High	QYINAIK		0.0359043	0.00417079	2	2	4	Q15149; H0YDN1	0	849.483	High	0.002163	0.02081	2.03
	FALSE	High	QYINAIKDYELQLVTYK		2.44955e-12	0.000118142	2	2	5	Q15149; H0YDN1	1	2102.12	High	7.744e-05	6.921e-12	5.47
	FALSE	High	RDDGTGQLLLPLSDAR		2.02187e-06	0.000118142	2	2	8	Q15149; H0YDN1	1	1726.91	High	7.744e-05	2.01e-06	4.95
	FALSE	High	RKQEELQQLEQQR		1.57739e-09	0.000118142	2	2	5	Q15149; H0YDN1	2	1712.9	High	7.744e-05	2.726e-09	2.96
	FALSE	High	RLTAEDLFEAR		0.000834559	0.000203016	2	2	8	Q15149; H0YDN1	1	1320.69	High	0.0001628	0.000551	2.51
	FALSE	High	RLTVNEAVK		0.000158487	0.000118142	2	2	1	Q15149; H0YDN1	1	1029.61	High	7.744e-05	0.0001149	2.97
	FALSE	High	RPELEDSTLR		2.00462e-07	0.000118142	2	3	8	Q15149; H0YDN1	0	1215.63	High	7.744e-05	2.381e-07	3.54
	FALSE	High	RQEQIQAMPLADSQAVR		3.93182e-10	0.000118142	2	2	5	Q15149; H0YDN1	1	1941	High	7.744e-05	7.547e-10	3.35
	FALSE	High	RQEQIQAMPLADSQAVR	1xOxidation [M8]	8.78629e-06	0.000118142	2	2	1	Q15149; H0YDN1	1	1956.99	High	7.744e-05	7.829e-06	1.37
	FALSE	High	RQHEAEEGVR		0.000371473	0.000203016	2	2	2	Q15149; H0YDN1	1	1210.59	High	0.0001628	0.0002634	3.04
	FALSE	High	RQQEELLAEENQR		1.32039e-08	0.000118142	2	2	3	Q15149; H0YDN1	1	1642.81	High	7.744e-05	1.935e-08	3.33
	FALSE	High	RVVIVDPETGK		8.03894e-05	0.000118142	2	2	1	Q15149; H0YDN1	1	1212.69	High	7.744e-05	6.085e-05	2.66
	FALSE	High	RVVIVDPETGKEMSVYEAYR		0.0176473	0.00218415	2	2	1	Q15149; H0YDN1	2	2341.19	High	0.001141	0.008608	1.52
	FALSE	High	RYASGSSASLGGPESAVA		0.00186833	0.000203016	2	2	1	Q15149; H0YDN1	1	1666.8	High	0.0001628	0.001084	4.49
	FALSE	High	SALDQYR		0.0258759	0.00310699	2	2	1	Q15149; H0YDN1	0	852.421	High	0.001679	0.01414	2.22
	FALSE	High	SDEGQLSPATR		2.06454e-05	0.000118142	2	3	4	Q15149; H0YDN1	0	1160.55	High	7.744e-05	1.725e-05	3.33
	FALSE	High	SELELTLGK		0.000312059	0.000203016	2	2	6	Q15149; H0YDN1	0	989.551	High	0.0001443	0.0002228	3.09
	FALSE	High	SGGGAGSNGSVLDPAER		4.5513e-08	0.000118142	1	2	1	H0YDN1	0	1530.71	High	7.744e-05	6.082e-08	4.25
	FALSE	High	SKGIYQSLEGAVQAGQLK		0.035692	0.00409757	2	3	1	Q15149; H0YDN1	1	1877.01	High	0.002126	0.0206	1.84
	FALSE	High	SLESLHSFVAAATK		1.15721e-11	0.000118142	2	3	13	Q15149; H0YDN1	0	1460.77	High	7.744e-05	2.916e-11	5.9
	FALSE	High	SLLAWQSLR		0.000877078	0.000203016	2	2	8	Q15149; H0YDN1	0	1073.61	High	0.0001628	0.0005746	2.24
	FALSE	High	SIITYVSSLYDAMPR		6.70607e-11	0.000118142	2	3	6	Q15149; H0YDN1	0	1715.87	High	7.744e-05	1.472e-10	4.62
	FALSE	High	SIITYVSSLYDAMPR	1xOxidation [M13]	2.48787e-07	0.000118142	2	3	2	Q15149; H0YDN1	0	1731.86	High	7.744e-05	2.91e-07	4.02
	FALSE	High	SLSAIYLEK		0.000217285	0.000118142	2	2	9	Q15149; H0YDN1	0	1023.57	High	7.744e-05	0.0001556	2.91
	FALSE	High	SLVPAAELLESR		2.00556e-05	0.000118142	2	2	12	Q15149; H0YDN1	0	1284.72	High	7.744e-05	1.674e-05	1.85
	FALSE	High	SMIIDR		0.0805842	0.00702375	2	2	2	Q15149; H0YDN1	0	734.387	High	0.003902	0.04994	1.69
	FALSE	High	SMVEEGTGLR		0.000397817	0.000203016	2	2	2	Q15149; H0YDN1	0	1078.52	High	0.0001628	0.0002821	2.72
	FALSE	High	SMVEEGTGLR	1xOxidation [M2]	0.00269113	0.000311374	2	2	3	Q15149; H0YDN1	0	1094.51	High	0.0002104	0.001479	2.34
	FALSE	High	SQVMDEATALQLR		3.00632e-06	0.000118142	2	2	7	Q15149; H0YDN1	0	1461.74	High	7.744e-05	2.91e-06	3.56
	FALSE	High	SQVMDEATALQLR	1xOxidation [M4]	2.509e-06	0.000118142	2	2	3	Q15149; H0YDN1	0	1477.73	High	7.744e-05	2.453e-06	4.19
	FALSE	High	SSIAGLLLK		0.000285979	0.000203016	2	2	6	Q15149; H0YDN1	0	901.572	High	0.0001443	0.000204	2.85
	FALSE	High	SSIAGLLLKATNEK		0.011583	0.00123957	2	2	1	Q15149; H0YDN1	1	1444.84	High	0.0006711	0.005476	2.3
	FALSE	High	SSSVGSSSSYPISPAVSR		1.17169e-07	0.000118142	2	2	3	Q15149; H0YDN1	0	1754.86	High	7.744e-05	1.452e-07	4.48
	FALSE	High	SWSLATFR		0.00578132	0.000593244	2	2	5	Q15149; H0YDN1	0	967.5	High	0.0003332	0.002876	1.8
	FALSE	High	SYVDPSTDER		0.000855471	0.000203016	2	2	7	Q15149; H0YDN1	0	1168.51	High	0.0001628	0.0005644	2.78
	FALSE	High	TLLQGSGCLAGIYLEDTK	1xCarbamidomethyl [C8]	1.87344e-10	0.000118142	2	2	6	Q15149; H0YDN1	0	1938.98	High	7.744e-05	3.796e-10	4.14
	FALSE	High	TLLQGSGCLAGIYLEDTKEK	1xCarbamidomethyl [C8]	1.30457e-10	0.000118142	2	2	2	Q15149; H0YDN1	1	2196.12	High	7.744e-05	2.724e-10	4.69
	FALSE	High	TISLVIR		0.0190075	0.00244057	2	2	2	Q15149; H0YDN1	0	801.519	High	0.001262	0.009437	1.55
	FALSE	High	TPVEVPVGGFK		7.45384e-07	0.000118142	2	2	12	Q15149; H0YDN1	0	1129.63	High	7.744e-05	7.998e-07	3.71
	FALSE	High	TPVEVPVGGFKGR		9.36737e-06	0.000118142	2	2	1	Q15149; H0YDN1	1	1342.75	High	7.744e-05	8.301e-06	3.57
	FALSE	High	TQLASWSDPTEETGPVAGILDTETLEK		2.79496e-09	0.000118142	2	2	4	Q15149; H0YDN1	0	2888.4	High	7.744e-05	4.625e-09	6.66
	FALSE	High	TTVKDLSELGSVR		0.00527539	0.000593244	2	2	1	Q15149; H0YDN1	1	1404.77	High	0.0003332	0.002648	2.88
	FALSE	High	TVTIWEIINSEYFTAEQR		7.27992e-09	0.000118142	2	2	6	Q15149; H0YDN1	0	2200.09	High	7.744e-05	1.114e-08	3.61
	FALSE	High	TVTVWELISSEYFTAEQR		5.17299e-10	0.000118142	2	2	11	Q15149; H0YDN1	0	2159.07	High	7.744e-05	9.702e-10	5.83
	FALSE	High	VAQLLER		0.00971577	0.000770649	2	2	5	Q15149; H0YDN1	0	828.494	High	0.0004578	0.004595	1.3
	FALSE	High	VDGAEWGVDLPSVEAQLGSHR		4.87403e-16	0.000118142	2	3	16	Q15149; H0YDN1	0	2222.08	High	7.744e-05	2.649e-15	6.07
	FALSE	High	VEECQR	1xCarbamidomethyl [C4]	0.0750293	0.00682469	2	2	2	Q15149; H0YDN1	0	820.362	High	0.00381	0.04648	1.44
	FALSE	High	VLADPSDDTK		0.000141497	0.000118142	3	4	9	P58107; Q15149; H0YDN1	0	1060.52	High	7.744e-05	0.0001033	2.4
	FALSE	High	VLALPEPSPAAPTLR		1.79419e-07	0.000118142	2	2	11	Q15149; H0YDN1	0	1531.88	High	7.744e-05	2.149e-07	4.05
	FALSE	High	VIDRELYQQLQR		2.88801e-05	0.000118142	2	2	2	Q15149; H0YDN1	1	1560.85	High	7.744e-05	2.345e-05	2.66
	FALSE	High	VLSSSGSEAAVPSVCFLVPPPNQEAQEAVTR	1xCarbamidomethyl [C15]	1.54461e-05	0.000118142	2	2	1	Q15149; H0YDN1	0	3226.6	High	7.744e-05	1.321e-05	5.52
	FALSE	High	VPDVQDGVR		1.0402e-05	0.000118142	2	3	12	Q15149; H0YDN1	0	984.511	High	7.744e-05	9.139e-06	2.78
	FALSE	High	VPLDEALQR		0.000608733	0.000203016	2	2	12	Q15149; H0YDN1	0	1040.57	High	0.0001628	0.0004191	1.91
	FALSE	High	VPLDVACAR	1xCarbamidomethyl [C7]	0.00113767	0.000203016	2	2	4	Q15149; H0YDN1	0	1000.52	High	0.0001628	0.0007165	2.61
	FALSE	High	VPPGYHPLDVEK		3.31968e-06	0.000118142	2	3	5	Q15149; H0YDN1	0	1350.71	High	7.744e-05	3.182e-06	1.53
	FALSE	High	VPPGYHPLDVEKEWGK		2.4227e-06	0.000118142	2	3	9	Q15149; H0YDN1	1	1850.94	High	7.744e-05	2.382e-06	3.47
	FALSE	High	VPVDVAYQR		0.000190843	0.000118142	3	4	7	P58107; Q15149; H0YDN1	0	1046.56	High	7.744e-05	0.0001377	2.48
	FALSE	High	VPVDVAYR		0.000384386	0.000203016	3	4	10	P58107; Q15149; H0YDN1	0	918.504	High	0.0001628	0.0002732	2.42
	FALSE	High	VQSGSESVIQEYVDLR		4.54781e-12	0.000118142	2	2	31	Q15149; H0YDN1	0	1808.9	High	7.744e-05	1.226e-11	5.3
	FALSE	High	VSITEAMHR		0.000235742	0.000118142	2	2	3	Q15149; H0YDN1	0	1043.53	High	7.744e-05	0.0001688	2.91
	FALSE	High	VSIYEAMR		0.00127784	0.000203016	2	2	7	Q15149; H0YDN1	0	968.487	High	0.0001628	0.0007908	2.39
	FALSE	High	VSIYEAMR	1xOxidation [M7]	0.00485042	0.000506292	2	2	2	Q15149; H0YDN1	0	984.482	High	0.0002954	0.002453	2.4
	FALSE	High	VVIVDPETGK		0.000198992	0.000118142	2	2	9	Q15149; H0YDN1	0	1056.59	High	7.744e-05	0.0001434	2.39
	FALSE	High	VVIVDPETGKEMSVYEAYR		1.2378e-10	0.000118142	2	2	3	Q15149; H0YDN1	1	2185.08	High	7.744e-05	2.6e-10	5.46
	FALSE	High	VVIVDPETGKEMSVYEAYR	1xOxidation [M12]	1.38351e-08	0.000118142	2	2	2	Q15149; H0YDN1	1	2201.08	High	7.744e-05	2.018e-08	3.71
	FALSE	High	WQAVLAQTDVR		7.00098e-06	0.000118142	2	2	5	Q15149; H0YDN1	0	1286.69	High	7.744e-05	6.341e-06	3.58
	FALSE	High	YLQDLLAWVEENQHR		5.87957e-12	0.000118142	2	3	4	Q15149; H0YDN1	0	1913.95	High	7.744e-05	1.559e-11	4.7
FALSE	High	Master Protein	Q13813	Spectrin alpha chain, non-erythrocytic 1 OS=Homo sapiens OX=9606 GN=SPTAN1 PE=1 SV=3	0	1657.1	67	160	713	3	2472	284.4	5.35	2390.51	160	1
	Checked	Confidence	Sequence	Modifications	Qvality PEP	Qvality q-value	# Protein Groups	# Proteins	# PSMs	Master Protein Accessions	# Missed Cleavages	Theo. MH+ [Da]	Confidence (by Search Engine): Sequest HT	Percolator q-Value (by Search Engine): Sequest HT	Percolator PEP (by Search Engine): Sequest HT	XCorr (by Search Engine): Sequest HT
	FALSE	High	AALLELWELR		4.46948e-06	0.000118142	2	3	8	A0A0D9SF54; Q13813	0	1213.69	High	7.744e-05	4.197e-06	3.03
	FALSE	High	AALLELWELRR		0.000439379	0.000203016	2	3	1	A0A0D9SF54; Q13813	1	1369.8	High	0.0001628	0.0003095	2.91
	FALSE	High	ADVVESWIGEK		1.11172e-07	0.000118142	2	3	5	A0A0D9SF54; Q13813	0	1232.62	High	7.744e-05	1.38e-07	3.6
	FALSE	High	AGTFQAFEQFGQQLLAHGHYASPEIK		7.44903e-11	0.000118142	2	3	5	A0A0D9SF54; Q13813	0	2875.42	High	7.744e-05	1.626e-10	8.4
	FALSE	High	ALSSEGKPYVTK		1.26772e-06	0.000118142	2	4	1	A0A0D9SF54; Q13813	0	1279.69	High	7.744e-05	1.312e-06	3.65
	FALSE	High	AQLADSFHLQQFFR		7.69354e-10	0.000118142	2	3	7	A0A0D9SF54; Q13813	0	1707.86	High	7.744e-05	1.403e-09	4.66
	FALSE	High	ASAFNSWFENAEEDLTDPVR		1.56821e-09	0.000118142	2	3	1	A0A0D9SF54; Q13813	0	2298.03	High	7.744e-05	2.702e-09	4.33
	FALSE	High	CNSLEEIK	1xCarbamidomethyl [C1]	0.00219898	0.000311374	2	3	2	A0A0D9SF54; Q13813	0	992.472	High	0.0002104	0.001241	2.76
	FALSE	High	CTELNQAWSSLGK	1xCarbamidomethyl [C1]	2.33315e-07	0.000118142	2	3	1	A0A0D9SF54; Q13813	0	1493.71	High	7.744e-05	2.74e-07	4.42
	FALSE	High	DADETKEWIEEK		9.15176e-06	0.000118142	2	3	3	A0A0D9SF54; Q13813	1	1492.68	High	7.744e-05	8.112e-06	2.93
	FALSE	High	DCEQAENWMAAR	1xCarbamidomethyl [C2]	1.54461e-05	0.000118142	2	3	1	A0A0D9SF54; Q13813	0	1480.59	High	7.744e-05	1.317e-05	4.04
	FALSE	High	DEDSAEALLK		0.000697469	0.000203016	2	3	2	A0A0D9SF54; Q13813	0	1090.53	High	0.0001628	0.0004733	2.16
	FALSE	High	DLAALEDK		0.0133814	0.00140821	2	3	4	A0A0D9SF54; Q13813	0	874.452	High	0.0007058	0.0063	2.35
	FALSE	High	DLAALEDKVK		0.0428288	0.0046779	2	3	1	A0A0D9SF54; Q13813	1	1101.62	High	0.002578	0.02543	1.99
	FALSE	High	DLAALGDK		0.0131402	0.001319	2	3	3	A0A0D9SF54; Q13813	0	802.431	High	0.0007058	0.006215	2.48
	FALSE	High	DLAALGDKVNSLGETAER		3.55188e-07	0.000118142	2	3	3	A0A0D9SF54; Q13813	1	1858.95	High	7.744e-05	4.053e-07	4.28
	FALSE	High	DLASVNNLLK		0.000689435	0.000203016	2	3	2	A0A0D9SF54; Q13813	0	1086.62	High	0.0001628	0.0004684	2.75
	FALSE	High	DLASVQALLR		0.000395865	0.000203016	2	3	4	A0A0D9SF54; Q13813	0	1085.63	High	0.0001628	0.0002811	1.08
	FALSE	High	DLIGVQNLLK		0.000269684	0.000203016	2	3	8	A0A0D9SF54; Q13813	0	1112.67	High	0.0001443	0.000193	3.2
	FALSE	High	DLMSWINGIR		0.00132304	0.000203016	2	3	2	A0A0D9SF54; Q13813	0	1204.61	High	0.0001628	0.0008121	3.01
	FALSE	High	DLMSWINGIR	1xOxidation [M3]	0.0011075	0.000203016	2	3	1	A0A0D9SF54; Q13813	0	1220.61	High	0.0001628	0.0007016	1.76
	FALSE	High	DLNSQADSLMTSSAFDTSQVK		4.70991e-12	0.000118142	2	3	3	A0A0D9SF54; Q13813	0	2245.03	High	7.744e-05	1.271e-11	6.73
	FALSE	High	DLNSQADSLMTSSAFDTSQVK	1xOxidation [M10]	3.7847e-11	0.000118142	2	3	3	A0A0D9SF54; Q13813	0	2261.02	High	7.744e-05	8.672e-11	6.66
	FALSE	High	DLSSVQTLLTK		5.34218e-05	0.000118142	2	3	6	A0A0D9SF54; Q13813	0	1204.68	High	7.744e-05	4.152e-05	2.43
	FALSE	High	DLTGVQNLR		0.00251543	0.000311374	2	3	2	A0A0D9SF54; Q13813	0	1015.55	High	0.0002104	0.001396	2.81
	FALSE	High	DLTNVQNLQK		5.95365e-05	0.000118142	2	3	1	A0A0D9SF54; Q13813	0	1172.63	High	7.744e-05	4.607e-05	3.05
	FALSE	High	DLTSWVTEMK		0.000134	0.000118142	2	3	3	A0A0D9SF54; Q13813	0	1209.58	High	7.744e-05	9.85e-05	2.99
	FALSE	High	DLTSWVTEMK	1xOxidation [M9]	0.000219526	0.000118142	2	3	3	A0A0D9SF54; Q13813	0	1225.58	High	7.744e-05	0.0001577	2.92
	FALSE	High	DMDDEESWIK		0.00310421	0.000506292	2	3	2	A0A0D9SF54; Q13813	0	1267.51	High	0.0002954	0.001671	1.33
	FALSE	High	DMDDEESWIK	1xOxidation [M2]	0.0010571	0.000203016	2	3	4	A0A0D9SF54; Q13813	0	1283.51	High	0.0001628	0.0006753	1.72
	FALSE	High	DTEQVDNWMSK		9.19879e-05	0.000118142	2	3	2	A0A0D9SF54; Q13813	0	1352.58	High	7.744e-05	6.911e-05	3.56
	FALSE	High	DTEQVDNWMSK	1xOxidation [M9]	9.94695e-05	0.000118142	2	3	3	A0A0D9SF54; Q13813	0	1368.57	High	7.744e-05	7.419e-05	2.6
	FALSE	High	DVDEIEAWISEK		5.23138e-06	0.000118142	2	3	8	A0A0D9SF54; Q13813	0	1433.68	High	7.744e-05	4.839e-06	3.4
	FALSE	High	DVDETISWIK		0.000131823	0.000118142	2	3	4	A0A0D9SF54; Q13813	0	1205.6	High	7.744e-05	9.689e-05	2.81
	FALSE	High	DVEDEETWIR		0.000384386	0.000203016	2	3	5	A0A0D9SF54; Q13813	0	1291.58	High	0.0001628	0.0002734	2.69
	FALSE	High	DVTGAEALLER		3.96529e-05	0.000118142	2	3	4	A0A0D9SF54; Q13813	0	1173.61	High	7.744e-05	3.147e-05	3.32
	FALSE	High	EAALTSEEVGADLEQVEVLQK		6.34554e-10	0.000118142	2	3	16	A0A0D9SF54; Q13813	0	2258.14	High	7.744e-05	1.173e-09	5.54
	FALSE	High	EAFLNTEDK		0.000730889	0.000203016	2	3	1	A0A0D9SF54; Q13813	0	1066.51	High	0.0001628	0.0004919	2.18
	FALSE	High	EAFLNTEDKGDSLDSVEALIK		2.48022e-08	0.000118142	2	3	3	A0A0D9SF54; Q13813	1	2294.14	High	7.744e-05	3.463e-08	4.72
	FALSE	High	EAGSVSLR		0.0164616	0.00193197	1	2	1	Q13813	0	818.437	High	0.001027	0.007913	2.22
	FALSE	High	EAIVTSEELGQDLEHVEVLQK		1.2287e-18	0.000118142	2	3	9	A0A0D9SF54; Q13813	0	2366.21	High	7.744e-05	1.057e-17	6.81
	FALSE	High	EANELQQWINEK		9.06298e-08	0.000118142	2	3	7	A0A0D9SF54; Q13813	0	1501.73	High	7.744e-05	1.148e-07	4.2
	FALSE	High	ECEDVMDWINDK	1xCarbamidomethyl [C2]	1.59012e-05	0.000118142	2	4	2	A0A0D9SF54; Q13813	0	1553.62	High	7.744e-05	1.352e-05	2.95
	FALSE	High	EELITNWEQIR		5.13268e-05	0.000118142	2	3	3	A0A0D9SF54; Q13813	0	1430.73	High	7.744e-05	4.013e-05	3.64
	FALSE	High	EELYQNLTR		0.000905108	0.000203016	2	3	4	A0A0D9SF54; Q13813	0	1165.58	High	0.0001628	0.0005906	1.28
	FALSE	High	EFSMMFK		0.0180713	0.00218415	2	3	3	A0A0D9SF54; Q13813	0	919.405	High	0.001141	0.008866	2.42
	FALSE	High	EFSMMFK	1xOxidation [M]	0.0436421	0.00483482	2	3	2	A0A0D9SF54; Q13813	0	935.4	High	0.00265	0.02593	1.6
	FALSE	High	EKEPIVGSTDYGK		0.000141497	0.000118142	2	3	1	A0A0D9SF54; Q13813	1	1422.71	High	7.744e-05	0.0001036	3.43
	FALSE	High	EKEPIVGSTDYGKDEDSAEALLK		4.25009e-15	0.000118142	2	3	7	A0A0D9SF54; Q13813	2	2494.22	High	7.744e-05	1.96e-14	4.98
	FALSE	High	EKEQLMASDDFGR		2.44468e-07	0.000118142	2	3	3	A0A0D9SF54; Q13813	1	1525.7	High	7.744e-05	2.862e-07	3.96
	FALSE	High	EKEQLMASDDFGR	1xOxidation [M6]	1.44138e-06	0.000118142	2	3	1	A0A0D9SF54; Q13813	1	1541.69	High	7.744e-05	1.474e-06	2.83
	FALSE	High	ELPTAFDYVEFTR		5.4811e-06	0.000118142	2	3	7	A0A0D9SF54; Q13813	0	1587.77	High	7.744e-05	5.047e-06	3.54
	FALSE	High	ELVLALYDYQEK		1.23135e-05	0.000118142	2	3	7	A0A0D9SF54; Q13813	0	1483.77	High	7.744e-05	1.069e-05	3.8
	FALSE	High	ENLLEEQGSIALR		2.56823e-06	0.000118142	2	3	21	A0A0D9SF54; Q13813	0	1471.78	High	7.744e-05	2.507e-06	4.04
	FALSE	High	EPIVGSTDYGKDEDSAEALLK		5.93643e-07	0.000118142	2	3	2	A0A0D9SF54; Q13813	1	2237.08	High	7.744e-05	6.492e-07	3.88
	FALSE	High	EQLMASDDFGR		0.00192423	0.000203016	2	3	3	A0A0D9SF54; Q13813	0	1268.56	High	0.0001628	0.001112	2.54
	FALSE	High	EQLMASDDFGR	1xOxidation [M4]	0.000103422	0.000118142	2	3	3	A0A0D9SF54; Q13813	0	1284.55	High	7.744e-05	7.706e-05	2.18
	FALSE	High	FEEFQTDMAAHEER		0.000386272	0.000203016	2	3	2	A0A0D9SF54; Q13813	0	1739.73	High	0.0001628	0.0002745	1.71
	FALSE	High	FEEFQTDMAAHEER	1xOxidation [M8]	5.25139e-05	0.000118142	2	3	2	A0A0D9SF54; Q13813	0	1755.73	High	7.744e-05	4.101e-05	3.43
	FALSE	High	FKELSTLR		0.00866617	0.000770649	2	4	2	A0A0D9SF54; Q13813	1	993.573	High	0.0004578	0.004146	1.48
	FALSE	High	FLADFR		0.0786708	0.00688462	2	3	4	A0A0D9SF54; Q13813	0	768.404	High	0.003869	0.04901	1.27
	FALSE	High	FLSDFR		0.0805842	0.00702375	2	3	2	A0A0D9SF54; Q13813	0	784.399	High	0.003935	0.05028	1.08
	FALSE	High	GDILTLLNSTNK		1.31267e-05	0.000118142	2	3	5	A0A0D9SF54; Q13813	0	1288.71	High	7.744e-05	1.133e-05	3.52
	FALSE	High	GDILTLLNSTNKDWWK		2.48022e-08	0.000118142	2	3	5	A0A0D9SF54; Q13813	1	1903.99	High	7.744e-05	3.472e-08	5.09
	FALSE	High	GDSLDSVEALIK		1.72477e-05	0.000118142	2	3	2	A0A0D9SF54; Q13813	0	1246.65	High	7.744e-05	1.463e-05	3.28
	FALSE	High	GEIDAHEDSFK		0.000127566	0.000118142	2	3	2	A0A0D9SF54; Q13813	0	1247.55	High	7.744e-05	9.373e-05	3.64
	FALSE	High	GKDLIGVQNLLK		0.000298757	0.000203016	2	3	1	A0A0D9SF54; Q13813	1	1297.78	High	0.0001443	0.0002133	2.39
	FALSE	High	GLVSSDELAK		0.00154618	0.000203016	2	3	4	A0A0D9SF54; Q13813	0	1018.54	High	0.0001628	0.0009266	2.39
	FALSE	High	GNAMVEEGHFAAEDVK		1.52677e-05	0.000118142	2	3	4	A0A0D9SF54; Q13813	0	1703.77	High	7.744e-05	1.307e-05	2.89
	FALSE	High	GNAMVEEGHFAAEDVK	1xOxidation [M4]	7.36541e-09	0.000118142	2	3	2	A0A0D9SF54; Q13813	0	1719.76	High	7.744e-05	1.13e-08	3.81
	FALSE	High	GVIDMGNSLIER		8.84501e-05	0.000118142	2	3	1	A0A0D9SF54; Q13813	0	1303.67	High	7.744e-05	6.645e-05	3.83
	FALSE	High	GVIDMGNSLIER	1xOxidation [M5]	1.69499e-05	0.000118142	2	3	5	A0A0D9SF54; Q13813	0	1319.66	High	7.744e-05	1.433e-05	2.77
	FALSE	High	HALLEADVAAHQDR		1.24118e-11	0.000118142	2	3	11	A0A0D9SF54; Q13813	0	1545.78	High	7.744e-05	3.098e-11	4.75
	FALSE	High	HEAFETDFTVHK		1.24572e-06	0.000118142	2	3	3	A0A0D9SF54; Q13813	0	1460.68	High	7.744e-05	1.286e-06	3.24
	FALSE	High	HEALMSDLSAYGSSIQALR		2.2242e-13	0.000118142	2	3	2	A0A0D9SF54; Q13813	0	2049.01	High	7.744e-05	7.585e-13	4.62
	FALSE	High	HEALMSDLSAYGSSIQALR	1xOxidation [M5]	3.29894e-12	0.000118142	2	3	3	A0A0D9SF54; Q13813	0	2065	High	7.744e-05	9.146e-12	4.34
	FALSE	High	HQAFEAELHANADR		1.10141e-10	0.000118142	2	3	19	A0A0D9SF54; Q13813	0	1608.75	High	7.744e-05	2.326e-10	4.47
	FALSE	High	HQAFEAELSANQSR		4.16655e-12	0.000118142	2	3	7	A0A0D9SF54; Q13813	0	1587.75	High	7.744e-05	1.134e-11	4.21
	FALSE	High	HQAFEAEVQANSGAIVK		1.67027e-15	0.000118142	2	5	3	A0A0D9SF54; Q13813	0	1798.91	High	7.744e-05	8.287e-15	5.86
	FALSE	High	HQALQAEIAGHEPR		2.72625e-17	0.000118142	2	3	6	A0A0D9SF54; Q13813	0	1556.79	High	7.744e-05	1.85e-16	6.64
	FALSE	High	HQLLEADISAHEDR		1.12393e-11	0.000118142	2	3	8	A0A0D9SF54; Q13813	0	1633.79	High	7.744e-05	2.828e-11	5.79
	FALSE	High	KASAFNSWFENAEEDLTDPVR		1.35002e-14	0.000118142	2	3	5	A0A0D9SF54; Q13813	1	2426.13	High	7.744e-05	5.699e-14	5.72
	FALSE	High	KFEEFQTDMAAHEER		1.19103e-13	0.000118142	2	3	4	A0A0D9SF54; Q13813	1	1867.83	High	7.744e-05	4.245e-13	5.83
	FALSE	High	KFEEFQTDMAAHEER	1xOxidation [M9]	0.000234553	0.000118142	2	3	1	A0A0D9SF54; Q13813	1	1883.82	High	7.744e-05	0.000168	1.47
	FALSE	High	KGDILTLLNSTNK		9.60044e-12	0.000118142	2	3	2	A0A0D9SF54; Q13813	1	1416.81	High	7.744e-05	2.444e-11	5.52
	FALSE	High	KGDILTLLNSTNKDWWK		1.34355e-05	0.000118142	2	3	1	A0A0D9SF54; Q13813	2	2032.09	High	7.744e-05	1.155e-05	5.98
	FALSE	High	KHALLEADVAAHQDR		8.15285e-12	0.000118142	2	3	3	A0A0D9SF54; Q13813	1	1673.87	High	7.744e-05	2.111e-11	6.85
	FALSE	High	KHEAFETDFTVHK		5.50102e-09	0.000118142	2	3	5	A0A0D9SF54; Q13813	1	1588.78	High	7.744e-05	8.624e-09	4.56
	FALSE	High	KHEALMSDLSAYGSSIQALR		3.78033e-17	0.000118142	2	3	9	A0A0D9SF54; Q13813	1	2177.1	High	7.744e-05	2.506e-16	6.46
	FALSE	High	KHEALMSDLSAYGSSIQALR	1xOxidation [M6]	8.91973e-15	0.000118142	2	3	6	A0A0D9SF54; Q13813	1	2193.1	High	7.744e-05	3.881e-14	5.35
	FALSE	High	KHEDFEK		0.0559747	0.00585074	2	3	1	A0A0D9SF54; Q13813	1	932.447	High	0.003218	0.0342	1.59
	FALSE	High	KHQALQAEIAGHEPR		1.62791e-12	0.000118142	2	3	2	A0A0D9SF54; Q13813	1	1684.89	High	7.744e-05	4.769e-12	7.18
	FALSE	High	KHQLLEADISAHEDR		4.70991e-12	0.000118142	2	3	4	A0A0D9SF54; Q13813	1	1761.89	High	7.744e-05	1.266e-11	5.41
	FALSE	High	KIEDLGAAMEEALILDNK		1.26213e-15	0.000118142	2	3	5	A0A0D9SF54; Q13813	1	1973.03	High	7.744e-05	6.394e-15	6.74
	FALSE	High	KIEDLGAAMEEALILDNK	1xOxidation [M9]	2.18643e-11	0.000118142	2	3	2	A0A0D9SF54; Q13813	1	1989.02	High	7.744e-05	5.228e-11	5.8
	FALSE	High	KLLEAQSHFR		6.52823e-06	0.000118142	2	4	2	A0A0D9SF54; Q13813	1	1228.68	High	7.744e-05	5.934e-06	3.31
	FALSE	High	KLLEATELK		3.27904e-05	0.000118142	2	3	2	A0A0D9SF54; Q13813	1	1044.63	High	7.744e-05	2.639e-05	2.71
	FALSE	High	KLLVGSEDYGR		0.000608733	0.000203016	2	3	2	A0A0D9SF54; Q13813	1	1236.66	High	0.0001628	0.0004195	2.23
	FALSE	High	KLSDDNTIGKEEIQQR		4.26825e-08	0.000118142	2	3	1	A0A0D9SF54; Q13813	2	1873.96	High	7.744e-05	5.712e-08	5.04
	FALSE	High	KVEDLFLTFAK		1.54155e-07	0.000118142	2	3	4	A0A0D9SF54; Q13813	1	1310.74	High	7.744e-05	1.876e-07	4.28
	FALSE	High	LAALADQWQFLVQK		6.68266e-14	0.000118142	2	3	19	A0A0D9SF54; Q13813	0	1630.9	High	7.744e-05	2.493e-13	5.4
	FALSE	High	IAALQAFADQLIAAGHYAK		3.36638e-13	0.000118142	2	3	11	A0A0D9SF54; Q13813	0	1972.07	High	7.744e-05	1.112e-12	7.19
	FALSE	High	LAQFVEHWK		0.000108721	0.000118142	2	3	4	A0A0D9SF54; Q13813	0	1157.61	High	7.744e-05	8.067e-05	2.6
	FALSE	High	LDENSAFLQFNWK		3.23409e-09	0.000118142	2	4	5	A0A0D9SF54; Q13813	0	1611.78	High	7.744e-05	5.294e-09	4.76
	FALSE	High	LDETGNLMISEGHFASETIR		1.61403e-11	0.000118142	2	5	2	A0A0D9SF54; Q13813	0	2220.06	High	7.744e-05	3.954e-11	5.43
	FALSE	High	LDETGNLMISEGHFASETIR	1xOxidation [M8]	1.27794e-11	0.000118142	2	5	5	A0A0D9SF54; Q13813	0	2236.06	High	7.744e-05	3.182e-11	6.69
	FALSE	High	IDGITIQAR		0.000213959	0.000118142	2	3	12	A0A0D9SF54; Q13813	0	986.563	High	7.744e-05	0.0001537	3.3
	FALSE	High	LDILDQER		0.00100302	0.000203016	2	3	7	A0A0D9SF54; Q13813	0	1001.53	High	0.0001628	0.0006472	2.19
	FALSE	High	LEAELAAHEPAIQGVLDTGK		1.94476e-13	0.000118142	2	3	7	A0A0D9SF54; Q13813	0	2062.08	High	7.744e-05	6.679e-13	7.03
	FALSE	High	LEAELAAHEPAIQGVLDTGKK		8.61938e-11	0.000118142	2	3	2	A0A0D9SF54; Q13813	1	2190.18	High	7.744e-05	1.86e-10	5.49
	FALSE	High	IEDLGAAMEEALILDNK		2.4014e-09	0.000118142	2	3	5	A0A0D9SF54; Q13813	0	1844.93	High	7.744e-05	4.019e-09	5.33
	FALSE	High	IEDLGAAMEEALILDNK	1xOxidation [M8]	7.05958e-05	0.000118142	2	3	2	A0A0D9SF54; Q13813	0	1860.93	High	7.744e-05	5.379e-05	2.09
	FALSE	High	LEESLEYQQFVANVEEEEAWINEK		7.42875e-10	0.000118142	2	3	3	A0A0D9SF54; Q13813	0	2926.36	High	7.744e-05	1.358e-09	5.78
	FALSE	High	LFGAAEVQR		0.00315122	0.000506292	2	3	2	A0A0D9SF54; Q13813	0	990.537	High	0.0002954	0.001692	2.61
	FALSE	High	LGESQTLQQFSR		8.09843e-06	0.000118142	2	3	3	A0A0D9SF54; Q13813	0	1393.71	High	7.744e-05	7.265e-06	3.01
	FALSE	High	LKDLNSQADSLMTSSAFDTSQVK		8.35181e-08	0.000118142	2	3	1	A0A0D9SF54; Q13813	1	2486.21	High	7.744e-05	1.062e-07	6.12
	FALSE	High	LIDVNHYAK		0.000316616	0.000203016	2	3	5	A0A0D9SF54; Q13813	0	1072.58	High	0.0001443	0.0002252	2.76
	FALSE	High	LLEAQSHFR		4.76467e-05	0.000118142	2	4	7	A0A0D9SF54; Q13813	0	1100.58	High	7.744e-05	3.747e-05	3.55
	FALSE	High	LLEATELK		0.000705629	0.000203016	2	3	3	A0A0D9SF54; Q13813	0	916.535	High	0.0001628	0.0004771	3.47
	FALSE	High	LIQEQHPEEELIK		2.04566e-08	0.000118142	2	3	5	A0A0D9SF54; Q13813	0	1605.85	High	7.744e-05	2.896e-08	4.79
	FALSE	High	LIQNNHYAMEDVATR		5.41819e-12	0.000118142	2	3	4	A0A0D9SF54; Q13813	0	1774.85	High	7.744e-05	1.443e-11	4.5
	FALSE	High	LIQNNHYAMEDVATR	1xOxidation [M9]	2.03852e-11	0.000118142	2	3	3	A0A0D9SF54; Q13813	0	1790.85	High	7.744e-05	4.901e-11	4.62
	FALSE	High	LIQSHPESAEDLQEK		4.25501e-09	0.000118142	2	3	3	A0A0D9SF54; Q13813	0	1723.85	High	7.744e-05	6.806e-09	5.74
	FALSE	High	LLVGSEDYGR		0.000388169	0.000203016	2	3	4	A0A0D9SF54; Q13813	0	1108.56	High	0.0001628	0.0002749	2.59
	FALSE	High	LMVHTVATFNSIK		1.99842e-06	0.000118142	2	3	4	A0A0D9SF54; Q13813	0	1460.79	High	7.744e-05	1.99e-06	3.56
	FALSE	High	LMVHTVATFNSIK	1xOxidation [M2]	5.13045e-07	0.000118142	2	3	3	A0A0D9SF54; Q13813	0	1476.79	High	7.744e-05	5.678e-07	4.67
	FALSE	High	LQIASDENYKDPTNLQGK		2.27762e-11	0.000118142	2	4	4	A0A0D9SF54; Q13813	1	2034.01	High	7.744e-05	5.45e-11	4.73
	FALSE	High	LQQLFR		0.046206	0.00513591	2	3	5	A0A0D9SF54; Q13813	0	804.473	High	0.002751	0.02752	1.35
	FALSE	High	LQQSHPLSATQIQVK		1.45758e-10	0.000118142	2	3	6	A0A0D9SF54; Q13813	0	1677.93	High	7.744e-05	3.015e-10	4.89
	FALSE	High	LQTASDESYKDPTNIQSK		2.90137e-12	0.000118142	1	1	3	Q13813	1	2024.98	High	7.744e-05	8.115e-12	5.26
	FALSE	High	LRQEFAQHANAFHQWIQETR		0.0201295	0.00258334	2	3	1	A0A0D9SF54; Q13813	1	2510.24	High	0.001364	0.01019	3.46
	FALSE	High	LSDDNTIGKEEIQQR		4.49561e-06	0.000118142	2	3	3	A0A0D9SF54; Q13813	1	1745.87	High	7.744e-05	4.222e-06	4.38
	FALSE	High	ITALDEFATK		0.000384386	0.000203016	2	3	3	A0A0D9SF54; Q13813	0	1108.59	High	0.0001628	0.0002725	2.95
	FALSE	High	LTVLSEER		0.003663	0.000506292	2	3	4	A0A0D9SF54; Q13813	0	946.52	High	0.0002954	0.001919	2.7
	FALSE	High	MDPSGVK	1xAcetyl [N-Term]	0.0428288	0.0046779	2	6	1	A0A0D9SF54; Q13813	0	775.365	High	0.002578	0.02527	1.86
	FALSE	High	MNEVISLWK		0.000689435	0.000203016	2	3	1	A0A0D9SF54; Q13813	0	1119.59	High	0.0001628	0.0004687	3.35
	FALSE	High	MNEVISLWK	1xOxidation [M1]	0.000189845	0.000118142	2	3	3	A0A0D9SF54; Q13813	0	1135.58	High	7.744e-05	0.0001368	2.96
	FALSE	High	MQHNLEQQIQAR		1.41636e-06	0.000118142	2	3	1	A0A0D9SF54; Q13813	0	1495.74	High	7.744e-05	1.449e-06	3.75
	FALSE	High	MQHNLEQQIQAR	1xOxidation [M1]	3.28119e-06	0.000118142	2	3	2	A0A0D9SF54; Q13813	0	1511.74	High	7.744e-05	3.145e-06	3.21
	FALSE	High	MTLVASEDYGDTLAAIQGLLK		4.82488e-08	0.000118142	2	3	3	A0A0D9SF54; Q13813	0	2209.14	High	7.744e-05	6.413e-08	3.76
	FALSE	High	NALHER		0.0415171	0.00461331	2	3	1	A0A0D9SF54; Q13813	0	739.385	High	0.002511	0.02453	1.27
	FALSE	High	NQALNTDNYGHDLASVQALQR		5.39928e-15	0.000118142	2	3	5	A0A0D9SF54; Q13813	0	2328.13	High	7.744e-05	2.444e-14	5.74
	FALSE	High	NTTGVTEEALK		4.98796e-05	0.000118142	2	3	2	A0A0D9SF54; Q13813	0	1162.6	High	7.744e-05	3.896e-05	3.11
	FALSE	High	NVEDIELWLYEVEGHLASDDYGK		1.7372e-08	0.000118142	2	3	1	A0A0D9SF54; Q13813	0	2694.26	High	7.744e-05	2.49e-08	4.96
	FALSE	High	QDEVNAAWQR		0.000462154	0.000203016	2	3	2	A0A0D9SF54; Q13813	0	1216.57	High	0.0001628	0.0003252	2.15
	FALSE	High	QEFAQHANAFHQWIQETR		9.96593e-15	0.000118142	2	3	4	A0A0D9SF54; Q13813	0	2241.06	High	7.744e-05	4.301e-14	6.88
	FALSE	High	QETFDAGLQAFQQEGIANITALK		4.56199e-11	0.000118142	2	3	7	A0A0D9SF54; Q13813	0	2493.26	High	7.744e-05	1.034e-10	5.16
	FALSE	High	QETFDAGLQAFQQEGIANITALKDQLLAAK		1.55424e-10	0.000118142	2	3	1	A0A0D9SF54; Q13813	1	3232.68	High	7.744e-05	3.2e-10	4.91
	FALSE	High	QFQDAGHFDAENIK		1.80971e-06	0.000118142	2	3	4	A0A0D9SF54; Q13813	0	1619.74	High	7.744e-05	1.819e-06	4.15
	FALSE	High	QFQDAGHFDAENIKK		0.00238705	0.000311374	2	3	3	A0A0D9SF54; Q13813	1	1747.84	High	0.0002104	0.001334	2.66
	FALSE	High	QGFVPAAYVK		4.27279e-05	0.000118142	2	3	4	A0A0D9SF54; Q13813	0	1079.59	High	7.744e-05	3.38e-05	3.03
	FALSE	High	QKLDILDQER		3.61654e-05	0.000118142	2	3	3	A0A0D9SF54; Q13813	1	1257.68	High	7.744e-05	2.888e-05	2.76
	FALSE	High	QQNFNTGIK		0.000713917	0.000203016	2	3	2	A0A0D9SF54; Q13813	0	1049.54	High	0.0001628	0.0004821	2.69
	FALSE	High	QQVAPTDDETGK		9.53239e-06	0.000118142	2	3	2	A0A0D9SF54; Q13813	0	1288.6	High	7.744e-05	8.423e-06	3.6
	FALSE	High	QQVAPTDDETGKELVLALYDYQEK		1.15273e-16	0.000118142	2	3	1	A0A0D9SF54; Q13813	1	2753.35	High	7.744e-05	7.017e-16	6.27
	FALSE	High	QVEELYHSLLELGEK		9.82345e-14	0.000118142	1	2	8	Q13813	0	1786.92	High	7.744e-05	3.568e-13	5.5
	FALSE	High	QWELLLEK		0.00013621	0.000118142	2	5	6	A0A0D9SF54; Q13813	0	1058.59	High	7.744e-05	0.0001	3.64
	FALSE	High	RAQLADSFHLQQFFR		0.00065478	0.000203016	2	3	1	A0A0D9SF54; Q13813	1	1863.96	High	0.0001628	0.0004461	4.11
	FALSE	High	REELITNWEQIR		1.76789e-08	0.000118142	2	3	1	A0A0D9SF54; Q13813	1	1586.83	High	7.744e-05	2.54e-08	4.05
	FALSE	High	RLEAELAAHEPAIQGVLDTGK		6.13677e-17	0.000118142	2	3	5	A0A0D9SF54; Q13813	1	2218.18	High	7.744e-05	3.924e-16	8.36
	FALSE	High	RLEAELAAHEPAIQGVLDTGKK		1.28843e-14	0.000118142	2	3	8	A0A0D9SF54; Q13813	2	2346.28	High	7.744e-05	5.466e-14	5.97
	FALSE	High	RQDLEDSLQAQQYFADANEAESWMR		1.84452e-15	0.000118142	2	3	3	A0A0D9SF54; Q13813	1	3001.34	High	7.744e-05	9.061e-15	3.73
	FALSE	High	RQDLEDSLQAQQYFADANEAESWMR	1xOxidation [M24]	2.66354e-05	0.000118142	2	3	1	A0A0D9SF54; Q13813	1	3017.33	High	7.744e-05	2.182e-05	4.79
	FALSE	High	RQEENDKLR		0.007256	0.00068045	2	3	1	A0A0D9SF54; Q13813	2	1187.61	High	0.0004181	0.003512	2.94
	FALSE	High	SADESGQALLAAGHYASDEVR		3.81431e-16	0.000118142	2	3	6	A0A0D9SF54; Q13813	0	2147	High	7.744e-05	2.113e-15	7.66
	FALSE	High	SLQQLAEER		0.000173547	0.000118142	2	3	10	A0A0D9SF54; Q13813	0	1073.56	High	7.744e-05	0.0001257	2.58
	FALSE	High	SQLLGSAHEVQR		4.49925e-05	0.000118142	2	3	4	A0A0D9SF54; Q13813	0	1324.7	High	7.744e-05	3.542e-05	3.53
	FALSE	High	SSEEIESAFR		0.000220653	0.000118142	2	4	3	A0A0D9SF54; Q13813	0	1154.53	High	7.744e-05	0.0001584	2.4
	FALSE	High	SSLSSAQADFNQLAELDR		2.819e-10	0.000118142	2	3	5	A0A0D9SF54; Q13813	0	1951.94	High	7.744e-05	5.564e-10	5.32
	FALSE	High	TATDEAYKDPSNLQGK		1.50953e-10	0.000118142	2	3	9	A0A0D9SF54; Q13813	1	1737.83	High	7.744e-05	3.119e-10	4.69
	FALSE	High	TKQDEVNAAWQR		2.54664e-07	0.000118142	2	3	6	A0A0D9SF54; Q13813	1	1445.71	High	7.744e-05	2.967e-07	4.22
	FALSE	High	TYLLDGSCMVEESGTLESQLEATKR	1xCarbamidomethyl [C8]	0.00667904	0.000593244	2	2	1	A0A0D9SF54; Q13813	1	2817.33	High	0.0003332	0.003269	2.43
	FALSE	High	VAEDLESEGLMAEEVQAVQQQEVYGMMPR		0.000940309	0.000203016	2	3	1	A0A0D9SF54; Q13813	0	3266.5	High	0.0001628	0.0006098	3.09
	FALSE	High	VAEDLESEGLMAEEVQAVQQQEVYGMMPR	1xOxidation [M27]	1.34355e-05	0.000118142	2	3	1	A0A0D9SF54; Q13813	0	3282.5	High	7.744e-05	1.156e-05	2.75
	FALSE	High	VASNPYTWFTMEALEETWR		1.16444e-09	0.000118142	2	3	2	A0A0D9SF54; Q13813	0	2331.08	High	7.744e-05	2.054e-09	5.92
	FALSE	High	VASNPYTWFTMEALEETWR	1xOxidation [M11]	3.18663e-10	0.000118142	2	3	3	A0A0D9SF54; Q13813	0	2347.07	High	7.744e-05	6.199e-10	5.49
	FALSE	High	VEDLFLTFAK		0.000235742	0.000118142	2	3	1	A0A0D9SF54; Q13813	0	1182.64	High	7.744e-05	0.0001692	1.5
	FALSE	High	VLETAEDIQER		8.78629e-06	0.000118142	2	5	5	A0A0D9SF54; Q13813	0	1302.65	High	7.744e-05	7.841e-06	3.58
	FALSE	High	VNDVCTNGQDLIK	1xCarbamidomethyl [C5]	1.84915e-05	0.000118142	2	3	1	A0A0D9SF54; Q13813	0	1475.72	High	7.744e-05	1.554e-05	2.95
	FALSE	High	VNEVNQFAAK		0.000128971	0.000118142	2	3	4	A0A0D9SF54; Q13813	0	1119.58	High	7.744e-05	9.462e-05	2.87
	FALSE	High	VNSLGETAER		0.000829437	0.000203016	2	3	3	A0A0D9SF54; Q13813	0	1075.54	High	0.0001628	0.0005488	2.94
	FALSE	High	WSQLLANSAAR		9.20519e-06	0.000118142	2	3	4	A0A0D9SF54; Q13813	0	1216.64	High	7.744e-05	8.181e-06	4.2
	FALSE	High	YEALKEPMVAR		0.00971577	0.000770649	2	3	2	A0A0D9SF54; Q13813	1	1306.68	High	0.0004578	0.004609	3.25
	FALSE	High	YEALKEPMVAR	1xOxidation [M8]	0.00811303	0.00068045	2	3	1	A0A0D9SF54; Q13813	1	1322.68	High	0.0004181	0.003892	2.67
	FALSE	High	YTEHSTVGLAQQWDQLDQLGMR		1.82522e-09	0.000118142	2	3	3	A0A0D9SF54; Q13813	0	2576.22	High	7.744e-05	3.115e-09	5.74
	FALSE	High	YTEHSTVGLAQQWDQLDQLGMR	1xOxidation [M21]	1.79918e-06	0.000118142	2	3	1	A0A0D9SF54; Q13813	0	2592.21	High	7.744e-05	1.806e-06	4.41
FALSE	High	Master Protein	A0A0D9SF54	Spectrin alpha chain, non-erythrocytic 1 OS=Homo sapiens OX=9606 GN=SPTAN1 PE=1 SV=1	0	1644.39	67	159	707	2	2457	282.7	5.34	2357.21	159	1
	Checked	Confidence	Sequence	Modifications	Qvality PEP	Qvality q-value	# Protein Groups	# Proteins	# PSMs	Master Protein Accessions	# Missed Cleavages	Theo. MH+ [Da]	Confidence (by Search Engine): Sequest HT	Percolator q-Value (by Search Engine): Sequest HT	Percolator PEP (by Search Engine): Sequest HT	XCorr (by Search Engine): Sequest HT
	FALSE	High	AALLELWELR		4.46948e-06	0.000118142	2	3	8	A0A0D9SF54; Q13813	0	1213.69	High	7.744e-05	4.197e-06	3.03
	FALSE	High	AALLELWELRR		0.000439379	0.000203016	2	3	1	A0A0D9SF54; Q13813	1	1369.8	High	0.0001628	0.0003095	2.91
	FALSE	High	ADVVESWIGEK		1.11172e-07	0.000118142	2	3	5	A0A0D9SF54; Q13813	0	1232.62	High	7.744e-05	1.38e-07	3.6
	FALSE	High	AGTFQAFEQFGQQLLAHGHYASPEIK		7.44903e-11	0.000118142	2	3	5	A0A0D9SF54; Q13813	0	2875.42	High	7.744e-05	1.626e-10	8.4
	FALSE	High	ALSSEGKPYVTK		1.26772e-06	0.000118142	2	4	1	A0A0D9SF54; Q13813	0	1279.69	High	7.744e-05	1.312e-06	3.65
	FALSE	High	AQLADSFHLQQFFR		7.69354e-10	0.000118142	2	3	7	A0A0D9SF54; Q13813	0	1707.86	High	7.744e-05	1.403e-09	4.66
	FALSE	High	ASAFNSWFENAEEDLTDPVR		1.56821e-09	0.000118142	2	3	1	A0A0D9SF54; Q13813	0	2298.03	High	7.744e-05	2.702e-09	4.33
	FALSE	High	CNSLEEIK	1xCarbamidomethyl [C1]	0.00219898	0.000311374	2	3	2	A0A0D9SF54; Q13813	0	992.472	High	0.0002104	0.001241	2.76
	FALSE	High	CTELNQAWSSLGK	1xCarbamidomethyl [C1]	2.33315e-07	0.000118142	2	3	1	A0A0D9SF54; Q13813	0	1493.71	High	7.744e-05	2.74e-07	4.42
	FALSE	High	DADETKEWIEEK		9.15176e-06	0.000118142	2	3	3	A0A0D9SF54; Q13813	1	1492.68	High	7.744e-05	8.112e-06	2.93
	FALSE	High	DCEQAENWMAAR	1xCarbamidomethyl [C2]	1.54461e-05	0.000118142	2	3	1	A0A0D9SF54; Q13813	0	1480.59	High	7.744e-05	1.317e-05	4.04
	FALSE	High	DEDSAEALLK		0.000697469	0.000203016	2	3	2	A0A0D9SF54; Q13813	0	1090.53	High	0.0001628	0.0004733	2.16
	FALSE	High	DLAALEDK		0.0133814	0.00140821	2	3	4	A0A0D9SF54; Q13813	0	874.452	High	0.0007058	0.0063	2.35
	FALSE	High	DLAALEDKVK		0.0428288	0.0046779	2	3	1	A0A0D9SF54; Q13813	1	1101.62	High	0.002578	0.02543	1.99
	FALSE	High	DLAALGDK		0.0131402	0.001319	2	3	3	A0A0D9SF54; Q13813	0	802.431	High	0.0007058	0.006215	2.48
	FALSE	High	DLAALGDKVNSLGETAER		3.55188e-07	0.000118142	2	3	3	A0A0D9SF54; Q13813	1	1858.95	High	7.744e-05	4.053e-07	4.28
	FALSE	High	DLASVNNLLK		0.000689435	0.000203016	2	3	2	A0A0D9SF54; Q13813	0	1086.62	High	0.0001628	0.0004684	2.75
	FALSE	High	DLASVQALLR		0.000395865	0.000203016	2	3	4	A0A0D9SF54; Q13813	0	1085.63	High	0.0001628	0.0002811	1.08
	FALSE	High	DLIGVQNLLK		0.000269684	0.000203016	2	3	8	A0A0D9SF54; Q13813	0	1112.67	High	0.0001443	0.000193	3.2
	FALSE	High	DLMSWINGIR		0.00132304	0.000203016	2	3	2	A0A0D9SF54; Q13813	0	1204.61	High	0.0001628	0.0008121	3.01
	FALSE	High	DLMSWINGIR	1xOxidation [M3]	0.0011075	0.000203016	2	3	1	A0A0D9SF54; Q13813	0	1220.61	High	0.0001628	0.0007016	1.76
	FALSE	High	DLNSQADSLMTSSAFDTSQVK		4.70991e-12	0.000118142	2	3	3	A0A0D9SF54; Q13813	0	2245.03	High	7.744e-05	1.271e-11	6.73
	FALSE	High	DLNSQADSLMTSSAFDTSQVK	1xOxidation [M10]	3.7847e-11	0.000118142	2	3	3	A0A0D9SF54; Q13813	0	2261.02	High	7.744e-05	8.672e-11	6.66
	FALSE	High	DLSSVQTLLTK		5.34218e-05	0.000118142	2	3	6	A0A0D9SF54; Q13813	0	1204.68	High	7.744e-05	4.152e-05	2.43
	FALSE	High	DLTGVQNLR		0.00251543	0.000311374	2	3	2	A0A0D9SF54; Q13813	0	1015.55	High	0.0002104	0.001396	2.81
	FALSE	High	DLTNVQNLQK		5.95365e-05	0.000118142	2	3	1	A0A0D9SF54; Q13813	0	1172.63	High	7.744e-05	4.607e-05	3.05
	FALSE	High	DLTSWVTEMK		0.000134	0.000118142	2	3	3	A0A0D9SF54; Q13813	0	1209.58	High	7.744e-05	9.85e-05	2.99
	FALSE	High	DLTSWVTEMK	1xOxidation [M9]	0.000219526	0.000118142	2	3	3	A0A0D9SF54; Q13813	0	1225.58	High	7.744e-05	0.0001577	2.92
	FALSE	High	DMDDEESWIK		0.00310421	0.000506292	2	3	2	A0A0D9SF54; Q13813	0	1267.51	High	0.0002954	0.001671	1.33
	FALSE	High	DMDDEESWIK	1xOxidation [M2]	0.0010571	0.000203016	2	3	4	A0A0D9SF54; Q13813	0	1283.51	High	0.0001628	0.0006753	1.72
	FALSE	High	DTEQVDNWMSK		9.19879e-05	0.000118142	2	3	2	A0A0D9SF54; Q13813	0	1352.58	High	7.744e-05	6.911e-05	3.56
	FALSE	High	DTEQVDNWMSK	1xOxidation [M9]	9.94695e-05	0.000118142	2	3	3	A0A0D9SF54; Q13813	0	1368.57	High	7.744e-05	7.419e-05	2.6
	FALSE	High	DVDEIEAWISEK		5.23138e-06	0.000118142	2	3	8	A0A0D9SF54; Q13813	0	1433.68	High	7.744e-05	4.839e-06	3.4
	FALSE	High	DVDETISWIK		0.000131823	0.000118142	2	3	4	A0A0D9SF54; Q13813	0	1205.6	High	7.744e-05	9.689e-05	2.81
	FALSE	High	DVEDEETWIR		0.000384386	0.000203016	2	3	5	A0A0D9SF54; Q13813	0	1291.58	High	0.0001628	0.0002734	2.69
	FALSE	High	DVTGAEALLER		3.96529e-05	0.000118142	2	3	4	A0A0D9SF54; Q13813	0	1173.61	High	7.744e-05	3.147e-05	3.32
	FALSE	High	EAALTSEEVGADLEQVEVLQK		6.34554e-10	0.000118142	2	3	16	A0A0D9SF54; Q13813	0	2258.14	High	7.744e-05	1.173e-09	5.54
	FALSE	High	EAFLNTEDK		0.000730889	0.000203016	2	3	1	A0A0D9SF54; Q13813	0	1066.51	High	0.0001628	0.0004919	2.18
	FALSE	High	EAFLNTEDKGDSLDSVEALIK		2.48022e-08	0.000118142	2	3	3	A0A0D9SF54; Q13813	1	2294.14	High	7.744e-05	3.463e-08	4.72
	FALSE	High	EAIVTSEELGQDLEHVEVLQK		1.2287e-18	0.000118142	2	3	9	A0A0D9SF54; Q13813	0	2366.21	High	7.744e-05	1.057e-17	6.81
	FALSE	High	EANELQQWINEK		9.06298e-08	0.000118142	2	3	7	A0A0D9SF54; Q13813	0	1501.73	High	7.744e-05	1.148e-07	4.2
	FALSE	High	ECEDVMDWINDK	1xCarbamidomethyl [C2]	1.59012e-05	0.000118142	2	4	2	A0A0D9SF54; Q13813	0	1553.62	High	7.744e-05	1.352e-05	2.95
	FALSE	High	EELITNWEQIR		5.13268e-05	0.000118142	2	3	3	A0A0D9SF54; Q13813	0	1430.73	High	7.744e-05	4.013e-05	3.64
	FALSE	High	EELYQNLTR		0.000905108	0.000203016	2	3	4	A0A0D9SF54; Q13813	0	1165.58	High	0.0001628	0.0005906	1.28
	FALSE	High	EFSMMFK		0.0180713	0.00218415	2	3	3	A0A0D9SF54; Q13813	0	919.405	High	0.001141	0.008866	2.42
	FALSE	High	EFSMMFK	1xOxidation [M]	0.0436421	0.00483482	2	3	2	A0A0D9SF54; Q13813	0	935.4	High	0.00265	0.02593	1.6
	FALSE	High	EKEPIVGSTDYGK		0.000141497	0.000118142	2	3	1	A0A0D9SF54; Q13813	1	1422.71	High	7.744e-05	0.0001036	3.43
	FALSE	High	EKEPIVGSTDYGKDEDSAEALLK		4.25009e-15	0.000118142	2	3	7	A0A0D9SF54; Q13813	2	2494.22	High	7.744e-05	1.96e-14	4.98
	FALSE	High	EKEQLMASDDFGR		2.44468e-07	0.000118142	2	3	3	A0A0D9SF54; Q13813	1	1525.7	High	7.744e-05	2.862e-07	3.96
	FALSE	High	EKEQLMASDDFGR	1xOxidation [M6]	1.44138e-06	0.000118142	2	3	1	A0A0D9SF54; Q13813	1	1541.69	High	7.744e-05	1.474e-06	2.83
	FALSE	High	ELPTAFDYVEFTR		5.4811e-06	0.000118142	2	3	7	A0A0D9SF54; Q13813	0	1587.77	High	7.744e-05	5.047e-06	3.54
	FALSE	High	ELVLALYDYQEK		1.23135e-05	0.000118142	2	3	7	A0A0D9SF54; Q13813	0	1483.77	High	7.744e-05	1.069e-05	3.8
	FALSE	High	ENLLEEQGSIALR		2.56823e-06	0.000118142	2	3	21	A0A0D9SF54; Q13813	0	1471.78	High	7.744e-05	2.507e-06	4.04
	FALSE	High	EPIVGSTDYGKDEDSAEALLK		5.93643e-07	0.000118142	2	3	2	A0A0D9SF54; Q13813	1	2237.08	High	7.744e-05	6.492e-07	3.88
	FALSE	High	EQLMASDDFGR		0.00192423	0.000203016	2	3	3	A0A0D9SF54; Q13813	0	1268.56	High	0.0001628	0.001112	2.54
	FALSE	High	EQLMASDDFGR	1xOxidation [M4]	0.000103422	0.000118142	2	3	3	A0A0D9SF54; Q13813	0	1284.55	High	7.744e-05	7.706e-05	2.18
	FALSE	High	FEEFQTDMAAHEER		0.000386272	0.000203016	2	3	2	A0A0D9SF54; Q13813	0	1739.73	High	0.0001628	0.0002745	1.71
	FALSE	High	FEEFQTDMAAHEER	1xOxidation [M8]	5.25139e-05	0.000118142	2	3	2	A0A0D9SF54; Q13813	0	1755.73	High	7.744e-05	4.101e-05	3.43
	FALSE	High	FKELSTLR		0.00866617	0.000770649	2	4	2	A0A0D9SF54; Q13813	1	993.573	High	0.0004578	0.004146	1.48
	FALSE	High	FLADFR		0.0786708	0.00688462	2	3	4	A0A0D9SF54; Q13813	0	768.404	High	0.003869	0.04901	1.27
	FALSE	High	FLSDFR		0.0805842	0.00702375	2	3	2	A0A0D9SF54; Q13813	0	784.399	High	0.003935	0.05028	1.08
	FALSE	High	GDILTLLNSTNK		1.31267e-05	0.000118142	2	3	5	A0A0D9SF54; Q13813	0	1288.71	High	7.744e-05	1.133e-05	3.52
	FALSE	High	GDILTLLNSTNKDWWK		2.48022e-08	0.000118142	2	3	5	A0A0D9SF54; Q13813	1	1903.99	High	7.744e-05	3.472e-08	5.09
	FALSE	High	GDSLDSVEALIK		1.72477e-05	0.000118142	2	3	2	A0A0D9SF54; Q13813	0	1246.65	High	7.744e-05	1.463e-05	3.28
	FALSE	High	GEIDAHEDSFK		0.000127566	0.000118142	2	3	2	A0A0D9SF54; Q13813	0	1247.55	High	7.744e-05	9.373e-05	3.64
	FALSE	High	GKDLIGVQNLLK		0.000298757	0.000203016	2	3	1	A0A0D9SF54; Q13813	1	1297.78	High	0.0001443	0.0002133	2.39
	FALSE	High	GLVSSDELAK		0.00154618	0.000203016	2	3	4	A0A0D9SF54; Q13813	0	1018.54	High	0.0001628	0.0009266	2.39
	FALSE	High	GNAMVEEGHFAAEDVK		1.52677e-05	0.000118142	2	3	4	A0A0D9SF54; Q13813	0	1703.77	High	7.744e-05	1.307e-05	2.89
	FALSE	High	GNAMVEEGHFAAEDVK	1xOxidation [M4]	7.36541e-09	0.000118142	2	3	2	A0A0D9SF54; Q13813	0	1719.76	High	7.744e-05	1.13e-08	3.81
	FALSE	High	GVIDMGNSLIER		8.84501e-05	0.000118142	2	3	1	A0A0D9SF54; Q13813	0	1303.67	High	7.744e-05	6.645e-05	3.83
	FALSE	High	GVIDMGNSLIER	1xOxidation [M5]	1.69499e-05	0.000118142	2	3	5	A0A0D9SF54; Q13813	0	1319.66	High	7.744e-05	1.433e-05	2.77
	FALSE	High	HALLEADVAAHQDR		1.24118e-11	0.000118142	2	3	11	A0A0D9SF54; Q13813	0	1545.78	High	7.744e-05	3.098e-11	4.75
	FALSE	High	HEAFETDFTVHK		1.24572e-06	0.000118142	2	3	3	A0A0D9SF54; Q13813	0	1460.68	High	7.744e-05	1.286e-06	3.24
	FALSE	High	HEALMSDLSAYGSSIQALR		2.2242e-13	0.000118142	2	3	2	A0A0D9SF54; Q13813	0	2049.01	High	7.744e-05	7.585e-13	4.62
	FALSE	High	HEALMSDLSAYGSSIQALR	1xOxidation [M5]	3.29894e-12	0.000118142	2	3	3	A0A0D9SF54; Q13813	0	2065	High	7.744e-05	9.146e-12	4.34
	FALSE	High	HQAFEAELHANADR		1.10141e-10	0.000118142	2	3	19	A0A0D9SF54; Q13813	0	1608.75	High	7.744e-05	2.326e-10	4.47
	FALSE	High	HQAFEAELSANQSR		4.16655e-12	0.000118142	2	3	7	A0A0D9SF54; Q13813	0	1587.75	High	7.744e-05	1.134e-11	4.21
	FALSE	High	HQAFEAEVQANSGAIVK		1.67027e-15	0.000118142	2	5	3	A0A0D9SF54; Q13813	0	1798.91	High	7.744e-05	8.287e-15	5.86
	FALSE	High	HQALQAEIAGHEPR		2.72625e-17	0.000118142	2	3	6	A0A0D9SF54; Q13813	0	1556.79	High	7.744e-05	1.85e-16	6.64
	FALSE	High	HQLLEADISAHEDR		1.12393e-11	0.000118142	2	3	8	A0A0D9SF54; Q13813	0	1633.79	High	7.744e-05	2.828e-11	5.79
	FALSE	High	KASAFNSWFENAEEDLTDPVR		1.35002e-14	0.000118142	2	3	5	A0A0D9SF54; Q13813	1	2426.13	High	7.744e-05	5.699e-14	5.72
	FALSE	High	KFEEFQTDMAAHEER		1.19103e-13	0.000118142	2	3	4	A0A0D9SF54; Q13813	1	1867.83	High	7.744e-05	4.245e-13	5.83
	FALSE	High	KFEEFQTDMAAHEER	1xOxidation [M9]	0.000234553	0.000118142	2	3	1	A0A0D9SF54; Q13813	1	1883.82	High	7.744e-05	0.000168	1.47
	FALSE	High	KGDILTLLNSTNK		9.60044e-12	0.000118142	2	3	2	A0A0D9SF54; Q13813	1	1416.81	High	7.744e-05	2.444e-11	5.52
	FALSE	High	KGDILTLLNSTNKDWWK		1.34355e-05	0.000118142	2	3	1	A0A0D9SF54; Q13813	2	2032.09	High	7.744e-05	1.155e-05	5.98
	FALSE	High	KHALLEADVAAHQDR		8.15285e-12	0.000118142	2	3	3	A0A0D9SF54; Q13813	1	1673.87	High	7.744e-05	2.111e-11	6.85
	FALSE	High	KHEAFETDFTVHK		5.50102e-09	0.000118142	2	3	5	A0A0D9SF54; Q13813	1	1588.78	High	7.744e-05	8.624e-09	4.56
	FALSE	High	KHEALMSDLSAYGSSIQALR		3.78033e-17	0.000118142	2	3	9	A0A0D9SF54; Q13813	1	2177.1	High	7.744e-05	2.506e-16	6.46
	FALSE	High	KHEALMSDLSAYGSSIQALR	1xOxidation [M6]	8.91973e-15	0.000118142	2	3	6	A0A0D9SF54; Q13813	1	2193.1	High	7.744e-05	3.881e-14	5.35
	FALSE	High	KHEDFEK		0.0559747	0.00585074	2	3	1	A0A0D9SF54; Q13813	1	932.447	High	0.003218	0.0342	1.59
	FALSE	High	KHQALQAEIAGHEPR		1.62791e-12	0.000118142	2	3	2	A0A0D9SF54; Q13813	1	1684.89	High	7.744e-05	4.769e-12	7.18
	FALSE	High	KHQLLEADISAHEDR		4.70991e-12	0.000118142	2	3	4	A0A0D9SF54; Q13813	1	1761.89	High	7.744e-05	1.266e-11	5.41
	FALSE	High	KIEDLGAAMEEALILDNK		1.26213e-15	0.000118142	2	3	5	A0A0D9SF54; Q13813	1	1973.03	High	7.744e-05	6.394e-15	6.74
	FALSE	High	KIEDLGAAMEEALILDNK	1xOxidation [M9]	2.18643e-11	0.000118142	2	3	2	A0A0D9SF54; Q13813	1	1989.02	High	7.744e-05	5.228e-11	5.8
	FALSE	High	KLLEAQSHFR		6.52823e-06	0.000118142	2	4	2	A0A0D9SF54; Q13813	1	1228.68	High	7.744e-05	5.934e-06	3.31
	FALSE	High	KLLEATELK		3.27904e-05	0.000118142	2	3	2	A0A0D9SF54; Q13813	1	1044.63	High	7.744e-05	2.639e-05	2.71
	FALSE	High	KLLVGSEDYGR		0.000608733	0.000203016	2	3	2	A0A0D9SF54; Q13813	1	1236.66	High	0.0001628	0.0004195	2.23
	FALSE	High	KLSDDNTIGKEEIQQR		4.26825e-08	0.000118142	2	3	1	A0A0D9SF54; Q13813	2	1873.96	High	7.744e-05	5.712e-08	5.04
	FALSE	High	KVEDLFLTFAK		1.54155e-07	0.000118142	2	3	4	A0A0D9SF54; Q13813	1	1310.74	High	7.744e-05	1.876e-07	4.28
	FALSE	High	LAALADQWQFLVQK		6.68266e-14	0.000118142	2	3	19	A0A0D9SF54; Q13813	0	1630.9	High	7.744e-05	2.493e-13	5.4
	FALSE	High	IAALQAFADQLIAAGHYAK		3.36638e-13	0.000118142	2	3	11	A0A0D9SF54; Q13813	0	1972.07	High	7.744e-05	1.112e-12	7.19
	FALSE	High	LAQFVEHWK		0.000108721	0.000118142	2	3	4	A0A0D9SF54; Q13813	0	1157.61	High	7.744e-05	8.067e-05	2.6
	FALSE	High	LDENSAFLQFNWK		3.23409e-09	0.000118142	2	4	5	A0A0D9SF54; Q13813	0	1611.78	High	7.744e-05	5.294e-09	4.76
	FALSE	High	LDETGNLMISEGHFASETIR		1.61403e-11	0.000118142	2	5	2	A0A0D9SF54; Q13813	0	2220.06	High	7.744e-05	3.954e-11	5.43
	FALSE	High	LDETGNLMISEGHFASETIR	1xOxidation [M8]	1.27794e-11	0.000118142	2	5	5	A0A0D9SF54; Q13813	0	2236.06	High	7.744e-05	3.182e-11	6.69
	FALSE	High	IDGITIQAR		0.000213959	0.000118142	2	3	12	A0A0D9SF54; Q13813	0	986.563	High	7.744e-05	0.0001537	3.3
	FALSE	High	LDILDQER		0.00100302	0.000203016	2	3	7	A0A0D9SF54; Q13813	0	1001.53	High	0.0001628	0.0006472	2.19
	FALSE	High	LEAELAAHEPAIQGVLDTGK		1.94476e-13	0.000118142	2	3	7	A0A0D9SF54; Q13813	0	2062.08	High	7.744e-05	6.679e-13	7.03
	FALSE	High	LEAELAAHEPAIQGVLDTGKK		8.61938e-11	0.000118142	2	3	2	A0A0D9SF54; Q13813	1	2190.18	High	7.744e-05	1.86e-10	5.49
	FALSE	High	IEDLGAAMEEALILDNK		2.4014e-09	0.000118142	2	3	5	A0A0D9SF54; Q13813	0	1844.93	High	7.744e-05	4.019e-09	5.33
	FALSE	High	IEDLGAAMEEALILDNK	1xOxidation [M8]	7.05958e-05	0.000118142	2	3	2	A0A0D9SF54; Q13813	0	1860.93	High	7.744e-05	5.379e-05	2.09
	FALSE	High	LEESLEYQQFVANVEEEEAWINEK		7.42875e-10	0.000118142	2	3	3	A0A0D9SF54; Q13813	0	2926.36	High	7.744e-05	1.358e-09	5.78
	FALSE	High	LFGAAEVQR		0.00315122	0.000506292	2	3	2	A0A0D9SF54; Q13813	0	990.537	High	0.0002954	0.001692	2.61
	FALSE	High	LGESQTLQQFSR		8.09843e-06	0.000118142	2	3	3	A0A0D9SF54; Q13813	0	1393.71	High	7.744e-05	7.265e-06	3.01
	FALSE	High	LKDLNSQADSLMTSSAFDTSQVK		8.35181e-08	0.000118142	2	3	1	A0A0D9SF54; Q13813	1	2486.21	High	7.744e-05	1.062e-07	6.12
	FALSE	High	LIDVNHYAK		0.000316616	0.000203016	2	3	5	A0A0D9SF54; Q13813	0	1072.58	High	0.0001443	0.0002252	2.76
	FALSE	High	LLEAQSHFR		4.76467e-05	0.000118142	2	4	7	A0A0D9SF54; Q13813	0	1100.58	High	7.744e-05	3.747e-05	3.55
	FALSE	High	LLEATELK		0.000705629	0.000203016	2	3	3	A0A0D9SF54; Q13813	0	916.535	High	0.0001628	0.0004771	3.47
	FALSE	High	LIQEQHPEEELIK		2.04566e-08	0.000118142	2	3	5	A0A0D9SF54; Q13813	0	1605.85	High	7.744e-05	2.896e-08	4.79
	FALSE	High	LIQNNHYAMEDVATR		5.41819e-12	0.000118142	2	3	4	A0A0D9SF54; Q13813	0	1774.85	High	7.744e-05	1.443e-11	4.5
	FALSE	High	LIQNNHYAMEDVATR	1xOxidation [M9]	2.03852e-11	0.000118142	2	3	3	A0A0D9SF54; Q13813	0	1790.85	High	7.744e-05	4.901e-11	4.62
	FALSE	High	LIQSHPESAEDLQEK		4.25501e-09	0.000118142	2	3	3	A0A0D9SF54; Q13813	0	1723.85	High	7.744e-05	6.806e-09	5.74
	FALSE	High	LLVGSEDYGR		0.000388169	0.000203016	2	3	4	A0A0D9SF54; Q13813	0	1108.56	High	0.0001628	0.0002749	2.59
	FALSE	High	LMVHTVATFNSIK		1.99842e-06	0.000118142	2	3	4	A0A0D9SF54; Q13813	0	1460.79	High	7.744e-05	1.99e-06	3.56
	FALSE	High	LMVHTVATFNSIK	1xOxidation [M2]	5.13045e-07	0.000118142	2	3	3	A0A0D9SF54; Q13813	0	1476.79	High	7.744e-05	5.678e-07	4.67
	FALSE	High	LQIASDENYKDPTNLQGK		2.27762e-11	0.000118142	2	4	4	A0A0D9SF54; Q13813	1	2034.01	High	7.744e-05	5.45e-11	4.73
	FALSE	High	LQQLFR		0.046206	0.00513591	2	3	5	A0A0D9SF54; Q13813	0	804.473	High	0.002751	0.02752	1.35
	FALSE	High	LQQSHPLSATQIQVK		1.45758e-10	0.000118142	2	3	6	A0A0D9SF54; Q13813	0	1677.93	High	7.744e-05	3.015e-10	4.89
	FALSE	High	LQTASDESYKDPTNIQLSK		1.30507e-08	0.000118142	1	2	3	A0A0D9SF54	1	2138.06	High	7.744e-05	1.919e-08	0.88
	FALSE	High	LRQEFAQHANAFHQWIQETR		0.0201295	0.00258334	2	3	1	A0A0D9SF54; Q13813	1	2510.24	High	0.001364	0.01019	3.46
	FALSE	High	LSDDNTIGKEEIQQR		4.49561e-06	0.000118142	2	3	3	A0A0D9SF54; Q13813	1	1745.87	High	7.744e-05	4.222e-06	4.38
	FALSE	High	ITALDEFATK		0.000384386	0.000203016	2	3	3	A0A0D9SF54; Q13813	0	1108.59	High	0.0001628	0.0002725	2.95
	FALSE	High	LTVLSEER		0.003663	0.000506292	2	3	4	A0A0D9SF54; Q13813	0	946.52	High	0.0002954	0.001919	2.7
	FALSE	High	MDPSGVK	1xAcetyl [N-Term]	0.0428288	0.0046779	2	6	1	A0A0D9SF54; Q13813	0	775.365	High	0.002578	0.02527	1.86
	FALSE	High	MNEVISLWK		0.000689435	0.000203016	2	3	1	A0A0D9SF54; Q13813	0	1119.59	High	0.0001628	0.0004687	3.35
	FALSE	High	MNEVISLWK	1xOxidation [M1]	0.000189845	0.000118142	2	3	3	A0A0D9SF54; Q13813	0	1135.58	High	7.744e-05	0.0001368	2.96
	FALSE	High	MQHNLEQQIQAR		1.41636e-06	0.000118142	2	3	1	A0A0D9SF54; Q13813	0	1495.74	High	7.744e-05	1.449e-06	3.75
	FALSE	High	MQHNLEQQIQAR	1xOxidation [M1]	3.28119e-06	0.000118142	2	3	2	A0A0D9SF54; Q13813	0	1511.74	High	7.744e-05	3.145e-06	3.21
	FALSE	High	MTLVASEDYGDTLAAIQGLLK		4.82488e-08	0.000118142	2	3	3	A0A0D9SF54; Q13813	0	2209.14	High	7.744e-05	6.413e-08	3.76
	FALSE	High	NALHER		0.0415171	0.00461331	2	3	1	A0A0D9SF54; Q13813	0	739.385	High	0.002511	0.02453	1.27
	FALSE	High	NQALNTDNYGHDLASVQALQR		5.39928e-15	0.000118142	2	3	5	A0A0D9SF54; Q13813	0	2328.13	High	7.744e-05	2.444e-14	5.74
	FALSE	High	NTTGVTEEALK		4.98796e-05	0.000118142	2	3	2	A0A0D9SF54; Q13813	0	1162.6	High	7.744e-05	3.896e-05	3.11
	FALSE	High	NVEDIELWLYEVEGHLASDDYGK		1.7372e-08	0.000118142	2	3	1	A0A0D9SF54; Q13813	0	2694.26	High	7.744e-05	2.49e-08	4.96
	FALSE	High	QDEVNAAWQR		0.000462154	0.000203016	2	3	2	A0A0D9SF54; Q13813	0	1216.57	High	0.0001628	0.0003252	2.15
	FALSE	High	QEFAQHANAFHQWIQETR		9.96593e-15	0.000118142	2	3	4	A0A0D9SF54; Q13813	0	2241.06	High	7.744e-05	4.301e-14	6.88
	FALSE	High	QEQIDNQYHSLLELGEK		6.68524e-12	0.000118142	1	1	3	A0A0D9SF54	0	2044	High	7.744e-05	1.752e-11	5.97
	FALSE	High	QETFDAGLQAFQQEGIANITALK		4.56199e-11	0.000118142	2	3	7	A0A0D9SF54; Q13813	0	2493.26	High	7.744e-05	1.034e-10	5.16
	FALSE	High	QETFDAGLQAFQQEGIANITALKDQLLAAK		1.55424e-10	0.000118142	2	3	1	A0A0D9SF54; Q13813	1	3232.68	High	7.744e-05	3.2e-10	4.91
	FALSE	High	QFQDAGHFDAENIK		1.80971e-06	0.000118142	2	3	4	A0A0D9SF54; Q13813	0	1619.74	High	7.744e-05	1.819e-06	4.15
	FALSE	High	QFQDAGHFDAENIKK		0.00238705	0.000311374	2	3	3	A0A0D9SF54; Q13813	1	1747.84	High	0.0002104	0.001334	2.66
	FALSE	High	QGFVPAAYVK		4.27279e-05	0.000118142	2	3	4	A0A0D9SF54; Q13813	0	1079.59	High	7.744e-05	3.38e-05	3.03
	FALSE	High	QKLDILDQER		3.61654e-05	0.000118142	2	3	3	A0A0D9SF54; Q13813	1	1257.68	High	7.744e-05	2.888e-05	2.76
	FALSE	High	QQNFNTGIK		0.000713917	0.000203016	2	3	2	A0A0D9SF54; Q13813	0	1049.54	High	0.0001628	0.0004821	2.69
	FALSE	High	QQVAPTDDETGK		9.53239e-06	0.000118142	2	3	2	A0A0D9SF54; Q13813	0	1288.6	High	7.744e-05	8.423e-06	3.6
	FALSE	High	QQVAPTDDETGKELVLALYDYQEK		1.15273e-16	0.000118142	2	3	1	A0A0D9SF54; Q13813	1	2753.35	High	7.744e-05	7.017e-16	6.27
	FALSE	High	QWELLLEK		0.00013621	0.000118142	2	5	6	A0A0D9SF54; Q13813	0	1058.59	High	7.744e-05	0.0001	3.64
	FALSE	High	RAQLADSFHLQQFFR		0.00065478	0.000203016	2	3	1	A0A0D9SF54; Q13813	1	1863.96	High	0.0001628	0.0004461	4.11
	FALSE	High	REELITNWEQIR		1.76789e-08	0.000118142	2	3	1	A0A0D9SF54; Q13813	1	1586.83	High	7.744e-05	2.54e-08	4.05
	FALSE	High	RLEAELAAHEPAIQGVLDTGK		6.13677e-17	0.000118142	2	3	5	A0A0D9SF54; Q13813	1	2218.18	High	7.744e-05	3.924e-16	8.36
	FALSE	High	RLEAELAAHEPAIQGVLDTGKK		1.28843e-14	0.000118142	2	3	8	A0A0D9SF54; Q13813	2	2346.28	High	7.744e-05	5.466e-14	5.97
	FALSE	High	RQDLEDSLQAQQYFADANEAESWMR		1.84452e-15	0.000118142	2	3	3	A0A0D9SF54; Q13813	1	3001.34	High	7.744e-05	9.061e-15	3.73
	FALSE	High	RQDLEDSLQAQQYFADANEAESWMR	1xOxidation [M24]	2.66354e-05	0.000118142	2	3	1	A0A0D9SF54; Q13813	1	3017.33	High	7.744e-05	2.182e-05	4.79
	FALSE	High	RQEENDKLR		0.007256	0.00068045	2	3	1	A0A0D9SF54; Q13813	2	1187.61	High	0.0004181	0.003512	2.94
	FALSE	High	SADESGQALLAAGHYASDEVR		3.81431e-16	0.000118142	2	3	6	A0A0D9SF54; Q13813	0	2147	High	7.744e-05	2.113e-15	7.66
	FALSE	High	SLQQLAEER		0.000173547	0.000118142	2	3	10	A0A0D9SF54; Q13813	0	1073.56	High	7.744e-05	0.0001257	2.58
	FALSE	High	SQLLGSAHEVQR		4.49925e-05	0.000118142	2	3	4	A0A0D9SF54; Q13813	0	1324.7	High	7.744e-05	3.542e-05	3.53
	FALSE	High	SSEEIESAFR		0.000220653	0.000118142	2	4	3	A0A0D9SF54; Q13813	0	1154.53	High	7.744e-05	0.0001584	2.4
	FALSE	High	SSLSSAQADFNQLAELDR		2.819e-10	0.000118142	2	3	5	A0A0D9SF54; Q13813	0	1951.94	High	7.744e-05	5.564e-10	5.32
	FALSE	High	TATDEAYKDPSNLQGK		1.50953e-10	0.000118142	2	3	9	A0A0D9SF54; Q13813	1	1737.83	High	7.744e-05	3.119e-10	4.69
	FALSE	High	TKQDEVNAAWQR		2.54664e-07	0.000118142	2	3	6	A0A0D9SF54; Q13813	1	1445.71	High	7.744e-05	2.967e-07	4.22
	FALSE	High	TYLLDGSCMVEESGTLESQLEATKR	1xCarbamidomethyl [C8]	0.00667904	0.000593244	2	2	1	A0A0D9SF54; Q13813	1	2817.33	High	0.0003332	0.003269	2.43
	FALSE	High	VAEDLESEGLMAEEVQAVQQQEVYGMMPR		0.000940309	0.000203016	2	3	1	A0A0D9SF54; Q13813	0	3266.5	High	0.0001628	0.0006098	3.09
	FALSE	High	VAEDLESEGLMAEEVQAVQQQEVYGMMPR	1xOxidation [M27]	1.34355e-05	0.000118142	2	3	1	A0A0D9SF54; Q13813	0	3282.5	High	7.744e-05	1.156e-05	2.75
	FALSE	High	VASNPYTWFTMEALEETWR		1.16444e-09	0.000118142	2	3	2	A0A0D9SF54; Q13813	0	2331.08	High	7.744e-05	2.054e-09	5.92
	FALSE	High	VASNPYTWFTMEALEETWR	1xOxidation [M11]	3.18663e-10	0.000118142	2	3	3	A0A0D9SF54; Q13813	0	2347.07	High	7.744e-05	6.199e-10	5.49
	FALSE	High	VEDLFLTFAK		0.000235742	0.000118142	2	3	1	A0A0D9SF54; Q13813	0	1182.64	High	7.744e-05	0.0001692	1.5
	FALSE	High	VLETAEDIQER		8.78629e-06	0.000118142	2	5	5	A0A0D9SF54; Q13813	0	1302.65	High	7.744e-05	7.841e-06	3.58
	FALSE	High	VNDVCTNGQDLIK	1xCarbamidomethyl [C5]	1.84915e-05	0.000118142	2	3	1	A0A0D9SF54; Q13813	0	1475.72	High	7.744e-05	1.554e-05	2.95
	FALSE	High	VNEVNQFAAK		0.000128971	0.000118142	2	3	4	A0A0D9SF54; Q13813	0	1119.58	High	7.744e-05	9.462e-05	2.87
	FALSE	High	VNSLGETAER		0.000829437	0.000203016	2	3	3	A0A0D9SF54; Q13813	0	1075.54	High	0.0001628	0.0005488	2.94
	FALSE	High	WSQLLANSAAR		9.20519e-06	0.000118142	2	3	4	A0A0D9SF54; Q13813	0	1216.64	High	7.744e-05	8.181e-06	4.2
	FALSE	High	YEALKEPMVAR		0.00971577	0.000770649	2	3	2	A0A0D9SF54; Q13813	1	1306.68	High	0.0004578	0.004609	3.25
	FALSE	High	YEALKEPMVAR	1xOxidation [M8]	0.00811303	0.00068045	2	3	1	A0A0D9SF54; Q13813	1	1322.68	High	0.0004181	0.003892	2.67
	FALSE	High	YTEHSTVGLAQQWDQLDQLGMR		1.82522e-09	0.000118142	2	3	3	A0A0D9SF54; Q13813	0	2576.22	High	7.744e-05	3.115e-09	5.74
	FALSE	High	YTEHSTVGLAQQWDQLDQLGMR	1xOxidation [M21]	1.79918e-06	0.000118142	2	3	1	A0A0D9SF54; Q13813	0	2592.21	High	7.744e-05	1.806e-06	4.41
FALSE	High	Master Protein	Q01082	Spectrin beta chain, non-erythrocytic 1 OS=Homo sapiens OX=9606 GN=SPTBN1 PE=1 SV=2	0	1388.83	66	135	659	123	2364	274.4	5.57	2104.31	135	1
	Checked	Confidence	Sequence	Modifications	Qvality PEP	Qvality q-value	# Protein Groups	# Proteins	# PSMs	Master Protein Accessions	# Missed Cleavages	Theo. MH+ [Da]	Confidence (by Search Engine): Sequest HT	Percolator q-Value (by Search Engine): Sequest HT	Percolator PEP (by Search Engine): Sequest HT	XCorr (by Search Engine): Sequest HT
	FALSE	High	AELFTQSCADLDK	1xCarbamidomethyl [C8]	7.36734e-07	0.000118142	1	2	4	Q01082	0	1497.69	High	7.744e-05	7.923e-07	3.61
	FALSE	High	AELFTQSCADLDKWLHGLESQIQSDDYGK	1xCarbamidomethyl [C8]	0.0146114	0.00158014	1	2	1	Q01082	1	3354.56	High	0.0008239	0.00693	3.21
	FALSE	High	AFEDEMSGR		0.00198195	0.000203016	1	3	3	Q01082	0	1041.43	High	0.0001628	0.001139	2.03
	FALSE	High	AKDEQSAVSMLK		1.77831e-06	0.000118142	1	2	2	Q01082	1	1306.67	High	7.744e-05	1.792e-06	2.91
	FALSE	High	AKDEQSAVSMLK	1xOxidation [M10]	7.81011e-07	0.000118142	1	2	1	Q01082	1	1322.66	High	7.744e-05	8.381e-07	3.75
	FALSE	High	ALVADSHPESER		6.311e-08	0.000118142	1	2	2	Q01082	0	1310.63	High	7.744e-05	8.185e-08	3.78
	FALSE	High	AQTLPTSVVTITSESSPGK		3.41915e-08	0.000118142	1	2	5	Q01082	0	1903	High	7.744e-05	4.662e-08	3.85
	FALSE	High	AQTLPTSVVTITSESSPGKR		3.14107e-09	0.000118142	1	2	1	Q01082	1	2059.1	High	7.744e-05	5.143e-09	4.33
	FALSE	High	DALLLWCQMK	1xCarbamidomethyl [C7]	0.000748406	0.000203016	3	9	2	P11277; Q01082; O15020	0	1277.64	High	0.0001628	0.0005031	3.22
	FALSE	High	DALLLWCQMK	1xCarbamidomethyl [C7]; 1xOxidation [M9]	0.000325928	0.000203016	3	9	1	P11277; Q01082; O15020	0	1293.63	High	0.0001443	0.0002322	2.34
	FALSE	High	DALLSALSIQNYHLECNETK	1xCarbamidomethyl [C16]	3.32731e-13	0.000118142	1	2	2	Q01082	0	2319.13	High	7.744e-05	1.101e-12	5.87
	FALSE	High	DASVAEAWLLGQEPYLSSR		5.02225e-12	0.000118142	1	2	3	Q01082	0	2092.03	High	7.744e-05	1.347e-11	5.82
	FALSE	High	DDEEMNTWIQAISSAISSDKHEVSASTQSTPASSR	1xOxidation [M5]	5.38609e-06	0.000118142	1	2	1	Q01082	1	3781.71	High	7.744e-05	4.979e-06	6.39
	FALSE	High	DGLNEAWADLLELIDTR		1.83845e-05	0.000118142	1	2	1	Q01082	0	1943.97	High	7.744e-05	1.551e-05	3.06
	FALSE	High	DGMAFNALIHK	1xOxidation [M3]	0.000304602	0.000203016	1	3	1	Q01082	0	1232.61	High	0.0001443	0.0002174	1.84
	FALSE	High	DLDDFQSWLSR		1.72477e-05	0.000118142	1	2	4	Q01082	0	1381.64	High	7.744e-05	1.456e-05	2.47
	FALSE	High	DLMLWMEDVIR		0.000173547	0.000118142	1	2	3	Q01082	0	1420.7	High	7.744e-05	0.0001255	3.37
	FALSE	High	DLMLWMEDVIR	1xOxidation [M6]	0.00161451	0.000203016	1	2	1	Q01082	0	1436.69	High	0.0001628	0.0009632	2.86
	FALSE	High	DLMLWMEDVIR	2xOxidation [M3; M6]	0.00582556	0.000593244	1	2	1	Q01082	0	1452.69	High	0.0003332	0.0029	2.1
	FALSE	High	DLTSVMR		0.0257486	0.00310699	1	3	1	Q01082	0	821.419	High	0.001679	0.01405	1.34
	FALSE	High	DLTSVNILLK		5.23138e-06	0.000118142	2	3	6	Q01082; O15020	0	1115.67	High	7.744e-05	4.843e-06	4.02
	FALSE	High	DLVAIEAK		0.00117683	0.000203016	1	2	4	Q01082	0	858.493	High	0.0001628	0.0007381	3.25
	FALSE	High	DMGEMVTQGQTDAQYMFLR		0.000158487	0.000118142	1	2	1	Q01082	0	2220.97	High	7.744e-05	0.000115	3.23
	FALSE	High	DMGEMVTQGQTDAQYMFLR	1xOxidation [M5]	1.16487e-07	0.000118142	1	2	2	Q01082	0	2236.97	High	7.744e-05	1.441e-07	4.28
	FALSE	High	DQNTVETLQR		0.023652	0.00310699	1	2	1	Q01082	0	1203.6	High	0.001618	0.01261	1.32
	FALSE	High	DVAEEIANYRPTLDTLHEQASALPQEHAESPDVR		5.04536e-05	0.000118142	1	2	4	Q01082	0	3801.83	High	7.744e-05	3.942e-05	5.43
	FALSE	High	DVEDEILWVGER		2.54664e-07	0.000118142	1	2	9	Q01082	0	1459.71	High	7.744e-05	2.977e-07	3.37
	FALSE	High	DVSSVELLMNNHQGIK		2.47831e-12	0.000118142	1	2	2	Q01082	0	1783.9	High	7.744e-05	7.008e-12	4.42
	FALSE	High	DVSSVELLMNNHQGIK	1xOxidation [M9]	1.05403e-11	0.000118142	1	2	3	Q01082	0	1799.9	High	7.744e-05	2.668e-11	4.66
	FALSE	High	EAEKLESEHPDQAQAILSR		2.17508e-05	0.000118142	1	2	4	Q01082	1	2151.07	High	7.744e-05	1.805e-05	4.04
	FALSE	High	EAVCEVALDYK	1xCarbamidomethyl [C4]	1.13506e-05	0.000118142	1	2	5	Q01082	0	1296.61	High	7.744e-05	9.893e-06	3.27
	FALSE	High	EGEDMIAEEHFGSEK		1.53679e-08	0.000118142	1	2	7	Q01082	0	1707.72	High	7.744e-05	2.224e-08	3.13
	FALSE	High	EGEDMIAEEHFGSEK	1xOxidation [M5]	0.000766489	0.000203016	1	2	2	Q01082	0	1723.71	High	0.0001628	0.0005119	1.8
	FALSE	High	EGMQLISEKPETEAVVK		4.0247e-10	0.000118142	1	2	2	Q01082	0	1887.97	High	7.744e-05	7.69e-10	4.39
	FALSE	High	EGMQLISEKPETEAVVK	1xOxidation [M3]	6.9451e-11	0.000118142	1	2	2	Q01082	0	1903.97	High	7.744e-05	1.521e-10	4.08
	FALSE	High	ELEAENYHDIK		3.18688e-06	0.000118142	1	3	2	Q01082	0	1360.64	High	7.744e-05	3.07e-06	3.33
	FALSE	High	ELEAENYHDIKR		2.45899e-07	0.000118142	1	3	3	Q01082	1	1516.74	High	7.744e-05	2.88e-07	3.89
	FALSE	High	EIEELQSQAQALSQEGK		3.0774e-05	0.000118142	1	2	1	Q01082	0	1887.93	High	7.744e-05	2.487e-05	3.17
	FALSE	High	EIGQSVDEVEK		0.00121767	0.000203016	1	2	3	Q01082	0	1232.6	High	0.0001628	0.0007619	2.76
	FALSE	High	EMIDKWEDR		0.00628612	0.000593244	1	2	3	Q01082	1	1221.56	High	0.0003332	0.003098	2.93
	FALSE	High	ENEVLEAWK		0.000829437	0.000203016	1	2	4	Q01082	0	1117.55	High	0.0001628	0.0005507	2.77
	FALSE	High	EQWANLEQLSAIR		2.68399e-07	0.000118142	1	2	6	Q01082	0	1557.8	High	7.744e-05	3.119e-07	4.17
	FALSE	High	EQWLNNMQIPEK		3.72215e-05	0.000118142	1	2	2	Q01082	0	1529.74	High	7.744e-05	2.966e-05	2.93
	FALSE	High	EQWLNNMQIPEK	1xOxidation [M7]	0.000201075	0.000118142	1	2	1	Q01082	0	1545.74	High	7.744e-05	0.0001444	2.83
	FALSE	High	EQWLNNMQIPEKLEDLEVIQHR		1.41952e-11	0.000118142	1	2	5	Q01082	1	2762.39	High	7.744e-05	3.523e-11	5.02
	FALSE	High	EQWLNNMQIPEKLEDLEVIQHR	1xOxidation [M7]	0.000371473	0.000203016	1	2	1	Q01082	1	2778.39	High	0.0001628	0.0002645	4.56
	FALSE	High	ESSPIPSPTSDR		0.0106255	0.00115203	1	2	1	Q01082	0	1272.61	High	0.0006316	0.005006	2.07
	FALSE	High	ETASELLMR		0.00134167	0.000203016	1	2	4	Q01082	0	1049.53	High	0.0001628	0.0008261	2.58
	FALSE	High	ETASELLMR	1xOxidation [M8]	0.00363549	0.000506292	1	2	1	Q01082	0	1065.52	High	0.0002954	0.001908	2.59
	FALSE	High	ETWLSENQR		0.011358	0.00123957	3	6	5	P11277; Q01082; O15020	0	1162.55	High	0.0006711	0.005358	2.32
	FALSE	High	EVDDLEQWIAER		7.0925e-08	0.000118142	1	2	11	Q01082	0	1502.71	High	7.744e-05	9.15e-08	4.12
	FALSE	High	EVVAGSHELGQDYEHVTMLQER		1.96073e-16	0.000118142	1	1	4	Q01082	0	2527.19	High	7.744e-05	1.146e-15	6.99
	FALSE	High	EVVAGSHELGQDYEHVTMLQER	1xOxidation [M18]	2.00159e-15	0.000118142	1	1	5	Q01082	0	2543.18	High	7.744e-05	9.765e-15	6.39
	FALSE	High	EWLDKIEK		0.021942	0.00301405	1	2	1	Q01082	1	1060.57	High	0.001561	0.01143	1.36
	FALSE	High	FANSLVGVQQQLQAFNTYR		4.92354e-09	0.000118142	1	3	6	Q01082	0	2184.12	High	7.744e-05	7.79e-09	7.11
	FALSE	High	FATDGEGYKPCDPQVIR	1xCarbamidomethyl [C11]	3.00594e-10	0.000118142	1	3	3	Q01082	0	1952.92	High	7.744e-05	5.885e-10	4.84
	FALSE	High	FESLEPEMNNQASR		3.59359e-07	0.000118142	1	2	3	Q01082	0	1651.74	High	7.744e-05	4.082e-07	2.7
	FALSE	High	FESLEPEMNNQASR	1xOxidation [M8]	1.30506e-05	0.000118142	1	2	1	Q01082	0	1667.73	High	7.744e-05	1.129e-05	3.44
	FALSE	High	FFSMVR	1xOxidation [M4]	0.0649637	0.00641864	1	4	1	Q01082	0	802.392	High	0.003512	0.03998	1.27
	FALSE	High	FFWEMAEEEGWIR		1.47542e-06	0.000118142	1	3	1	Q01082	0	1729.77	High	7.744e-05	1.507e-06	3.79
	FALSE	High	FFWEMAEEEGWIR	1xOxidation [M5]	5.07431e-05	0.000118142	1	3	5	Q01082	0	1745.76	High	7.744e-05	3.962e-05	1.96
	FALSE	High	FLQDCQELSLWINEK	1xCarbamidomethyl [C5]	2.83839e-05	0.000118142	1	2	5	Q01082	0	1922.93	High	7.744e-05	2.315e-05	2.65
	FALSE	High	FMELLEPLNER		1.2241e-06	0.000118142	1	2	11	Q01082	0	1390.7	High	7.744e-05	1.264e-06	3.18
	FALSE	High	FMELLEPLNER	1xOxidation [M2]	0.0133008	0.001319	1	2	2	Q01082	0	1406.7	High	0.0007058	0.006264	2.7
	FALSE	High	FQIQDISVETEDNK		1.07661e-06	0.000118142	2	5	5	Q01082; O15020	0	1665.8	High	7.744e-05	1.125e-06	2.19
	FALSE	High	FQIQDISVETEDNKEK		2.50155e-09	0.000118142	2	5	11	Q01082; O15020	1	1922.93	High	7.744e-05	4.161e-09	4.94
	FALSE	High	GEQVSQNGLPAEQGSPR		7.85385e-09	0.000118142	1	2	1	Q01082	0	1753.85	High	7.744e-05	1.199e-08	4.84
	FALSE	High	GNLEVLLFTIQSK		4.00077e-06	0.000118142	2	5	16	Q01082; O15020	0	1461.83	High	7.744e-05	3.791e-06	4.45
	FALSE	High	HEAIETDIAAYEER		1.30457e-10	0.000118142	1	3	6	Q01082	0	1646.77	High	7.744e-05	2.73e-10	4.93
	FALSE	High	HKDVAEEIANYRPTLDTLHEQASALPQEHAESPDVR		0.00872936	0.000770649	1	2	1	Q01082	1	4066.99	High	0.0004578	0.004157	6.1
	FALSE	High	HLLGVEDLLQK		2.19409e-08	0.000118142	1	3	8	Q01082	0	1264.73	High	7.744e-05	3.095e-08	4.13
	FALSE	High	HQAFMAELASNK		7.92139e-10	0.000118142	1	2	3	Q01082	0	1346.65	High	7.744e-05	1.444e-09	3.17
	FALSE	High	HQAFMAELASNK	1xOxidation [M5]	1.47122e-07	0.000118142	1	2	2	Q01082	0	1362.65	High	7.744e-05	1.794e-07	4.11
	FALSE	High	HQILEQAVEDYAETVHQLSK		5.52398e-25	0.000118142	1	2	8	Q01082	0	2338.17	High	7.74353e-05	1.46156e-23	9.19
	FALSE	High	HRPDLIDFDK		1.67742e-08	0.000118142	2	4	7	P11277; Q01082	0	1255.64	High	7.744e-05	2.414e-08	4.79
	FALSE	High	HTLVEADIGIQAER		2.27825e-05	0.000118142	1	3	20	Q01082	0	1551.81	High	7.744e-05	1.885e-05	2.67
	FALSE	High	KFANSLVGVQQQLQAFNTYR		5.70604e-16	0.000118142	1	3	1	Q01082	1	2312.21	High	7.744e-05	3.071e-15	6.51
	FALSE	High	KHEAIETDIAAYEER		1.67612e-12	0.000118142	1	3	12	Q01082	1	1774.86	High	7.744e-05	4.89e-12	4.81
	FALSE	High	KHQILEQAVEDYAETVHQLSK		2.84324e-11	0.000118142	1	2	4	Q01082	1	2466.26	High	7.744e-05	6.687e-11	7.68
	FALSE	High	KLPEELGR		0.0303345	0.0032982	1	2	3	Q01082	1	941.541	High	0.00176	0.01715	1.87
	FALSE	High	KQALQDTLALYK		0.00065478	0.000203016	1	2	3	Q01082	1	1391.79	High	0.0001628	0.0004473	3.74
	FALSE	High	KQEDFMTTMDANEEK		7.21228e-12	0.000118142	1	2	2	Q01082	1	1816.77	High	7.744e-05	1.883e-11	4.16
	FALSE	High	KQEDFMTTMDANEEK	1xOxidation [M9]	0.0846073	0.00731358	1	2	1	Q01082	1	1832.77	High	0.004103	0.05273	2.32
	FALSE	High	KQQMLENQMEVR		8.04138e-07	0.000118142	1	1	2	Q01082	1	1533.75	High	7.744e-05	8.609e-07	3.78
	FALSE	High	KSNAHYNLQNAFNLAEQHLGLTK		1.30507e-08	0.000118142	1	3	4	Q01082	1	2611.34	High	7.744e-05	1.918e-08	7.63
	FALSE	High	LAEISDVWEEMK		1.68518e-05	0.000118142	1	2	2	Q01082	0	1449.69	High	7.744e-05	1.427e-05	1.9
	FALSE	High	IDDIFER		0.00714789	0.00068045	1	2	10	Q01082	0	907.452	High	0.0004181	0.003477	2.47
	FALSE	High	LEDLEVIQHR		2.49935e-05	0.000118142	1	2	9	Q01082	0	1251.67	High	7.744e-05	2.053e-05	3.32
	FALSE	High	LEMNLGLQK		0.00210303	0.000203016	1	3	2	Q01082	0	1045.57	High	0.0001628	0.001196	2.44
	FALSE	High	LESEHPDQAQAILSR		9.42205e-06	0.000118142	1	2	4	Q01082	0	1693.85	High	7.744e-05	8.361e-06	2.04
	FALSE	High	IHCLENVDK	1xCarbamidomethyl [C3]	0.000126175	0.000118142	3	6	1	P11277; Q01082; O15020	0	1127.55	High	7.744e-05	9.294e-05	3.63
	FALSE	High	LLDPEDISVDHPDEK		1.31578e-11	0.000118142	1	3	9	Q01082	0	1721.82	High	7.744e-05	3.269e-11	4.55
	FALSE	High	LLEVLSGER		0.000625913	0.000203016	1	3	3	Q01082	0	1015.58	High	0.0001628	0.00043	2.99
	FALSE	High	LILEVHQFSR		6.90921e-07	0.000118142	1	2	10	Q01082	0	1241.7	High	7.744e-05	7.468e-07	2.96
	FALSE	High	LLQLTEK		0.00892094	0.000770649	1	2	3	Q01082	0	844.514	High	0.0004578	0.004257	2.33
	FALSE	High	ILSSDDYGK		0.000752873	0.000203016	1	3	7	Q01082	0	997.484	High	0.0001628	0.0005051	2.5
	FALSE	High	LLTQHENIK		0.000161922	0.000118142	1	2	1	Q01082	0	1095.62	High	7.744e-05	0.0001174	3.44
	FALSE	High	LLTQHENIKNEIDNYEEDYQK		1.58912e-16	0.000118142	1	2	5	Q01082	1	2636.25	High	7.744e-05	9.449e-16	7.24
	FALSE	High	INAVVETGR		0.005439	0.000593244	1	2	4	Q01082	0	958.532	High	0.0003332	0.002728	2.49
	FALSE	High	LNDGNEYLFQAK		7.81011e-07	0.000118142	1	2	5	Q01082	0	1411.69	High	7.744e-05	8.388e-07	4.13
	FALSE	High	LPEELGR		0.0587597	0.00613873	1	2	2	Q01082	0	813.446	High	0.003322	0.03589	1.39
	FALSE	High	LQAAYAGDKADDIQK		2.88559e-10	0.000118142	1	2	2	Q01082	1	1606.81	High	7.744e-05	5.66e-10	4.49
	FALSE	High	LQALDTGWNELHK		1.14465e-07	0.000118142	1	2	10	Q01082	0	1524.78	High	7.744e-05	1.423e-07	4.84
	FALSE	High	IQQFLR		0.0799393	0.00695946	2	5	3	Q9NVI1; Q01082	0	804.473	High	0.003902	0.04983	2.2
	FALSE	High	ITDLYTDLR		0.000312059	0.000203016	1	3	8	Q01082	0	1109.58	High	0.0001443	0.000223	2.39
	FALSE	High	ITDLYTDLRDGR		0.00539763	0.000593244	1	3	1	Q01082	1	1437.73	High	0.0003332	0.002711	2.49
	FALSE	High	LTTLELLEVR		5.13268e-05	0.000118142	1	2	13	Q01082	0	1186.7	High	7.744e-05	4.012e-05	3.16
	FALSE	High	LVDTGDKFR		0.00363549	0.000506292	1	2	2	Q01082	1	1050.56	High	0.0002954	0.001907	1.39
	FALSE	High	LVSDGNINSDR		4.9595e-05	0.000118142	1	2	6	Q01082	0	1189.58	High	7.744e-05	3.888e-05	2.73
	FALSE	High	LVSQDNFGFDLPAVEAATK		1.02371e-11	0.000118142	1	3	8	Q01082	0	2022.02	High	7.744e-05	2.593e-11	4.93
	FALSE	High	IVSSSDVGHDEYSTQSLVK		3.72628e-16	0.000118142	1	2	6	Q01082	0	2050.99	High	7.744e-05	2.07e-15	6.26
	FALSE	High	LWEYLLELLR		5.28148e-05	0.000118142	1	3	2	Q01082	0	1347.77	High	7.744e-05	4.11e-05	3.1
	FALSE	High	MHTTFEHDIQALGTQVR		5.59389e-13	0.000118142	1	2	6	Q01082	0	1983.97	High	7.744e-05	1.771e-12	4.77
	FALSE	High	MHTTFEHDIQALGTQVR	1xOxidation [M1]	8.87466e-11	0.000118142	1	2	2	Q01082	0	1999.97	High	7.744e-05	1.911e-10	4.96
	FALSE	High	MLTAQDMSYDEAR		3.1316e-06	0.000118142	1	2	2	Q01082	0	1530.66	High	7.744e-05	3.01e-06	3.64
	FALSE	High	MLTAQDMSYDEAR	1xOxidation [M]	3.7522e-06	0.000118142	1	2	2	Q01082	0	1546.65	High	7.744e-05	3.558e-06	2.86
	FALSE	High	MLTAQDMSYDEAR	2xOxidation [M1; M7]	3.86321e-06	0.000118142	1	2	1	Q01082	0	1562.65	High	7.744e-05	3.661e-06	3.7
	FALSE	High	MPLATSTDHGHNLQTVQLLIK		2.02665e-11	0.000118142	1	2	8	Q01082	0	2317.23	High	7.744e-05	4.892e-11	6.43
	FALSE	High	MPLATSTDHGHNLQTVQLLIK	1xOxidation [M1]	6.00208e-11	0.000118142	1	2	4	Q01082	0	2333.23	High	7.744e-05	1.33e-10	5.97
	FALSE	High	MWEVLESTTQTK		6.69035e-08	0.000118142	1	2	3	Q01082	0	1452.7	High	7.744e-05	8.634e-08	3.71
	FALSE	High	MWEVLESTTQTK	1xOxidation [M1]	2.38067e-06	0.000118142	1	2	6	Q01082	0	1468.7	High	7.744e-05	2.339e-06	3.66
	FALSE	High	NDSFTTCIELGK	1xCarbamidomethyl [C7]	3.51387e-05	0.000118142	1	2	5	Q01082	0	1384.64	High	7.744e-05	2.824e-05	3.15
	FALSE	High	NEIDNYEEDYQK		5.81004e-06	0.000118142	1	2	4	Q01082	0	1559.65	High	7.744e-05	5.345e-06	3.52
	FALSE	High	QAEAFLNNQEYVLAHTEMPTTLEGAEAAIK		9.49623e-08	0.000118142	1	2	4	Q01082	0	3289.6	High	7.744e-05	1.194e-07	5.6
	FALSE	High	QAEAFLNNQEYVLAHTEMPTTLEGAEAAIK	1xOxidation [M18]	2.72198e-10	0.000118142	1	2	2	Q01082	0	3305.6	High	7.744e-05	5.366e-10	6.95
	FALSE	High	QALQDTLALYK		3.94255e-05	0.000118142	1	2	2	Q01082	0	1263.69	High	7.744e-05	3.128e-05	3.33
	FALSE	High	QLWGLLIEETEK		9.19659e-07	0.000118142	1	2	4	Q01082	0	1458.78	High	7.744e-05	9.721e-07	3.82
	FALSE	High	QLWGLLIEETEKR		1.78375e-07	0.000118142	1	2	7	Q01082	1	1614.88	High	7.744e-05	2.137e-07	5.15
	FALSE	High	QNLLSQSHAYQQFLR		4.204e-11	0.000118142	1	2	9	Q01082	0	1832.94	High	7.744e-05	9.589e-11	5.64
	FALSE	High	QQMLENQMEVR		0.0402578	0.00461331	1	1	1	Q01082	0	1405.66	High	0.002478	0.02368	1.31
	FALSE	High	QQMLENQMEVR	1xOxidation [M3]	0.000582534	0.000203016	1	1	2	Q01082	0	1421.65	High	0.0001628	0.0004022	2.28
	FALSE	High	RFSLFGK		0.130092	0.00955439	1	2	1	Q01082	1	854.488	High	0.005389	0.0796	2.32
	FALSE	High	RLVSDGNINSDR		1.57309e-08	0.000118142	1	2	1	Q01082	1	1345.68	High	7.744e-05	2.272e-08	3.34
	FALSE	High	SLLDACESR	1xCarbamidomethyl [C6]	0.000417975	0.000203016	1	2	5	Q01082	0	1050.49	High	0.0001628	0.0002956	2.62
	FALSE	High	SIITYVVTYYHYFSK		6.02307e-08	0.000118142	1	3	2	Q01082	0	1883.96	High	7.744e-05	7.837e-08	4.13
	FALSE	High	SNAHYNLQNAFNLAEQHLGLTK		6.81665e-17	0.000118142	1	3	6	Q01082	0	2483.24	High	7.744e-05	4.324e-16	6.9
	FALSE	High	SQNIVTDSSSLSAEAIR		4.04826e-10	0.000118142	1	2	7	Q01082	0	1777.89	High	7.744e-05	7.745e-10	5.12
	FALSE	High	STDEVDSKR		0.0369893	0.00431611	1	2	1	Q01082	1	1036.49	High	0.002263	0.02144	0.63
	FALSE	High	SWHNVYCVINNQEMGFYK	1xCarbamidomethyl [C7]	5.34218e-05	0.000118142	1	2	2	Q01082	0	2289.02	High	7.744e-05	4.163e-05	1.48
	FALSE	High	TAASGIPYHSEVPVSLK		7.33686e-14	0.000118142	1	2	11	Q01082	0	1755.93	High	7.744e-05	2.725e-13	5.64
	FALSE	High	TAGYPNVNIHNFTTSWR		1.23348e-13	0.000118142	1	3	12	Q01082	0	1977.96	High	7.744e-05	4.389e-13	4.37
	FALSE	High	TALPAQSAATLPAR		1.96983e-07	0.000118142	1	2	4	Q01082	0	1367.76	High	7.744e-05	2.351e-07	3.44
	FALSE	High	TQETPSAQMEGFLNR		5.01658e-05	0.000118142	1	2	2	Q01082	0	1708.8	High	7.744e-05	3.92e-05	3.13
	FALSE	High	TQETPSAQMEGFLNR	1xOxidation [M9]	3.05176e-07	0.000118142	1	2	3	Q01082	0	1724.79	High	7.744e-05	3.506e-07	4.04
	FALSE	High	TQILAASYELHK		9.81388e-06	0.000118142	1	2	10	Q01082	0	1373.74	High	7.744e-05	8.641e-06	3.16
	FALSE	High	TQTAIASEDMPNTLTEAEK		1.28192e-10	0.000118142	1	2	1	Q01082	0	2049.96	High	7.744e-05	2.688e-10	4.34
	FALSE	High	TQTAIASEDMPNTLTEAEK	1xOxidation [M10]	9.43378e-12	0.000118142	1	2	2	Q01082	0	2065.96	High	7.744e-05	2.406e-11	5.57
	FALSE	High	TVEKPPK		0.0250103	0.00310699	3	6	1	P11277; Q01082; O15020	0	798.472	High	0.001679	0.01359	1.72
	FALSE	High	VAVVNQIAR		0.000739578	0.000203016	1	2	6	Q01082	0	969.584	High	0.0001628	0.0004971	2.76
	FALSE	High	VDTVNHLADELINSGHSDAATIAEWK		9.01055e-23	0.000118142	1	2	10	Q01082	0	2806.36	High	7.744e-05	1.615e-21	9.1
	FALSE	High	VHLENMGSHDIVDGNHR		3.03062e-13	0.000118142	3	6	6	P11277; Q01082; O15020	0	1929.9	High	7.744e-05	1.008e-12	5.72
	FALSE	High	VHLENMGSHDIVDGNHR	1xOxidation [M6]	1.21678e-08	0.000118142	3	6	1	P11277; Q01082; O15020	0	1945.89	High	7.744e-05	1.798e-08	6.53
	FALSE	High	VLDNAIETEK		0.000131105	0.000118142	1	3	3	Q01082	0	1131.59	High	7.744e-05	9.605e-05	2.43
	FALSE	High	VIESTQDLGNDLAGVMALQR		1.68594e-12	0.000118142	1	2	1	Q01082	0	2130.09	High	7.744e-05	4.926e-12	5.05
	FALSE	High	VIESTQDLGNDLAGVMALQR	1xOxidation [M16]	5.3444e-07	0.000118142	1	2	5	Q01082	0	2146.08	High	7.744e-05	5.882e-07	4.87
	FALSE	High	VLVLSQDYGK		0.000128266	0.000118142	1	3	3	Q01082	0	1121.62	High	7.744e-05	9.413e-05	2.78
	FALSE	High	VQAVVAVAR		0.00139946	0.000203016	1	3	12	Q01082	0	912.563	High	0.0001628	0.0008526	2.66
	FALSE	High	VSEEAESQQQWDTSK		0.000175399	0.000118142	1	2	2	Q01082	0	1751.77	High	7.744e-05	0.0001268	3.03
	FALSE	High	WDVDDWDNENSSAR		1.08607e-07	0.000118142	1	3	2	Q01082	0	1708.68	High	7.744e-05	1.356e-07	3.59
	FALSE	High	WEDRWEWLR		0.0579441	0.00599659	1	2	3	Q01082	1	1375.65	High	0.00325	0.03555	2.74
	FALSE	High	WLHGLESQIQSDDYGK		5.62664e-13	0.000118142	1	2	4	Q01082	0	1875.89	High	7.744e-05	1.782e-12	5.15
	FALSE	High	WVNSHLAR		0.00198195	0.000203016	3	11	1	P11277; Q01082; O15020	0	982.522	High	0.0001628	0.001141	2.71
	FALSE	High	YKEVAELTR		0.0010571	0.000203016	1	2	4	Q01082	1	1108.6	High	0.0001628	0.0006756	2.71
FALSE	High	Master Protein	O75369	Filamin-B OS=Homo sapiens OX=9606 GN=FLNB PE=1 SV=2	0	1123.3	68	125	586	114	2602	278	5.73	1793.01	125	1
	Checked	Confidence	Sequence	Modifications	Qvality PEP	Qvality q-value	# Protein Groups	# Proteins	# PSMs	Master Protein Accessions	# Missed Cleavages	Theo. MH+ [Da]	Confidence (by Search Engine): Sequest HT	Percolator q-Value (by Search Engine): Sequest HT	Percolator PEP (by Search Engine): Sequest HT	XCorr (by Search Engine): Sequest HT
	FALSE	High	AAGSGELGVTMK		2.83839e-05	0.000118142	1	2	2	O75369	0	1120.57	High	7.744e-05	2.308e-05	2.27
	FALSE	High	AAGSGELGVTMK	1xOxidation [M11]	6.94063e-05	0.000118142	1	2	4	O75369	0	1136.56	High	7.744e-05	5.309e-05	2.17
	FALSE	High	ADIEMPFDPSK		2.49935e-05	0.000118142	1	2	4	O75369	0	1249.58	High	7.744e-05	2.056e-05	3.15
	FALSE	High	ADIEMPFDPSK	1xOxidation [M5]	0.000143041	0.000118142	1	2	4	O75369	0	1265.57	High	7.744e-05	0.0001045	2.41
	FALSE	High	AEITFDDHK		0.000260539	0.000203016	1	2	2	O75369	0	1075.51	High	0.0001443	0.0001863	2.27
	FALSE	High	AGLAPLEVR		0.00087161	0.000203016	1	2	6	O75369	0	925.547	High	0.0001628	0.0005723	1.14
	FALSE	High	AGPGTLSVTIEGPSK		2.64469e-08	0.000118142	1	2	6	O75369	0	1413.76	High	7.744e-05	3.674e-08	3.94
	FALSE	High	AGSNMLLIGVHGPTTPCEEVSMK	1xCarbamidomethyl [C17]	8.48463e-06	0.000118142	1	3	1	O75369	0	2428.17	High	7.744e-05	7.593e-06	4.56
	FALSE	High	AGVENGKPTHFTVYTK		6.19563e-05	0.000118142	1	2	2	O75369	0	1748.9	High	7.744e-05	4.774e-05	4.39
	FALSE	High	AHGPGLEGGLVGKPAEFTIDTK		4.90635e-12	0.000118142	1	2	5	O75369	0	2194.15	High	7.744e-05	1.315e-11	6.26
	FALSE	High	AHIANPSGASTECFVTDNADGTYQVEYTPFEK	1xCarbamidomethyl [C13]	5.23374e-10	0.000118142	1	2	2	O75369	0	3519.56	High	7.744e-05	9.811e-10	5.47
	FALSE	High	AIVDGNLK		0.0172238	0.00201973	3	6	1	P21333; O75369; Q14315	0	829.478	High	0.001066	0.008355	1.95
	FALSE	High	AIVHDNKDGTYAVTYIPDK		3.46741e-11	0.000118142	1	2	4	O75369	1	2120.07	High	7.744e-05	8.017e-11	5.65
	FALSE	High	APLNVQFNSPLPGDAVK		3.75243e-10	0.000118142	1	2	9	O75369	0	1766.94	High	7.744e-05	7.232e-10	5.53
	FALSE	High	APSVATVGSICDLNLK	1xCarbamidomethyl [C11]	5.64635e-10	0.000118142	1	3	3	O75369	0	1644.86	High	7.744e-05	1.052e-09	4.62
	FALSE	High	AWGPGLHGGIVGR		5.02221e-06	0.000118142	1	2	8	O75369	0	1276.69	High	7.744e-05	4.674e-06	3.67
	FALSE	High	AYGPGLEK		0.0123498	0.001319	1	2	2	O75369	0	834.436	High	0.0007058	0.005822	2.19
	FALSE	High	CLATGPGIASTVK	1xCarbamidomethyl [C1]	0.0230236	0.00306887	1	2	1	O75369	0	1274.68	High	0.001585	0.01217	2.02
	FALSE	High	DAGEGLLAVQITDQEGKPK		2.66642e-11	0.000118142	1	2	6	O75369	0	1969.02	High	7.744e-05	6.298e-11	5.26
	FALSE	High	DAGYGGISLAVEGPSK		3.95484e-10	0.000118142	1	2	11	O75369	0	1520.76	High	7.744e-05	7.579e-10	4.49
	FALSE	High	DEPCLLK	1xCarbamidomethyl [C4]	0.0231262	0.00306887	1	2	3	O75369	0	874.434	High	0.001585	0.01225	1.38
	FALSE	High	DFLDGVYAFEYYPSTPGR		1.32812e-08	0.000118142	1	2	4	O75369	0	2096.96	High	7.744e-05	1.95e-08	5.27
	FALSE	High	DGTCTVTYLPTLPGDYSILVK	1xCarbamidomethyl [C4]	3.90853e-06	0.000118142	1	2	3	O75369	0	2313.17	High	7.744e-05	3.706e-06	3.18
	FALSE	High	DGTYAVTYIPDK		2.58762e-05	0.000118142	1	2	4	O75369	0	1342.65	High	7.744e-05	2.123e-05	2.74
	FALSE	High	DGTYAVTYVPLTAGMYTLTMK	1xOxidation [M]	5.05553e-08	0.000118142	1	2	3	O75369	0	2312.12	High	7.744e-05	6.693e-08	5.17
	FALSE	High	DLAEDAPWK		0.00164998	0.000203016	3	6	9	P21333; O75369; Q14315	0	1044.5	High	0.0001628	0.0009787	2.41
	FALSE	High	DLAEDAPWKK		3.55459e-05	0.000118142	3	6	3	P21333; O75369; Q14315	1	1172.59	High	7.744e-05	2.849e-05	2.83
	FALSE	High	DLDIIDNYDYSHTVK		2.76348e-07	0.000118142	1	2	6	O75369	0	1810.85	High	7.744e-05	3.211e-07	3.67
	FALSE	High	DQEFTVDTR		0.000651075	0.000203016	1	2	5	O75369	0	1110.51	High	0.0001628	0.0004437	2.8
	FALSE	High	EAFTNKPNVFTVVTR		6.82454e-11	0.000118142	1	2	11	O75369	0	1722.92	High	7.744e-05	1.5e-10	4.37
	FALSE	High	EAGAGGLSIAVEGPSK		1.07306e-09	0.000118142	2	3	9	O75369; Q14315	0	1442.75	High	7.744e-05	1.909e-09	4.27
	FALSE	High	EATTDFTVDSRPLTQVGGDHIK		9.52225e-09	0.000118142	1	2	5	O75369	0	2387.18	High	7.744e-05	1.427e-08	3.11
	FALSE	High	EEGLYAVDVTYDGHPVPGSPYTVEASLPPDPSK		5.38458e-14	0.000118142	1	2	7	O75369	0	3486.66	High	7.744e-05	2.044e-13	6.3
	FALSE	High	ETTDFKVDTK		0.00591501	0.000593244	1	2	1	O75369	1	1183.58	High	0.0003332	0.002939	2.19
	FALSE	High	EVGEHLVSIK		0.00731059	0.00068045	1	2	2	O75369	0	1110.62	High	0.0004181	0.003546	2.15
	FALSE	High	EVGEHLVSIKK		0.0160385	0.00166206	1	2	1	O75369	1	1238.71	High	0.0009038	0.007704	2.57
	FALSE	High	FADEHVPGSPFTVK		4.27279e-05	0.000118142	1	3	6	O75369	0	1530.76	High	7.744e-05	3.377e-05	3.34
	FALSE	High	FIPHENGVHTIDVK		0.000251641	0.000203016	1	2	3	O75369	0	1605.84	High	0.0001443	0.0001798	3.51
	FALSE	High	FNDEHIPESPYLVPVIAPSDDAR		5.35941e-08	0.000118142	1	2	7	O75369	0	2581.26	High	7.744e-05	7.058e-08	6.14
	FALSE	High	FNGSHVVGSPFK		0.000182017	0.000118142	1	2	1	O75369	0	1275.65	High	7.744e-05	0.0001317	2.37
	FALSE	High	FTVDTISAGQGDVMVFVEDPEGNKEEAQVTPDSDKNK		5.95316e-08	0.000118142	1	2	1	O75369	2	3996.87	High	7.744e-05	7.787e-08	6.23
	FALSE	High	FVPQEMGVHTVSVK		3.74363e-05	0.000118142	1	3	5	O75369	0	1557.81	High	7.744e-05	2.989e-05	2.1
	FALSE	High	FVPQEMGVHTVSVK	1xOxidation [M6]	0.000499202	0.000203016	1	3	1	O75369	0	1573.8	High	0.0001628	0.000349	2.48
	FALSE	High	GAGIGGLGITVEGPSESK		3.86059e-14	0.000118142	1	2	8	O75369	0	1628.85	High	7.744e-05	1.502e-13	6.01
	FALSE	High	GAGTGGLGLTVEGPCEAK	1xCarbamidomethyl [C15]	4.93514e-06	0.000118142	2	3	1	O75369; Q14315	0	1673.82	High	7.744e-05	4.586e-06	3.36
	FALSE	High	GDYVLAVK		0.0247735	0.00310699	1	3	3	O75369	0	864.483	High	0.001679	0.01339	2.36
	FALSE	High	GEAGVPAEFSIWTR		2.32575e-06	0.000118142	1	2	6	O75369	0	1519.75	High	7.744e-05	2.298e-06	3.09
	FALSE	High	GEITGEVHMPSGK		2.44216e-05	0.000118142	1	2	2	O75369	0	1341.65	High	7.744e-05	2.01e-05	2.54
	FALSE	High	GLEELVK		0.0127422	0.001319	1	2	3	O75369	0	787.456	High	0.0007058	0.005992	1.56
	FALSE	High	GIEPTGNMVK	1xOxidation [M8]	0.00126028	0.000203016	1	2	3	O75369	0	1061.53	High	0.0001628	0.0007812	2.43
	FALSE	High	GLHVVEVTYDDVPIPNSPFK		5.6949e-11	0.000118142	1	2	4	O75369	0	2226.14	High	7.744e-05	1.266e-10	5.15
	FALSE	High	GLVEPVNVVDNGDGTHTVTYTPSQEGPYMVSVK		6.47777e-09	0.000118142	1	2	3	O75369	0	3489.68	High	7.744e-05	1.005e-08	6.56
	FALSE	High	GLVEPVNVVDNGDGTHTVTYTPSQEGPYMVSVK	1xOxidation [M29]	5.87957e-12	0.000118142	1	2	1	O75369	0	3505.68	High	7.744e-05	1.56e-11	5.54
	FALSE	High	GPGLEAVGNIANKPTYFDIYTAGAGVGDIGVEVEDPQGK		0.000219526	0.000118142	1	2	1	O75369	0	3918.94	High	7.744e-05	0.0001578	4.54
	FALSE	High	GQHVTGSPFQFTVGPLGEGGAHK		5.25004e-09	0.000118142	1	3	2	O75369	0	2308.15	High	7.744e-05	8.251e-09	6.87
	FALSE	High	HIPGSPFTAK		6.16049e-05	0.000118142	2	3	4	O75369; Q14315	0	1054.57	High	7.744e-05	4.75e-05	2.06
	FALSE	High	HTIAVVWGGVNIPHSPYR		8.29687e-12	0.000118142	1	2	15	O75369	0	2003.06	High	7.744e-05	2.142e-11	5.96
	FALSE	High	HVGNQQYNVTYVVK		1.88368e-12	0.000118142	1	3	4	O75369	0	1648.84	High	7.744e-05	5.432e-12	3.88
	FALSE	High	KGEITGEVHMPSGK		1.39922e-10	0.000118142	1	2	4	O75369	1	1469.74	High	7.744e-05	2.902e-10	4.61
	FALSE	High	KVVPCLVTPVTGR	1xCarbamidomethyl [C5]	0.0229218	0.00306887	1	2	1	O75369	1	1425.82	High	0.001585	0.01211	2.36
	FALSE	High	IAGPGLGSGVR		0.000257972	0.000203016	1	2	5	O75369	0	983.563	High	0.0001443	0.0001848	2.94
	FALSE	High	LDVTILSPSR		1.93698e-05	0.000118142	1	2	6	O75369	0	1100.63	High	7.744e-05	1.625e-05	3.37
	FALSE	High	IEYNDQNDGSCDVK	1xCarbamidomethyl [C11]	9.66399e-08	0.000118142	1	2	1	O75369	0	1656.68	High	7.744e-05	1.217e-07	3.93
	FALSE	High	IFAQDGEGQR		0.000632967	0.000203016	1	2	3	O75369	0	1120.54	High	0.0001628	0.0004339	3.15
	FALSE	High	IFFAGDTIPK		9.58803e-06	0.000118142	1	2	5	O75369	0	1108.6	High	7.744e-05	8.481e-06	3.07
	FALSE	High	IGNLQTDLSDGLR		7.89982e-09	0.000118142	1	1	4	O75369	0	1401.73	High	7.744e-05	1.202e-08	4.47
	FALSE	High	LGSAADFLLDISETDLSSLTASIK		4.72641e-09	0.000118142	1	2	4	O75369	0	2467.28	High	7.744e-05	7.488e-09	5.75
	FALSE	High	LIALLEVLSQK		3.45802e-06	0.000118142	3	6	14	P21333; O75369; Q14315	0	1226.77	High	7.744e-05	3.3e-06	4.02
	FALSE	High	LLGWIQNK		0.000359044	0.000203016	3	6	6	P21333; O75369; Q14315	0	971.567	High	0.0001628	0.0002549	3.4
	FALSE	High	IPEINSSDMSAHVTSPSGR		4.00128e-10	0.000118142	1	2	3	O75369	0	1984.94	High	7.744e-05	7.655e-10	5.59
	FALSE	High	IPEINSSDMSAHVTSPSGR	1xOxidation [M9]	2.2582e-10	0.000118142	1	2	2	O75369	0	2000.93	High	7.744e-05	4.515e-10	5.3
	FALSE	High	LPNNHIGISFIPR		2.57654e-07	0.000118142	1	2	6	O75369	0	1477.83	High	7.744e-05	2.999e-07	4.96
	FALSE	High	IPYLPITNFNQNWQDGK		4.0122e-11	0.000118142	1	1	4	O75369	0	2048.02	High	7.744e-05	9.191e-11	4.73
	FALSE	High	IQQNTFTR		0.00159136	0.000203016	3	6	9	P21333; O75369; Q14315	0	1007.53	High	0.0001628	0.0009509	2.5
	FALSE	High	ITDDSR		0.0397683	0.00461331	1	2	1	O75369	0	706.337	High	0.002478	0.02334	1.3
	FALSE	High	LTVMSLQESGLK		6.19563e-05	0.000118142	1	2	2	O75369	0	1305.71	High	7.744e-05	4.784e-05	3.28
	FALSE	High	LTVMSLQESGLK	1xOxidation [M4]	0.000197958	0.000118142	1	2	2	O75369	0	1321.7	High	7.744e-05	0.0001428	3.13
	FALSE	High	LVSPGSANETSSILVESVTR		3.45664e-12	0.000118142	1	3	8	O75369	0	2046.07	High	7.744e-05	9.514e-12	4.59
	FALSE	High	MDCQETPEGYK	1xCarbamidomethyl [C3]	1.84915e-05	0.000118142	1	2	1	O75369	0	1357.54	High	7.744e-05	1.554e-05	3.25
	FALSE	High	MDGTYACSYTPVK	1xCarbamidomethyl [C7]	4.31582e-06	0.000118142	1	2	1	O75369	0	1492.64	High	7.744e-05	4.051e-06	2.48
	FALSE	High	MDGTYACSYTPVK	1xCarbamidomethyl [C7]; 1xOxidation [M1]	1.97523e-06	0.000118142	1	2	1	O75369	0	1508.64	High	7.744e-05	1.967e-06	3.42
	FALSE	High	NGNHVANSPVSIMVVQSEIGDAR		9.25894e-06	0.000118142	1	2	2	O75369	0	2394.18	High	7.744e-05	8.226e-06	4.7
	FALSE	High	NGSCGVSYIAQEPGNYEVSIK	1xCarbamidomethyl [C4]	2.43623e-10	0.000118142	1	2	1	O75369	0	2272.06	High	7.744e-05	4.85e-10	5.59
	FALSE	High	NTVELLVEDK		5.10341e-05	0.000118142	1	2	11	O75369	0	1159.62	High	7.744e-05	3.977e-05	2.7
	FALSE	High	QKDFLDGVYAFEYYPSTPGR		0.000329092	0.000203016	1	2	4	O75369	1	2353.11	High	0.0001443	0.0002343	4.69
	FALSE	High	QMQLENVSVALEFLDR		3.42717e-11	0.000118142	2	5	5	P21333; O75369	0	1891.96	High	7.744e-05	7.95e-11	5.2
	FALSE	High	RLPNNHIGISFIPR		2.43045e-07	0.000118142	1	2	7	O75369	1	1633.93	High	7.744e-05	2.849e-07	4.71
	FALSE	High	RLTVMSLQESGLK		4.43388e-07	0.000118142	1	2	3	O75369	1	1461.81	High	7.744e-05	4.949e-07	2.31
	FALSE	High	SADFVVESIGSEVGSLGFAIEGPSQAK		7.51019e-14	0.000118142	1	2	12	O75369	0	2681.33	High	7.744e-05	2.776e-13	6.32
	FALSE	High	SGCIVNNLAEFTVDPK	1xCarbamidomethyl [C3]	4.0028e-08	0.000118142	1	2	1	O75369	0	1763.86	High	7.744e-05	5.376e-08	4.63
	FALSE	High	SPFEVQVGPEAGMQK		6.47527e-11	0.000118142	1	2	4	O75369	0	1603.78	High	7.744e-05	1.428e-10	5.45
	FALSE	High	SPFEVQVGPEAGMQK	1xOxidation [M13]	5.45409e-08	0.000118142	1	2	2	O75369	0	1619.77	High	7.744e-05	7.177e-08	4
	FALSE	High	SPFEVSVDK		0.00039978	0.000203016	1	2	3	O75369	0	1007.5	High	0.0001628	0.0002833	2.71
	FALSE	High	SPFTVGVAAPLDLSK		3.3887e-09	0.000118142	1	2	4	O75369	0	1501.83	High	7.744e-05	5.512e-09	5.03
	FALSE	High	SSFLVDCSK	1xCarbamidomethyl [C7]	0.000507065	0.000203016	1	3	4	O75369	0	1042.49	High	0.0001628	0.0003541	2.34
	FALSE	High	SSTETCYSAIPK	1xCarbamidomethyl [C6]	6.07491e-09	0.000118142	1	3	3	O75369	0	1343.61	High	7.744e-05	9.44e-09	3.11
	FALSE	High	TATFTIVTEDAGEGGLDLAIEGPSK		1.11477e-08	0.000118142	1	2	4	O75369	0	2492.24	High	7.744e-05	1.654e-08	3.69
	FALSE	High	TATPEIVDNK		0.000799562	0.000203016	1	2	1	O75369	0	1087.56	High	0.0001628	0.0005316	1.75
	FALSE	High	TATPEIVDNKDGTVTVR		6.40258e-09	0.000118142	1	2	8	O75369	1	1815.94	High	7.744e-05	9.943e-09	4.35
	FALSE	High	TFEMSDFIVDTR		2.21321e-05	0.000118142	1	2	5	O75369	0	1460.67	High	7.744e-05	1.842e-05	3.19
	FALSE	High	TFEMSDFIVDTR	1xOxidation [M4]	4.39719e-05	0.000118142	1	2	3	O75369	0	1476.67	High	7.744e-05	3.474e-05	2.89
	FALSE	High	TGEEVGFVVDAK		1.44568e-07	0.000118142	1	2	19	O75369	0	1250.63	High	7.744e-05	1.765e-07	4.1
	FALSE	High	TYSVEYLPK		0.000388169	0.000203016	1	2	3	O75369	0	1099.57	High	0.0001628	0.000276	2.39
	FALSE	High	VAVTEGCQPSR	1xCarbamidomethyl [C7]	4.68347e-05	0.000118142	1	2	2	O75369	0	1203.58	High	7.744e-05	3.677e-05	2.88
	FALSE	High	VDIQTEDLEDGTCK	1xCarbamidomethyl [C13]	2.54664e-07	0.000118142	1	3	1	O75369	0	1622.72	High	7.744e-05	2.976e-07	3.99
	FALSE	High	VDPSHDASK		0.000540186	0.000203016	2	3	1	O75369; Q14315	0	955.448	High	0.0001628	0.0003764	1.81
	FALSE	High	VEPAVDTSR		0.00446037	0.000506292	1	2	3	O75369	0	973.495	High	0.0002954	0.002285	2.55
	FALSE	High	VEVGKDQEFTVDTR		1.10828e-08	0.000118142	1	2	8	O75369	1	1622.8	High	7.744e-05	1.65e-08	4.63
	FALSE	High	VFGPGIEGK		0.00115313	0.000203016	1	2	3	O75369	0	903.493	High	0.0001628	0.0007241	2.11
	FALSE	High	VFGPGVER		0.00236927	0.000311374	1	2	6	O75369	0	860.462	High	0.0002104	0.001328	2.03
	FALSE	High	VGEPGQAGNPALVSAYGTGLEGGTTGIQSEFFINTTR		7.38266e-12	0.000118142	1	2	2	O75369	0	3696.81	High	7.744e-05	1.924e-11	8.04
	FALSE	High	VHSPSGAVEECHVSELEPDK	1xCarbamidomethyl [C11]	8.64949e-08	0.000118142	1	2	1	O75369	0	2206.01	High	7.744e-05	1.1e-07	3.64
	FALSE	High	VKVEPAVDTSR		3.09522e-05	0.000118142	1	2	6	O75369	1	1200.66	High	7.744e-05	2.506e-05	2.7
	FALSE	High	VLFASQEIPASPFR		3.49023e-07	0.000118142	1	2	1	O75369	0	1561.84	High	7.744e-05	3.968e-07	4.49
	FALSE	High	VLPTYDASK		0.00115313	0.000203016	1	2	2	O75369	0	993.525	High	0.0001628	0.0007245	1.02
	FALSE	High	VLQSFTVDSSK		8.31508e-05	0.000118142	1	2	1	O75369	0	1210.63	High	7.744e-05	6.294e-05	3.13
	FALSE	High	VLSEDEEDVDFDIIHNANDTFTVK		6.30132e-16	0.000118142	1	2	3	O75369	0	2765.28	High	7.744e-05	3.369e-15	7.22
	FALSE	High	VMYTPMAPGNYLISVK		8.3767e-07	0.000118142	1	2	3	O75369	0	1783.91	High	7.744e-05	8.915e-07	3.62
	FALSE	High	VMYTPMAPGNYLISVK	1xOxidation [M2]	2.75755e-05	0.000118142	1	2	2	O75369	0	1799.91	High	7.744e-05	2.247e-05	3.04
	FALSE	High	VMYTPMAPGNYLISVK	2xOxidation [M2; M6]	0.000348752	0.000203016	1	2	1	O75369	0	1815.9	High	0.0001628	0.0002484	2.05
	FALSE	High	VNQPASFAIR		0.00028459	0.000203016	1	2	7	O75369	0	1102.6	High	0.0001443	0.0002032	2.53
	FALSE	High	VPVKDVVDPSK		1.59169e-06	0.000118142	1	2	4	O75369	1	1182.67	High	7.744e-05	1.616e-06	3.21
	FALSE	High	VSYFPTVPGVYIVSTK		0.000940309	0.000203016	1	3	2	O75369	0	1756.95	High	0.0001628	0.0006128	2.19
	FALSE	High	VTASGPGLSSYGVPASLPVDFAIDAR		1.59157e-08	0.000118142	1	2	1	O75369	0	2547.31	High	7.744e-05	2.297e-08	5.27
	FALSE	High	VTEAEIVPMGK		1.10895e-05	0.000118142	1	3	2	O75369	0	1173.62	High	7.744e-05	9.704e-06	2.45
	FALSE	High	VTEAEIVPMGK	1xOxidation [M9]	7.22125e-05	0.000118142	1	3	2	O75369	0	1189.61	High	7.744e-05	5.498e-05	2.25
	FALSE	High	VTVLFAGQHISK		1.53693e-06	0.000118142	1	2	9	O75369	0	1299.74	High	7.744e-05	1.562e-06	3.62
	FALSE	High	VVPCLVTPVTGR	1xCarbamidomethyl [C4]	0.00527539	0.000593244	1	2	1	O75369	0	1297.73	High	0.0003332	0.002642	2.67
	FALSE	High	WGEEHIPGSPFHVTVP		4.34106e-06	0.000118142	1	2	5	O75369	0	1788.87	High	7.744e-05	4.088e-06	2.91
	FALSE	High	YADEEIPR		0.0012345	0.000203016	1	2	6	O75369	0	992.468	High	0.0001628	0.0007669	1.37
	FALSE	High	YAPTEVGLHEMHIK		1.1213e-08	0.000118142	1	2	8	O75369	0	1624.82	High	7.744e-05	1.66e-08	2.96
	FALSE	High	YAPTEVGLHEMHIK	1xOxidation [M11]	1.18178e-08	0.000118142	1	2	5	O75369	0	1640.81	High	7.744e-05	1.749e-08	3.7
	FALSE	High	YGGELVPHFPAR		1.07715e-05	0.000118142	1	2	8	O75369	0	1342.69	High	7.744e-05	9.463e-06	2.78
	FALSE	High	YGGPNHIVGSPFK		1.58243e-06	0.000118142	1	3	7	O75369	0	1372.7	High	7.744e-05	1.604e-06	3.41
	FALSE	High	YMGSHIPESPLQFYVNYPNSGSVSAYGPGLVYGVANK		5.82944e-11	0.000118142	1	2	1	O75369	0	3962.91	High	7.744e-05	1.295e-10	6.98
	FALSE	High	YMGSHIPESPLQFYVNYPNSGSVSAYGPGLVYGVANK	1xOxidation [M2]	1.06973e-10	0.000118142	1	2	2	O75369	0	3978.9	High	7.744e-05	2.269e-10	6.73
	FALSE	High	YMIGVTYGGDDIPLSPYR		2.56065e-09	0.000118142	1	2	2	O75369	0	2016.97	High	7.744e-05	4.257e-09	4.27
	FALSE	High	YMIGVTYGGDDIPLSPYR	1xOxidation [M2]	2.77869e-09	0.000118142	1	2	2	O75369	0	2032.97	High	7.744e-05	4.578e-09	4.57
	FALSE	High	YSIAITWGGHHIPK		5.78193e-08	0.000118142	1	2	16	O75369	0	1579.84	High	7.744e-05	7.572e-08	4.95
	FALSE	High	YTPTQQGNMQVLVTYGGDPIPK		7.06779e-11	0.000118142	1	2	3	O75369	0	2407.2	High	7.744e-05	1.551e-10	4.6
	FALSE	High	YTPTQQGNMQVLVTYGGDPIPK	1xOxidation [M9]	3.01531e-09	0.000118142	1	2	2	O75369	0	2423.19	High	7.744e-05	4.958e-09	2.19
FALSE	High	Master Protein	P21333	Filamin-A OS=Homo sapiens OX=9606 GN=FLNA PE=1 SV=4	0	1088.43	58	109	562	100	2647	280.6	6.06	1808.3	109	1
	Checked	Confidence	Sequence	Modifications	Qvality PEP	Qvality q-value	# Protein Groups	# Proteins	# PSMs	Master Protein Accessions	# Missed Cleavages	Theo. MH+ [Da]	Confidence (by Search Engine): Sequest HT	Percolator q-Value (by Search Engine): Sequest HT	Percolator PEP (by Search Engine): Sequest HT	XCorr (by Search Engine): Sequest HT
	FALSE	High	AEAGVPAEFSIWTR		1.26032e-05	0.000118142	1	3	7	P21333	0	1533.77	High	7.744e-05	1.092e-05	3.07
	FALSE	High	AEFTVETR		0.00216649	0.000311374	1	4	6	P21333	0	952.473	High	0.0002104	0.00123	2.54
	FALSE	High	AEISFEDR		0.0104823	0.00115203	1	3	6	P21333	0	966.453	High	0.0005902	0.00494	2.47
	FALSE	High	AEISFEDRK		0.00124302	0.000203016	1	3	6	P21333	1	1094.55	High	0.0001628	0.0007744	2.56
	FALSE	High	AFGPGLQGGSAGSPAR		1.13447e-08	0.000118142	1	3	6	P21333	0	1429.72	High	7.744e-05	1.683e-08	3.72
	FALSE	High	AGNNMLLVGVHGPR		2.41631e-07	0.000118142	1	3	6	P21333	0	1434.76	High	7.744e-05	2.84e-07	4.72
	FALSE	High	AGNNMLLVGVHGPR	1xOxidation [M5]	1.27506e-05	0.000118142	1	3	4	P21333	0	1450.76	High	7.744e-05	1.104e-05	2.62
	FALSE	High	AGQSAAGAAPGGGVDTR		3.84255e-08	0.000118142	1	1	1	P21333	0	1442.7	High	7.744e-05	5.183e-08	5.92
	FALSE	High	AGVAPLQVK		0.00118486	0.000203016	1	3	5	P21333	0	882.541	High	0.0001628	0.0007443	2.9
	FALSE	High	AHVVPCFDASK	1xCarbamidomethyl [C6]	0.00016631	0.000118142	1	3	1	P21333	0	1230.59	High	7.744e-05	0.0001205	2.62
	FALSE	High	AIVDGNLK		0.0172238	0.00201973	3	6	1	P21333; O75369; Q14315	0	829.478	High	0.001066	0.008355	1.95
	FALSE	High	ANLPQSFQVDTSK		3.45802e-06	0.000118142	1	3	3	P21333	0	1434.72	High	7.744e-05	3.309e-06	3.51
	FALSE	High	APSVANVGSHCDLSLK	1xCarbamidomethyl [C11]	1.25575e-11	0.000118142	1	2	2	P21333	0	1654.82	High	7.744e-05	3.147e-11	6.06
	FALSE	High	ASGPGLNTTGVPASLPVEFTIDAK		3.30794e-13	0.000118142	1	3	2	P21333	0	2342.22	High	7.744e-05	1.096e-12	6.45
	FALSE	High	ATCAPQHGAPGPGPADASK	1xCarbamidomethyl [C3]	8.26791e-15	0.000118142	1	3	1	P21333	0	1789.83	High	7.744e-05	3.626e-14	6.92
	FALSE	High	AWGPGLEGGVVGK		6.72121e-06	0.000118142	1	3	6	P21333	0	1226.65	High	7.744e-05	6.115e-06	3.54
	FALSE	High	AYGPGIEPTGNMVK		5.81004e-06	0.000118142	1	4	1	P21333	0	1433.71	High	7.744e-05	5.353e-06	3.66
	FALSE	High	AYGPGIEPTGNMVK	1xOxidation [M12]	6.90141e-05	0.000118142	1	4	1	P21333	0	1449.7	High	7.744e-05	5.269e-05	2.68
	FALSE	High	CAPGVVGPAEADIDFDIIR	1xCarbamidomethyl [C1]	1.39922e-10	0.000118142	1	3	4	P21333	0	2014.99	High	7.744e-05	2.908e-10	4.98
	FALSE	High	CSGPGLSPGMVR	1xCarbamidomethyl [C1]	0.000147765	0.000118142	1	3	2	P21333	0	1217.58	High	7.744e-05	0.0001076	3.75
	FALSE	High	CSGPGLSPGMVR	1xCarbamidomethyl [C1]; 1xOxidation [M10]	0.000335514	0.000203016	1	3	3	P21333	0	1233.57	High	0.0001443	0.0002392	3.27
	FALSE	High	CSYQPTMEGVHTVHVTFAGVPIPR	1xCarbamidomethyl [C1]	6.30393e-06	0.000118142	1	5	1	P21333	0	2683.31	High	7.744e-05	5.759e-06	3.75
	FALSE	High	CSYQPTMEGVHTVHVTFAGVPIPR	1xCarbamidomethyl [C1]; 1xOxidation [M7]	0.00235164	0.000311374	1	5	1	P21333	0	2699.31	High	0.0002104	0.001318	2.7
	FALSE	High	DAGEGGLSLAIEGPSK		4.50904e-11	0.000118142	1	3	14	P21333	0	1500.75	High	7.744e-05	1.022e-10	5.1
	FALSE	High	DAGEGLLAVQITDPEGKPK		5.90017e-09	0.000118142	1	3	11	P21333	0	1938.02	High	7.744e-05	9.206e-09	5.21
	FALSE	High	DAGYGGLSLSIEGPSK		6.32827e-09	0.000118142	1	3	12	P21333	0	1550.77	High	7.744e-05	9.79e-09	4.63
	FALSE	High	DAPQDFHPDR		4.57732e-05	0.000118142	1	3	3	P21333	0	1197.53	High	7.744e-05	3.607e-05	3.28
	FALSE	High	DGSCGVAYVVQEPGDYEVSVK	1xCarbamidomethyl [C4]	1.5823e-08	0.000118142	1	4	1	P21333	0	2258.03	High	7.744e-05	2.287e-08	5.19
	FALSE	High	DKGEYTLVVK		0.00898546	0.000770649	1	3	3	P21333	1	1151.63	High	0.0004578	0.004284	1.78
	FALSE	High	DLAEDAPWK		0.00164998	0.000203016	3	6	9	P21333; O75369; Q14315	0	1044.5	High	0.0001628	0.0009787	2.41
	FALSE	High	DLAEDAPWKK		3.55459e-05	0.000118142	3	6	3	P21333; O75369; Q14315	1	1172.59	High	7.744e-05	2.849e-05	2.83
	FALSE	High	DQEFTVK		0.0101295	0.00105991	1	3	2	P21333	0	866.425	High	0.0005902	0.004808	2.82
	FALSE	High	DVDIIDHHDNTYTVK		1.21631e-10	0.000118142	1	3	8	P21333	0	1784.84	High	7.744e-05	2.555e-10	4.52
	FALSE	High	EAGAGGLAIAVEGPSK		5.86583e-09	0.000118142	1	3	9	P21333	0	1426.75	High	7.744e-05	9.14e-09	4.36
	FALSE	High	EATTEFSVDAR		1.36763e-06	0.000118142	1	3	30	P21333	0	1225.57	High	7.744e-05	1.404e-06	3.28
	FALSE	High	EEGPYEVEVTYDGVPVPGSPFPLEAVAPTKPSK		1.18041e-14	0.000118142	1	3	3	P21333	0	3485.74	High	7.744e-05	5.032e-14	6.33
	FALSE	High	EEPCLLK	1xCarbamidomethyl [C4]	0.0299963	0.0032982	1	4	2	P21333	0	888.45	High	0.00176	0.01692	1.85
	FALSE	High	EGPYSISVLYGDEEVPR		2.01015e-08	0.000118142	1	3	8	P21333	0	1909.92	High	7.744e-05	2.86e-08	3.82
	FALSE	High	ENGVYLIDVK		8.09843e-06	0.000118142	1	3	2	P21333	0	1149.62	High	7.744e-05	7.272e-06	2.44
	FALSE	High	FADQHVPGSPFSVK		9.30249e-09	0.000118142	1	2	8	P21333	0	1515.76	High	7.744e-05	1.398e-08	4.7
	FALSE	High	FGGEHVPNSPFQVTALAGDQPSVQPPLR		2.80916e-13	0.000118142	1	4	5	P21333	0	2945.49	High	7.744e-05	9.375e-13	7.44
	FALSE	High	FNEEHIPDSPFVVPVASPSGDAR		1.80896e-10	0.000118142	1	4	5	P21333	0	2467.19	High	7.744e-05	3.694e-10	3.87
	FALSE	High	FNGTHIPGSPFK		1.09612e-05	0.000118142	1	3	4	P21333	0	1301.66	High	7.744e-05	9.607e-06	3.83
	FALSE	High	FVPAEMGTHTVSVK		8.13579e-07	0.000118142	1	3	4	P21333	0	1502.77	High	7.744e-05	8.677e-07	2.38
	FALSE	High	FVPAEMGTHTVSVK	1xOxidation [M6]	9.04556e-05	0.000118142	1	3	1	P21333	0	1518.76	High	7.744e-05	6.781e-05	2.76
	FALSE	High	GAGSYTIMVLFADQATPTSPIR		2.23974e-07	0.000118142	1	3	6	P21333	0	2296.16	High	7.744e-05	2.639e-07	6.05
	FALSE	High	GAGSYTIMVLFADQATPTSPIR	1xOxidation [M8]	1.36719e-05	0.000118142	1	3	1	P21333	0	2312.16	High	7.744e-05	1.174e-05	4.67
	FALSE	High	GAGTGGLGLAVEGPSEAK		1.07599e-10	0.000118142	1	3	4	P21333	0	1570.81	High	7.744e-05	2.28e-10	5.73
	FALSE	High	GEYTLVVK		0.0228207	0.00306887	1	3	4	P21333	0	908.509	High	0.001585	0.01206	1.83
	FALSE	High	GKLDVQFSGLTK		0.000357306	0.000203016	1	3	3	P21333	1	1292.72	High	0.0001628	0.0002539	2.07
	FALSE	High	GLVEPVDVVDNADGTQTVNYVPSR		4.97559e-15	0.000118142	1	3	12	P21333	0	2544.26	High	7.744e-05	2.266e-14	5.52
	FALSE	High	GQHVPGSPFQFTVGPLGEGGAHK		2.38e-10	0.000118142	2	4	8	P21333; Q14315	0	2304.15	High	7.744e-05	4.755e-10	4.48
	FALSE	High	HTAMVSWGGVSIPNSPFR		1.65216e-11	0.000118142	1	3	2	P21333	0	1942.96	High	7.744e-05	4.042e-11	5.28
	FALSE	High	HTAMVSWGGVSIPNSPFR	1xOxidation [M4]	8.75106e-08	0.000118142	1	3	3	P21333	0	1958.95	High	7.744e-05	1.108e-07	5.73
	FALSE	High	KDGSCGVAYVVQEPGDYEVSVK	1xCarbamidomethyl [C5]	0.000213959	0.000118142	1	4	1	P21333	1	2386.12	High	7.744e-05	0.0001532	3.98
	FALSE	High	KTHIQDNHDGTYTVAYVPDVTGR		1.72173e-09	0.000118142	1	3	10	P21333	1	2587.25	High	7.744e-05	2.944e-09	4.49
	FALSE	High	IANLQTDLSDGLR		1.53693e-06	0.000118142	1	4	9	P21333	0	1415.75	High	7.744e-05	1.565e-06	4.36
	FALSE	High	LDVQFSGLTK		6.09078e-05	0.000118142	1	3	7	P21333	0	1107.6	High	7.744e-05	4.704e-05	3.13
	FALSE	High	LIALLEVLSQK		3.45802e-06	0.000118142	3	6	14	P21333; O75369; Q14315	0	1226.77	High	7.744e-05	3.3e-06	4.02
	FALSE	High	LLGWIQNK		0.000359044	0.000203016	3	6	6	P21333; O75369; Q14315	0	971.567	High	0.0001628	0.0002549	3.4
	FALSE	High	IPEISIQDMTAQVTSPSGK		2.2242e-13	0.000118142	1	2	3	P21333	0	2002.02	High	7.744e-05	7.591e-13	5.58
	FALSE	High	IPEISIQDMTAQVTSPSGK	1xOxidation [M9]	1.77204e-11	0.000118142	1	2	1	P21333	0	2018.01	High	7.744e-05	4.304e-11	3.66
	FALSE	High	LPQLPITNFSR		6.4903e-06	0.000118142	1	4	6	P21333	0	1285.73	High	7.744e-05	5.926e-06	2.73
	FALSE	High	IQQNTFTR		0.00159136	0.000203016	3	6	9	P21333; O75369; Q14315	0	1007.53	High	0.0001628	0.0009509	2.5
	FALSE	High	LQVEPAVDTSGVQCYGPGIEGQGVFR	1xCarbamidomethyl [C14]	8.3032e-08	0.000118142	1	3	4	P21333	0	2763.34	High	7.744e-05	1.057e-07	3.76
	FALSE	High	LSPFMADIR		0.00124302	0.000203016	1	3	2	P21333	0	1049.54	High	0.0001628	0.0007747	2.38
	FALSE	High	LSPFMADIR	1xOxidation [M5]	0.00294509	0.000421672	1	3	1	P21333	0	1065.54	High	0.0002604	0.001594	2.47
	FALSE	High	LTVSSLQESGLK		1.86328e-06	0.000118142	1	3	6	P21333	0	1261.7	High	7.744e-05	1.863e-06	3.14
	FALSE	High	IVGPSGAAVPCK	1xCarbamidomethyl [C11]	1.06412e-06	0.000118142	1	3	3	P21333	0	1155.62	High	7.744e-05	1.111e-06	3.24
	FALSE	High	LVSNHSLHETSSVFVDSLTK		3.2228e-12	0.000118142	1	3	5	P21333	0	2200.12	High	7.744e-05	8.946e-12	6.27
	FALSE	High	LYSVSYLLK		7.42833e-05	0.000118142	1	3	3	P21333	0	1085.62	High	7.744e-05	5.657e-05	2.7
	FALSE	High	NDNDTFTVK		0.00027773	0.000203016	2	4	5	P21333; Q14315	0	1053.48	High	0.0001443	0.0001986	2.14
	FALSE	High	NGHVGISFVPK		0.00298971	0.000421672	1	2	5	P21333	0	1154.63	High	0.0002604	0.001617	2.92
	FALSE	High	NGQHVASSPIPVVISQSEIGDASR		1.45137e-17	0.000118142	1	3	1	P21333	0	2448.25	High	7.744e-05	1.033e-16	6.14
	FALSE	High	QMQLENVSVALEFLDR		3.42717e-11	0.000118142	2	5	5	P21333; O75369	0	1891.96	High	7.744e-05	7.95e-11	5.2
	FALSE	High	RAEFTVETR		8.60027e-05	0.000118142	1	4	6	P21333	1	1108.57	High	7.744e-05	6.488e-05	3.45
	FALSE	High	RAPSVANVGSHCDLSLK	1xCarbamidomethyl [C12]	6.91988e-06	0.000118142	1	2	1	P21333	1	1810.92	High	7.744e-05	6.28e-06	4.42
	FALSE	High	RIANLQTDLSDGLR		0.000605373	0.000203016	1	4	1	P21333	1	1571.85	High	0.0001628	0.0004171	3.67
	FALSE	High	RLTVSSLQESGLK		1.22343e-10	0.000118142	1	3	7	P21333	1	1417.8	High	7.744e-05	2.573e-10	4.25
	FALSE	High	SADFVVEAIGDDVGTLGFSVEGPSQAK		5.1409e-12	0.000118142	1	3	17	P21333	0	2695.31	High	7.744e-05	1.373e-11	3.03
	FALSE	High	SAGQGEVLVYVEDPAGHQEEAK		6.13914e-15	0.000118142	1	4	6	P21333	0	2313.1	High	7.744e-05	2.758e-14	6.09
	FALSE	High	SPFEVYVDK		3.33626e-05	0.000118142	1	4	6	P21333	0	1083.54	High	7.744e-05	2.68e-05	3.29
	FALSE	High	SPFSVAVSPSLDLSK		3.12278e-09	0.000118142	1	3	8	P21333	0	1533.82	High	7.744e-05	5.117e-09	5.02
	FALSE	High	TFSVWYVPEVTGTHK		2.25285e-07	0.000118142	1	4	7	P21333	0	1750.88	High	7.744e-05	2.649e-07	4
	FALSE	High	TGVAVNKPAEFTVDAK		1.3283e-06	0.000118142	1	3	2	P21333	0	1646.87	High	7.744e-05	1.364e-06	3.19
	FALSE	High	TGVELGKPTHFTVNAK		2.0939e-06	0.000118142	1	3	3	P21333	0	1698.92	High	7.744e-05	2.084e-06	4.96
	FALSE	High	THEAEIVEGENHTYCIR	1xCarbamidomethyl [C15]	3.60081e-12	0.000118142	1	3	1	P21333	0	2057.93	High	7.744e-05	9.889e-12	6.07
	FALSE	High	THIQDNHDGTYTVAYVPDVTGR		1.28142e-12	0.000118142	1	3	2	P21333	0	2459.16	High	7.744e-05	3.822e-12	6.12
	FALSE	High	TPCEEILVK	1xCarbamidomethyl [C3]	0.000143041	0.000118142	1	3	1	P21333	0	1088.57	High	7.744e-05	0.0001046	2.23
	FALSE	High	VANPSGNLTETYVQDR		9.43742e-10	0.000118142	1	3	4	P21333	0	1763.86	High	7.744e-05	1.694e-09	4.01
	FALSE	High	VAQPTITDNK		0.00125162	0.000203016	1	4	2	P21333	0	1086.58	High	0.0001628	0.0007785	2.87
	FALSE	High	VAQPTITDNKDGTVTVR		5.09903e-09	0.000118142	1	4	9	P21333	1	1814.96	High	7.744e-05	8.054e-09	5.4
	FALSE	High	VDINTEDLEDGTCR	1xCarbamidomethyl [C13]	6.09078e-05	0.000118142	1	3	1	P21333	0	1636.71	High	7.744e-05	4.705e-05	2.8
	FALSE	High	VDVGKDQEFTVK		1.0038e-06	0.000118142	1	3	9	P21333	1	1364.71	High	7.744e-05	1.054e-06	3.38
	FALSE	High	VEPGLGADNSVVR		5.88621e-05	0.000118142	1	3	3	P21333	0	1312.69	High	7.744e-05	4.543e-05	2.73
	FALSE	High	VEYTPYEEGLHSVDVTYDGSPVPSSPFQVPVTEGCDPSR	1xCarbamidomethyl [C35]	9.2736e-10	0.000118142	1	3	1	P21333	0	4296.96	High	7.744e-05	1.666e-09	4.08
	FALSE	High	VGEPGHGGDPGLVSAYGAGLEGGVTGNPAEFVVNTSNAGAGALSVTIDGPSK		9.27707e-08	0.000118142	1	3	2	P21333	0	4807.34	High	7.744e-05	1.169e-07	4.69
	FALSE	High	VGSAADIPINISETDLSLLTATVVPPSGR		9.35695e-09	0.000118142	1	4	5	P21333	0	2893.55	High	7.744e-05	1.411e-08	5.43
	FALSE	High	VGTECGNQK	1xCarbamidomethyl [C5]	0.0133814	0.00140821	1	3	2	P21333	0	992.447	High	0.0007468	0.006325	1.42
	FALSE	High	VHSPSGALEECYVTEIDQDK	1xCarbamidomethyl [C11]	2.91723e-14	0.000118142	1	3	2	P21333	0	2277.03	High	7.744e-05	1.164e-13	5.84
	FALSE	High	VHSPSGALEECYVTEIDQDKYAVR	1xCarbamidomethyl [C11]	4.93514e-06	0.000118142	1	3	1	P21333	1	2766.3	High	7.744e-05	4.602e-06	3.27
	FALSE	High	VNQPASFAVSLNGAK		7.85583e-07	0.000118142	1	3	4	P21333	0	1502.8	High	7.744e-05	8.396e-07	3.89
	FALSE	High	VPVHDVTDASK		1.11498e-06	0.000118142	1	3	1	P21333	0	1167.6	High	7.744e-05	1.161e-06	3.5
	FALSE	High	VQVQDNEGCPVEALVK	1xCarbamidomethyl [C9]	1.87996e-07	0.000118142	1	3	3	P21333	0	1784.88	High	7.744e-05	2.248e-07	3.58
	FALSE	High	VSGQGLHEGHTFEPAEFIIDTR		5.09313e-15	0.000118142	1	3	5	P21333	0	2440.19	High	7.744e-05	2.317e-14	8.37
	FALSE	High	VTAQGPGLEPSGNIANK		4.82488e-08	0.000118142	1	4	2	P21333	0	1652.86	High	7.744e-05	6.385e-08	4.08
	FALSE	High	VTVLFAGQHIAK		5.63264e-07	0.000118142	1	4	3	P21333	0	1283.75	High	7.744e-05	6.198e-07	3.09
	FALSE	High	VTYCPTEPGNYIINIK	1xCarbamidomethyl [C4]	1.32033e-05	0.000118142	1	3	1	P21333	0	1881.94	High	7.744e-05	1.141e-05	2.89
	FALSE	High	VTYTPMAPGSYLISIK		5.91252e-06	0.000118142	1	3	3	P21333	0	1740.92	High	7.744e-05	5.436e-06	2.88
	FALSE	High	VTYTPMAPGSYLISIK	1xOxidation [M6]	0.000174471	0.000118142	1	3	2	P21333	0	1756.92	High	7.744e-05	0.0001266	2.46
	FALSE	High	WGDEHIPGSPYR		4.98289e-07	0.000118142	1	3	8	P21333	0	1413.65	High	7.744e-05	5.532e-07	3.85
	FALSE	High	YAPSEAGLHEMDIR		1.34004e-07	0.000118142	1	4	3	P21333	0	1588.74	High	7.744e-05	1.645e-07	4.01
	FALSE	High	YAPSEAGLHEMDIR	1xOxidation [M11]	1.13467e-06	0.000118142	1	4	3	P21333	0	1604.74	High	7.744e-05	1.184e-06	3.36
	FALSE	High	YGGDEIPFSPYR		8.63415e-06	0.000118142	1	3	9	P21333	0	1400.65	High	7.744e-05	7.689e-06	3.55
	FALSE	High	YGGPYHIGGSPFK		8.4237e-09	0.000118142	1	3	5	P21333	0	1379.67	High	7.744e-05	1.279e-08	4.13
	FALSE	High	YGGQPVPNFPSK		5.38609e-06	0.000118142	1	3	3	P21333	0	1290.65	High	7.744e-05	4.972e-06	3.52
	FALSE	High	YKGQHVPGSPFQFTVGPLGEGGAHK		2.58326e-06	0.000118142	1	3	3	P21333	1	2595.31	High	7.744e-05	2.528e-06	6.87
	FALSE	High	YNEQHVPGSPFTAR		5.42234e-08	0.000118142	1	3	12	P21333	0	1602.77	High	7.744e-05	7.113e-08	3.87
	FALSE	High	YTPVQQGPVGVNVTYGGDPIPK		2.42772e-13	0.000118142	1	3	4	P21333	0	2286.18	High	7.744e-05	8.197e-13	5.39
	FALSE	High	YWPQEAGEYAVHVLCNSEDIR	1xCarbamidomethyl [C15]	2.90137e-12	0.000118142	1	3	7	P21333	0	2536.16	High	7.744e-05	8.135e-12	4.05
FALSE	High	Master Protein	P08670	Vimentin OS=Homo sapiens OX=9606 GN=VIM PE=1 SV=4	0	630.688	84	48	1156	41	466	53.6	5.12	3464.68	48	1
	Checked	Confidence	Sequence	Modifications	Qvality PEP	Qvality q-value	# Protein Groups	# Proteins	# PSMs	Master Protein Accessions	# Missed Cleavages	Theo. MH+ [Da]	Confidence (by Search Engine): Sequest HT	Percolator q-Value (by Search Engine): Sequest HT	Percolator PEP (by Search Engine): Sequest HT	XCorr (by Search Engine): Sequest HT
	FALSE	High	DGQVINETSQHHDDLE		6.76635e-10	0.000118142	1	1	30	P08670	0	1836.8	High	7.744e-05	1.242e-09	4.32
	FALSE	High	DNLAEDIMR		0.000713917	0.000203016	1	2	23	P08670	0	1076.5	High	0.0001628	0.0004812	2.78
	FALSE	High	DNLAEDIMR	1xOxidation [M8]	0.00143964	0.000203016	1	2	12	P08670	0	1092.5	High	0.0001628	0.0008711	2.72
	FALSE	High	EEAENTLQSFR		1.55965e-07	0.000118142	1	3	37	P08670	0	1323.62	High	7.744e-05	1.895e-07	0.9
	FALSE	High	EKLQEEMLQR		0.011583	0.00123957	1	2	3	P08670	1	1303.67	High	0.0006711	0.005461	2.1
	FALSE	High	EKLQEEMLQR	1xOxidation [M7]	0.00527539	0.000593244	1	2	2	P08670	1	1319.66	High	0.0003332	0.002649	2.94
	FALSE	High	EMEENFAVEAANYQDTIGR		4.75042e-13	0.000118142	1	3	125	P08670	0	2186.97	High	7.744e-05	1.524e-12	5.88
	FALSE	High	EMEENFAVEAANYQDTIGR	1xOxidation [M2]	8.66984e-11	0.000118142	1	3	25	P08670	0	2202.96	High	7.744e-05	1.872e-10	6.09
	FALSE	High	ETNLDSLPLVDTHSK		1.55908e-09	0.000118142	1	1	49	P08670	0	1668.84	High	7.744e-05	2.688e-09	4.57
	FALSE	High	ETNLDSLPLVDTHSKR		3.28226e-08	0.000118142	1	1	2	P08670	1	1824.95	High	7.744e-05	4.475e-08	3.88
	FALSE	High	EYQDLLNVK		6.8624e-05	0.000118142	5	10	43	P17661; P08670; P07196; E7ESP9; Q16352	0	1121.58	High	7.744e-05	5.255e-05	2.69
	FALSE	High	FADLSEAANR		4.7378e-06	0.000118142	1	3	42	P08670	0	1093.53	High	7.744e-05	4.427e-06	1.2
	FALSE	High	FANYIDK		0.00422928	0.000506292	1	3	26	P08670	0	870.436	High	0.0002954	0.002175	2.01
	FALSE	High	FANYIDKVR		0.000839723	0.000203016	1	3	6	P08670	1	1125.61	High	0.0001628	0.0005546	2.83
	FALSE	High	FLEQQNKILLAELEQLK		3.16808e-10	0.000118142	1	3	2	P08670	1	2057.16	High	7.744e-05	6.174e-10	4.31
	FALSE	High	KLHEEEIQELQAQIQEQHVQIDVDVSKPDLTAALR		5.65521e-17	0.000118142	1	3	22	P08670	1	4051.11	High	7.744e-05	3.633e-16	9.55
	FALSE	High	KVESLQEEIAFLK		1.03251e-12	0.000118142	1	3	67	P08670	1	1533.85	High	7.744e-05	3.13e-12	4.12
	FALSE	High	KVESLQEEIAFLKK		1.99768e-10	0.000118142	1	3	7	P08670	2	1661.95	High	7.744e-05	4.032e-10	6.37
	FALSE	High	LGDLYEEEMR		1.6465e-05	0.000118142	1	2	18	P08670	0	1254.57	High	7.744e-05	1.395e-05	3.61
	FALSE	High	LGDLYEEEMR	1xOxidation [M9]	6.26651e-05	0.000118142	1	2	16	P08670	0	1270.56	High	7.744e-05	4.824e-05	2.1
	FALSE	High	LGDLYEEEMRELR		0.031566	0.0032982	1	2	1	P08670	1	1652.79	High	0.00176	0.01788	2.06
	FALSE	High	LGDLYEEEMRELR	1xOxidation [M9]	0.00100958	0.000203016	1	2	3	P08670	1	1668.79	High	0.0001628	0.0006493	2.42
	FALSE	High	LHEEEIQELQAQIQEQHVQIDVDVSKPDLTAALR		1.03334e-23	0.000118142	1	3	30	P08670	0	3923.01	High	7.744e-05	2.188e-22	11.7
	FALSE	High	LLEGEESR		0.00030608	0.000203016	4	9	15	P17661; P08670; P41219; P05787	0	932.468	High	0.0001443	0.0002183	1.09
	FALSE	High	ILLAELEQLK		4.45984e-07	0.000118142	1	3	85	P08670	0	1169.71	High	7.744e-05	4.981e-07	3.15
	FALSE	High	ILLAELEQLKGQGK		4.60299e-10	0.000118142	1	3	6	P08670	1	1539.91	High	7.744e-05	8.72e-10	4.2
	FALSE	High	LLQDSVDFSLADAINTEFK		4.23852e-14	0.000118142	1	4	25	P08670	0	2126.07	High	7.744e-05	1.638e-13	5.79
	FALSE	High	LLQDSVDFSLADAINTEFKNTR		0.0644896	0.00641864	1	4	1	P08670	1	2497.26	High	0.003512	0.03983	3.69
	FALSE	High	LQDEIQNMK		0.000173547	0.000118142	1	3	7	P08670	0	1118.55	High	7.744e-05	0.0001256	2.98
	FALSE	High	LQDEIQNMK	1xOxidation [M8]	0.000441592	0.000203016	1	3	4	P08670	0	1134.55	High	0.0001628	0.0003123	2.76
	FALSE	High	LQDEIQNMKEEMAR		1.51011e-08	0.000118142	1	3	12	P08670	1	1734.81	High	7.744e-05	2.191e-08	5.98
	FALSE	High	LQDEIQNMKEEMAR	1xOxidation [M]	1.54099e-09	0.000118142	1	3	8	P08670	1	1750.81	High	7.744e-05	2.666e-09	4.18
	FALSE	High	LQDEIQNMKEEMAR	2xOxidation [M8; M12]	9.7472e-09	0.000118142	1	3	2	P08670	1	1766.8	High	7.744e-05	1.463e-08	4.32
	FALSE	High	LQEEMLQR		0.0107697	0.00115203	1	3	7	P08670	0	1046.53	High	0.0006316	0.005076	2.25
	FALSE	High	LQEEMLQR	1xOxidation [M5]	0.0177321	0.00218415	1	3	6	P08670	0	1062.52	High	0.001141	0.008649	2.25
	FALSE	High	LQEEMLQREEAENTLQSFR		5.13045e-07	0.000118142	1	3	3	P08670	1	2351.13	High	7.744e-05	5.673e-07	5.13
	FALSE	High	LQEEMLQREEAENTLQSFR	1xOxidation [M5]	3.06963e-07	0.000118142	1	3	2	P08670	1	2367.12	High	7.744e-05	3.526e-07	4.81
	FALSE	High	ISLPLPNFSSLNLR		1.0273e-08	0.000118142	1	2	31	P08670	0	1570.9	High	7.744e-05	1.531e-08	2.09
	FALSE	High	MALDIEIATYR		6.69035e-08	0.000118142	2	5	75	P08670; P41219	0	1295.67	High	7.744e-05	8.647e-08	4.21
	FALSE	High	MALDIEIATYR	1xOxidation [M1]	1.34372e-08	0.000118142	2	5	24	P08670; P41219	0	1311.66	High	7.744e-05	1.97e-08	3.54
	FALSE	High	MFGGPGTASRPSSSR		0.000569997	0.000203016	1	4	2	P08670	0	1494.71	High	0.0001628	0.0003953	2.34
	FALSE	High	MFGGPGTASRPSSSR	1xOxidation [M1]	0.0191786	0.00244057	1	4	1	P08670	0	1510.71	High	0.0013	0.009541	2.74
	FALSE	High	NLQEAEEWYK		4.93514e-06	0.000118142	2	6	42	P08670; P41219	0	1309.61	High	7.744e-05	4.6e-06	4.78
	FALSE	High	NLQEAEEWYKSK		3.55459e-05	0.000118142	2	6	2	P08670; P41219	1	1524.73	High	7.744e-05	2.853e-05	3.51
	FALSE	High	QDVDNASLAR		2.77057e-06	0.000118142	1	3	16	P08670	0	1088.53	High	7.744e-05	2.694e-06	1.41
	FALSE	High	QQYESVAAK		0.000761914	0.000203016	1	3	1	P08670	0	1023.51	High	0.0001628	0.0005097	2.87
	FALSE	High	QQYESVAAKNLQEAEEWYK		0.00146024	0.000203016	1	3	1	P08670	1	2314.1	High	0.0001628	0.0008819	4.07
	FALSE	High	QVDQLTNDK		0.000548907	0.000203016	1	2	1	P08670	0	1060.53	High	0.0001628	0.0003819	3.16
	FALSE	High	QVQSLTCEVDALK	1xCarbamidomethyl [C7]	1.93563e-07	0.000118142	1	3	12	P08670	0	1490.75	High	7.744e-05	2.305e-07	4.25
	FALSE	High	QVQSLTCEVDALKGTNESLER	1xCarbamidomethyl [C7]	1.82382e-13	0.000118142	1	3	2	P08670	1	2377.17	High	7.744e-05	6.306e-13	6.69
	FALSE	High	RQVQSLTCEVDALK	1xCarbamidomethyl [C8]	7.05122e-08	0.000118142	1	3	5	P08670	1	1646.85	High	7.744e-05	9.09e-08	3.59
	FALSE	High	SLYASSPGGVYATR		8.88013e-07	0.000118142	1	4	31	P08670	0	1428.71	High	7.744e-05	9.401e-07	3.34
	FALSE	High	TLLIKTVETR		0.00180094	0.000203016	1	1	4	P08670	1	1173.72	High	0.0001628	0.001052	2.95
	FALSE	High	TNEKVELQELNDR		1.3878e-07	0.000118142	2	4	10	P17661; P08670	1	1587.8	High	7.744e-05	1.697e-07	4.75
	FALSE	High	TVETRDGQVINETSQHHDDLE		0.0045983	0.000506292	1	1	2	P08670	1	2423.11	High	0.0002954	0.002342	2.72
	FALSE	High	TYSLGSALRPSTSR		2.45633e-05	0.000118142	1	4	40	P08670	0	1495.79	High	7.744e-05	2.027e-05	2.66
	FALSE	High	VELQELNDR		4.26579e-06	0.000118142	2	4	40	P17661; P08670	0	1115.57	High	7.744e-05	4.009e-06	1.63
	FALSE	High	VESLQEEIAFLK		4.83807e-09	0.000118142	1	3	21	P08670	0	1405.76	High	7.744e-05	7.676e-09	3.37
	FALSE	High	VESLQEEIAFLKK		2.69877e-09	0.000118142	1	3	5	P08670	1	1533.85	High	7.744e-05	4.463e-09	4.06
	FALSE	High	VEVERDNLAEDIMR		4.72789e-07	0.000118142	1	2	11	P08670	1	1688.83	High	7.744e-05	5.265e-07	4.42
	FALSE	High	VEVERDNLAEDIMR	1xOxidation [M13]	0.000488961	0.000203016	1	2	3	P08670	1	1704.82	High	0.0001628	0.0003433	3.26
FALSE	High	Master Protein	P35580	Myosin-10 OS=Homo sapiens OX=9606 GN=MYH10 PE=1 SV=3	0	590.012	44	82	210	72	1976	228.9	5.54	677.75	82	1
	Checked	Confidence	Sequence	Modifications	Qvality PEP	Qvality q-value	# Protein Groups	# Proteins	# PSMs	Master Protein Accessions	# Missed Cleavages	Theo. MH+ [Da]	Confidence (by Search Engine): Sequest HT	Percolator q-Value (by Search Engine): Sequest HT	Percolator PEP (by Search Engine): Sequest HT	XCorr (by Search Engine): Sequest HT
	FALSE	High	ADEWLMK		0.0158695	0.00166206	2	2	1	P35580; P35579	0	892.423	High	0.0009038	0.007604	1.56
	FALSE	High	ADEWLMK	1xOxidation [M6]	0.0204813	0.00258334	2	2	1	P35580; P35579	0	908.418	High	0.001364	0.01039	0.89
	FALSE	High	ADFCIIHYAGK	1xCarbamidomethyl [C4]	5.05157e-06	0.000118142	2	2	2	P35580; P35579	0	1294.62	High	7.744e-05	4.689e-06	2.7
	FALSE	High	AGVLAHLEEER		1.85814e-07	0.000118142	2	2	5	P35580; P35579	0	1223.64	High	7.744e-05	2.221e-07	4.17
	FALSE	High	ALAYDKLEK		0.000722336	0.000203016	1	1	3	P35580	1	1050.58	High	0.0001628	0.0004868	2.26
	FALSE	High	ALEEALEAK		0.000141497	0.000118142	1	2	3	P35580	0	973.52	High	7.744e-05	0.0001032	2.93
	FALSE	High	ALEEALEAKEEFER		0.000181059	0.000118142	1	1	1	P35580	1	1663.82	High	7.744e-05	0.0001306	1.79
	FALSE	High	ALELDPNLYR		0.000143819	0.000118142	1	2	5	P35580	0	1203.64	High	7.744e-05	0.0001053	3.21
	FALSE	High	ALEQQVEEMR		0.000537319	0.000203016	1	1	1	P35580	0	1232.59	High	0.0001628	0.0003748	1.86
	FALSE	High	ALEQQVEEMR	1xOxidation [M9]	0.000347068	0.000203016	1	1	2	P35580	0	1248.59	High	0.0001628	0.0002476	2.14
	FALSE	High	ASRDEIFAQSK		2.38626e-05	0.000118142	1	1	1	P35580	1	1251.63	High	7.744e-05	1.966e-05	2.64
	FALSE	High	ATISALEAK		0.0032966	0.000506292	1	1	1	P35580	0	903.515	High	0.0002954	0.001758	3.14
	FALSE	High	AVIYNPATQADWTAK		1.48405e-06	0.000118142	1	2	1	P35580	0	1648.83	High	7.744e-05	1.511e-06	4.35
	FALSE	High	DAASLESQLQDTQELLQEETR		5.57866e-12	0.000118142	1	1	4	P35580	0	2404.15	High	7.744e-05	1.484e-11	6.39
	FALSE	High	DELADEITNSASGK		1.57176e-05	0.000118142	1	1	1	P35580	0	1449.67	High	7.744e-05	1.336e-05	3.93
	FALSE	High	DEIFAQSK		0.00958025	0.000770649	1	1	3	P35580	0	937.463	High	0.0004578	0.004538	2.24
	FALSE	High	DHNIPGELER		0.00195286	0.000203016	1	1	4	P35580	0	1179.58	High	0.0001628	0.001127	2.74
	FALSE	High	DLEAQIEAANK		1.18912e-05	0.000118142	1	1	2	P35580	0	1201.61	High	7.744e-05	1.033e-05	3.04
	FALSE	High	DLSEELEALK		0.0233339	0.00306887	1	1	1	P35580	0	1146.59	High	0.001585	0.01238	1.69
	FALSE	High	DLSEELEALKTELEDTLDTTAAQQELR		5.34073e-11	0.000118142	1	1	1	P35580	1	3061.51	High	7.744e-05	1.193e-10	8.71
	FALSE	High	EDQSILCTGESGAGK	1xCarbamidomethyl [C7]	1.55361e-05	0.000118142	3	9	1	P35580; P35579; Q7Z406	0	1551.7	High	7.744e-05	1.327e-05	2.39
	FALSE	High	EEELQGALAR		0.00044382	0.000203016	1	1	2	P35580	0	1115.57	High	0.0001628	0.0003129	2.61
	FALSE	High	ELDDATEANEGLSR		1.0038e-06	0.000118142	1	1	2	P35580	0	1519.69	High	7.744e-05	1.058e-06	3.95
	FALSE	High	ELEAELEDERK		0.00040374	0.000203016	1	1	2	P35580	1	1360.66	High	0.0001628	0.0002857	3.3
	FALSE	High	EIFMQVEDERR		0.0319314	0.00346177	1	1	1	P35580	1	1451.69	High	0.001836	0.01816	1.49
	FALSE	High	ELQAQIAELQEDFESEK		2.43045e-07	0.000118142	1	1	5	P35580	0	2006.96	High	7.744e-05	2.847e-07	4.23
	FALSE	High	FDQLLAEEK		6.90141e-05	0.000118142	3	6	2	P35580; P35579; Q7Z406	0	1092.56	High	7.744e-05	5.276e-05	2.71
	FALSE	High	FLSNGYIPIPGQQDK		1.32058e-06	0.000118142	1	1	2	P35580	0	1676.86	High	7.744e-05	1.357e-06	3.71
	FALSE	High	FVAELWK		0.018496	0.00227265	1	1	3	P35580	0	892.493	High	0.001182	0.009133	2.16
	FALSE	High	HAEQERDELADEITNSASGK		2.75075e-16	0.000118142	1	1	5	P35580	1	2200.01	High	7.744e-05	1.569e-15	7.51
	FALSE	High	HATALEELSEQLEQAK		5.49466e-15	0.000118142	1	1	2	P35580	0	1796.9	High	7.744e-05	2.48e-14	5.31
	FALSE	High	HGFEAASIKEER		3.8756e-09	0.000118142	1	2	1	P35580	1	1373.68	High	7.744e-05	6.252e-09	4.47
	FALSE	High	HWQWWR		0.0254977	0.00310699	2	3	2	P35580; Q7Z406	0	998.474	High	0.001679	0.01388	1.76
	FALSE	High	KEEELQGALAR		0.000689435	0.000203016	1	1	3	P35580	1	1243.66	High	0.0001628	0.0004677	2.69
	FALSE	High	KFDQLLAEEK		1.24575e-05	0.000118142	3	6	3	P35580; P35579; Q7Z406	1	1220.65	High	7.744e-05	1.081e-05	4.18
	FALSE	High	KKVDDDLGTIESLEEAK		6.21362e-13	0.000118142	1	1	1	P35580	2	1889.97	High	7.744e-05	1.957e-12	4.76
	FALSE	High	KLDAQVQELHAK		1.23847e-06	0.000118142	1	1	3	P35580	1	1379.76	High	7.744e-05	1.283e-06	3.1
	FALSE	High	KLDGETTDLQDQIAELQAQIDELK		2.2104e-15	0.000118142	1	1	3	P35580	1	2714.37	High	7.744e-05	1.071e-14	8.39
	FALSE	High	KQELEEILHDLESR		9.11603e-08	0.000118142	1	1	6	P35580	1	1738.9	High	7.744e-05	1.15e-07	3.92
	FALSE	High	KTTLQVDTLNAELAAER		0.000103422	0.000118142	1	1	1	P35580	1	1873	High	7.744e-05	7.689e-05	3.66
	FALSE	High	KVDDDLGTIESLEEAK		0.000569997	0.000203016	1	1	2	P35580	1	1761.88	High	0.0001628	0.000395	3.68
	FALSE	High	KVDDDLGTIESLEEAKK		0.000298757	0.000203016	1	1	1	P35580	2	1889.97	High	0.0001443	0.0002131	3.27
	FALSE	High	KVIQYLAHVASSHK		0.0282446	0.00324398	1	1	1	P35580	1	1580.89	High	0.001737	0.01572	1.61
	FALSE	High	IAECSSQLAEEEEK	1xCarbamidomethyl [C4]	2.16862e-08	0.000118142	1	1	2	P35580	0	1622.72	High	7.744e-05	3.061e-08	4.09
	FALSE	High	IAQLEEELEEEQSNMELLNDR		2.12525e-05	0.000118142	1	1	1	P35580	0	2532.18	High	7.744e-05	1.77e-05	3.63
	FALSE	High	LCHLLGMNVMEFTR	1xCarbamidomethyl [C2]	0.000280457	0.000203016	1	1	1	P35580	0	1720.83	High	0.0001443	0.0001999	3.13
	FALSE	High	LDAQVQELHAK		0.000452871	0.000203016	1	1	3	P35580	0	1251.67	High	0.0001628	0.0003194	3.07
	FALSE	High	LDPHLVLDQLR		4.33156e-07	0.000118142	2	2	9	P35580; P35579	0	1318.75	High	7.744e-05	4.857e-07	3.01
	FALSE	High	LEVNMQAMK		0.00764575	0.00068045	1	1	1	P35580	0	1063.53	High	0.0004181	0.003696	1.94
	FALSE	High	IGQLEEQLEQEAK		4.16816e-10	0.000118142	1	1	6	P35580	0	1514.77	High	7.744e-05	7.979e-10	4.46
	FALSE	High	LQELEGAVK		0.0018142	0.000203016	1	1	3	P35580	0	986.552	High	0.0001628	0.001062	2.63
	FALSE	High	LQNELDNVSTLLEEAEK		1.32039e-08	0.000118142	1	1	2	P35580	0	1944.98	High	7.744e-05	1.93e-08	5.13
	FALSE	High	LQNELDNVSTLLEEAEKK		1.80265e-13	0.000118142	1	1	4	P35580	1	2073.07	High	7.744e-05	6.24e-13	7.17
	FALSE	High	LQQELDDLTVDLDHQR		5.58081e-10	0.000118142	1	1	3	P35580	0	1937.96	High	7.744e-05	1.044e-09	5.15
	FALSE	High	IVFQEFR		0.0363335	0.00417079	1	2	3	P35580	0	938.509	High	0.002197	0.02106	1.91
	FALSE	High	IVGLDQVTGMTETAFGSAYK	1xOxidation [M10]	5.84982e-08	0.000118142	1	1	1	P35580	0	2104.03	High	7.744e-05	7.628e-08	5.18
	FALSE	High	LVQEQGSHSK		0.00051509	0.000203016	1	1	1	P35580	0	1112.57	High	0.0001628	0.0003595	1.76
	FALSE	High	LVWIPSER		0.0750293	0.00682469	1	2	2	P35580	0	999.562	High	0.00381	0.04668	2.02
	FALSE	High	MQAHIQDLEEQLDEEEGAR		1.39054e-12	0.000118142	1	1	3	P35580	0	2241.01	High	7.744e-05	4.126e-12	4.98
	FALSE	High	NHEAQIQDMR		0.00662871	0.000593244	1	1	1	P35580	0	1241.57	High	0.0003332	0.003242	1.14
	FALSE	High	NKQEVMISDLEER		3.04208e-05	0.000118142	1	1	1	P35580	1	1590.78	High	7.744e-05	2.465e-05	2.38
	FALSE	High	NILAEQLQAETELFAEAEEMR		2.08019e-12	0.000118142	1	1	1	P35580	0	2435.18	High	7.744e-05	5.958e-12	5.89
	FALSE	High	NILAEQLQAETELFAEAEEMR	1xOxidation [M20]	1.82588e-07	0.000118142	1	1	1	P35580	0	2451.17	High	7.744e-05	2.182e-07	3.38
	FALSE	High	NLPIYSENIIEMYR		2.18805e-07	0.000118142	1	2	4	P35580	0	1754.88	High	7.744e-05	2.578e-07	3.55
	FALSE	High	NLPIYSENIIEMYR	1xOxidation [M12]	5.98183e-06	0.000118142	1	2	2	P35580	0	1770.87	High	7.744e-05	5.495e-06	2.15
	FALSE	High	NMDPLNDNVATLLHQSSDR		1.29697e-10	0.000118142	1	1	4	P35580	0	2140.01	High	7.744e-05	2.705e-10	4.86
	FALSE	High	NSLQEQQEEEEEAR		1.52366e-07	0.000118142	1	1	1	P35580	0	1718.75	High	7.744e-05	1.85e-07	3.73
	FALSE	High	QEEELQAKDEELLK		3.40854e-09	0.000118142	1	1	2	P35580	1	1701.85	High	7.744e-05	5.532e-09	3.82
	FALSE	High	QELEEILHDLESR		1.01626e-05	0.000118142	1	1	3	P35580	0	1610.8	High	7.744e-05	8.928e-06	3.82
	FALSE	High	QLEEAEEEATR		1.52677e-05	0.000118142	1	1	2	P35580	0	1304.6	High	7.744e-05	1.303e-05	3.58
	FALSE	High	QLLQANPILESFGNAK		1.76789e-08	0.000118142	1	1	2	P35580	0	1742.94	High	7.744e-05	2.53e-08	5.1
	FALSE	High	QVLALQSQLADTK		1.16178e-05	0.000118142	1	1	4	P35580	0	1414.79	High	7.744e-05	1.014e-05	3.38
	FALSE	High	RGGPISFSSSR		0.0244265	0.00310699	1	1	1	P35580	1	1150.6	High	0.001656	0.01317	1.91
	FALSE	High	RHAEQERDELADEITNSASGK		6.63079e-09	0.000118142	1	1	2	P35580	2	2356.11	High	7.744e-05	1.023e-08	5.68
	FALSE	High	RQLEEAEEEATR		2.15589e-06	0.000118142	1	1	1	P35580	1	1460.7	High	7.744e-05	2.141e-06	4.01
	FALSE	High	SDLLLEGFNNYR		3.31968e-06	0.000118142	1	1	4	P35580	0	1440.71	High	7.744e-05	3.182e-06	3.42
	FALSE	High	TFHIFYQLLSGAGEHLK		3.06963e-07	0.000118142	1	1	7	P35580	0	1961.03	High	7.744e-05	3.524e-07	5.11
	FALSE	High	TGLEDPER		0.00898546	0.000770649	1	2	2	P35580	0	916.437	High	0.0004578	0.004267	2.58
	FALSE	High	TQLEELEDELQATEDAK		1.71638e-10	0.000118142	2	3	7	P35580; P35579	0	1961.92	High	7.744e-05	3.517e-10	5.6
	FALSE	High	TTLQVDTLNAELAAER		1.6483e-08	0.000118142	1	1	2	P35580	0	1744.91	High	7.744e-05	2.38e-08	4.22
	FALSE	High	VDDDLGTIESLEEAK		6.94778e-09	0.000118142	1	1	3	P35580	0	1633.78	High	7.744e-05	1.069e-08	4.41
	FALSE	High	VDDDLGTIESLEEAKK		0.000996511	0.000203016	1	1	1	P35580	1	1761.88	High	0.0001628	0.0006433	2.73
	FALSE	High	VEGELEEMER		0.00119296	0.000203016	1	1	1	P35580	0	1220.55	High	0.0001628	0.000745	2.68
	FALSE	High	VKPLLQVTR		0.00609789	0.000593244	2	4	3	P35580; Q7Z406	0	1053.68	High	0.0003332	0.003013	2.1
	FALSE	High	VIQYLAHVASSHK		3.68712e-06	0.000118142	1	1	2	P35580	0	1452.8	High	7.744e-05	3.508e-06	4.53
	FALSE	High	VVSSVLQFGNISFK		4.36908e-08	0.000118142	1	1	4	P35580	0	1524.84	High	7.744e-05	5.848e-08	4.64
FALSE	High	Master Protein	Q14204	Cytoplasmic dynein 1 heavy chain 1 OS=Homo sapiens OX=9606 GN=DYNC1H1 PE=1 SV=5	0	536.925	30	115	208	115	4646	532.1	6.4	516.06	115	1
	Checked	Confidence	Sequence	Modifications	Qvality PEP	Qvality q-value	# Protein Groups	# Proteins	# PSMs	Master Protein Accessions	# Missed Cleavages	Theo. MH+ [Da]	Confidence (by Search Engine): Sequest HT	Percolator q-Value (by Search Engine): Sequest HT	Percolator PEP (by Search Engine): Sequest HT	XCorr (by Search Engine): Sequest HT
	FALSE	High	AATSPALFNR		0.000156793	0.000118142	1	4	2	Q14204	0	1047.56	High	7.744e-05	0.0001143	2.96
	FALSE	High	AELGEYIR		0.0324907	0.00353895	1	3	1	Q14204	0	950.494	High	0.001871	0.01845	1.66
	FALSE	High	AHQANQLYPFAISLIESVR		2.5727e-05	0.000118142	1	1	2	Q14204	0	2157.15	High	7.744e-05	2.116e-05	2.22
	FALSE	High	ALGEYLER		0.0065291	0.000593244	1	1	1	Q14204	0	950.494	High	0.0003332	0.003203	2.07
	FALSE	High	ANEVEQMIR		0.0201295	0.00258334	1	6	1	Q14204	0	1089.54	High	0.001364	0.01016	1.31
	FALSE	High	ASVVTLPVYLNFTR		0.127821	0.00935107	1	2	1	Q14204	0	1579.88	High	0.005321	0.07865	1.79
	FALSE	High	ATSIDPNTYITWIDK		5.84982e-08	0.000118142	1	1	2	Q14204	0	1737.87	High	7.744e-05	7.647e-08	4.26
	FALSE	High	AVDDLNLHSYSNLPIWVNK		0.00395042	0.000506292	1	1	1	Q14204	0	2198.12	High	0.0002954	0.002056	3.65
	FALSE	High	AWTQVLLGQAEDK		2.83597e-06	0.000118142	1	1	1	Q14204	0	1458.76	High	7.744e-05	2.746e-06	3.37
	FALSE	High	DHLYGTLDPNTR		2.04075e-05	0.000118142	1	2	1	Q14204	0	1401.68	High	7.744e-05	1.704e-05	3.05
	FALSE	High	DLFQVAFNR		0.00296731	0.000421672	1	5	1	Q14204	0	1109.57	High	0.0002604	0.001602	2.14
	FALSE	High	DLPPVSGSIIWAK		7.33498e-06	0.000118142	1	1	5	Q14204	0	1382.77	High	7.744e-05	6.615e-06	2.2
	FALSE	High	DLSSQLLK		0.0146114	0.00158014	1	1	2	Q14204	0	903.515	High	0.0008239	0.006926	2.01
	FALSE	High	DYIPVDQEELR		0.0134622	0.00140821	1	4	1	Q14204	0	1376.67	High	0.0007468	0.006379	1.93
	FALSE	High	EALELTDTGLLSGSEER		4.14548e-08	0.000118142	1	1	1	Q14204	0	1819.89	High	7.744e-05	5.573e-08	4.7
	FALSE	High	EGLMLDSHEELYK		0.0934921	0.00781554	1	4	1	Q14204	0	1563.74	High	0.004367	0.05824	1.29
	FALSE	High	EQPWVSVQPR		0.0203049	0.00258334	1	1	1	Q14204	0	1225.63	High	0.001364	0.01028	2.09
	FALSE	High	ESPEVLLTLDILK		5.844e-06	0.000118142	1	1	1	Q14204	0	1469.85	High	7.744e-05	5.377e-06	3.21
	FALSE	High	ETVDQVEELRR		0.0167157	0.00193197	1	5	1	Q14204	1	1373.7	High	0.001027	0.008077	2.42
	FALSE	High	EVWNTYELDLVNYQNK		7.51882e-08	0.000118142	1	1	3	Q14204	0	2027.97	High	7.744e-05	9.63e-08	2.97
	FALSE	High	EWTDGLFTHVLR		2.10045e-07	0.000118142	1	2	1	Q14204	0	1473.75	High	7.744e-05	2.485e-07	3.64
	FALSE	High	FGNPLLVQDVESYDPVLNPVLNR		1.26704e-10	0.000118142	1	4	1	Q14204	0	2598.36	High	7.744e-05	2.648e-10	5.81
	FALSE	High	FLSDPQVHTVLVER		2.53093e-09	0.000118142	1	1	2	Q14204	0	1639.88	High	7.744e-05	4.218e-09	3.93
	FALSE	High	FNYGFEYLGVQDK		0.00600579	0.000593244	1	1	1	Q14204	0	1579.74	High	0.0003332	0.00298	2.43
	FALSE	High	FQSISTEFLALMK		1.23135e-05	0.000118142	1	1	2	Q14204	0	1514.79	High	7.744e-05	1.066e-05	2.96
	FALSE	High	FTQDTQPHYIYSPR		1.47929e-09	0.000118142	1	4	3	Q14204	0	1752.83	High	7.744e-05	2.569e-09	3.31
	FALSE	High	FYFDPK		0.105399	0.00845395	1	1	1	Q14204	0	816.393	High	0.004768	0.06503	1.4
	FALSE	High	GNEIVLSAGSTPR		5.61038e-06	0.000118142	1	4	2	Q14204	0	1300.69	High	7.744e-05	5.179e-06	3.21
	FALSE	High	GTVGEPTYDAEFQHFLR		5.63264e-07	0.000118142	1	4	3	Q14204	0	1966.93	High	7.744e-05	6.178e-07	4.55
	FALSE	High	GVWSELSK		0.0453301	0.00505956	1	1	1	Q14204	0	905.473	High	0.002751	0.027	1.85
	FALSE	High	GWDDLFNK		0.0635565	0.00627489	1	1	1	Q14204	0	994.463	High	0.003449	0.0393	1.92
	FALSE	High	HLLPVETQR		0.00879289	0.000770649	1	1	2	Q14204	0	1092.62	High	0.0004578	0.004201	1.97
	FALSE	High	HVPVVYVDYPGPASLTQIYGTFNR		1.6387e-08	0.000118142	1	4	1	Q14204	0	2693.37	High	7.744e-05	2.359e-08	6.55
	FALSE	High	HYLDFINHYANLFHEK		3.44856e-09	0.000118142	1	5	4	Q14204	0	2061	High	7.744e-05	5.614e-09	4.78
	FALSE	High	KLEHLITELVHQR		2.72251e-06	0.000118142	1	1	2	Q14204	1	1615.93	High	7.744e-05	2.651e-06	4.78
	FALSE	High	KLVPLLLEDGGEAPAALEAALEEK		1.06721e-07	0.000118142	1	1	2	Q14204	1	2476.35	High	7.744e-05	1.33e-07	5.86
	FALSE	High	KYEFGESDLR		0.000625913	0.000203016	1	5	1	Q14204	1	1243.6	High	0.0001628	0.0004288	3
	FALSE	High	LADLLGK		0.0195221	0.00252268	1	1	2	Q14204	0	729.451	High	0.001337	0.009759	1.63
	FALSE	High	LAETVFNFQEK		6.23089e-06	0.000118142	1	1	2	Q14204	0	1325.67	High	7.744e-05	5.703e-06	4.07
	FALSE	High	LDMEIER		0.0934921	0.00781554	1	1	1	Q14204	0	905.44	High	0.004367	0.05811	1.58
	FALSE	High	LEGVEGVAHIIDPK		4.57494e-06	0.000118142	1	2	3	Q14204	0	1476.81	High	7.744e-05	4.283e-06	3.43
	FALSE	High	LFLTMEINPK		0.000259253	0.000203016	1	4	1	Q14204	0	1205.66	High	0.0001443	0.0001849	2.96
	FALSE	High	IFVFEPPPGVK		0.0137873	0.00140821	1	4	4	Q14204	0	1229.69	High	0.0007468	0.006521	2.67
	FALSE	High	ILDDDTIITTLENLKR		4.4187e-10	0.000118142	1	5	1	Q14204	1	1873.03	High	7.744e-05	8.418e-10	4.74
	FALSE	High	LLLIQAFRPDR		0.0148613	0.00158014	1	4	1	Q14204	0	1341.8	High	0.0008239	0.007062	2.18
	FALSE	High	LLNTFLER		0.00273186	0.000311374	1	5	2	Q14204	0	1005.57	High	0.0002104	0.001494	1.77
	FALSE	High	LLQDVR		0.086721	0.00745259	1	9	1	Q14204	0	743.441	High	0.004136	0.05383	1.58
	FALSE	High	IMFEVQDLK		0.00092249	0.000203016	1	3	3	Q14204	0	1122.59	High	0.0001628	0.0006003	2.29
	FALSE	High	INEWLTLVEK		9.25042e-05	0.000118142	1	1	2	Q14204	0	1244.69	High	7.744e-05	6.923e-05	3.1
	FALSE	High	LNTQEIFDDWAR		5.26196e-06	0.000118142	1	1	3	Q14204	0	1507.72	High	7.744e-05	4.884e-06	3.04
	FALSE	High	IPWSALK		0.0374347	0.00431611	1	5	1	Q14204	0	814.482	High	0.002263	0.02174	2.19
	FALSE	High	IQFVGACNPPTDPGR	1xCarbamidomethyl [C7]	0.000131105	0.000118142	1	5	1	Q14204	0	1628.78	High	7.744e-05	9.634e-05	2.63
	FALSE	High	LQGEFQLR		0.00294509	0.000421672	1	5	4	Q14204	0	990.537	High	0.0002604	0.001597	2.55
	FALSE	High	IQGLTVEQAEAVVR		4.34701e-05	0.000118142	1	4	1	Q14204	0	1512.84	High	7.744e-05	3.436e-05	2.59
	FALSE	High	LSLSNAISTALPLTQLR		2.23974e-07	0.000118142	1	4	3	Q14204	0	1798.04	High	7.744e-05	2.643e-07	3.26
	FALSE	High	LVEAISR		0.0579441	0.00599659	1	1	1	Q14204	0	787.467	High	0.00325	0.03532	1.24
	FALSE	High	LVPLLLEDGGEAPAALEAALEEK		7.55175e-06	0.000118142	1	1	1	Q14204	0	2348.26	High	7.744e-05	6.791e-06	4.78
	FALSE	High	LVQTPLTDR		0.0101295	0.00105991	1	1	1	Q14204	0	1042.59	High	0.0005902	0.004796	2.21
	FALSE	High	LYQEMFAWK		0.000439379	0.000203016	1	1	1	Q14204	0	1215.59	High	0.0001628	0.0003095	2.12
	FALSE	High	NLESALR		0.049615	0.00549516	1	7	1	Q14204	0	802.442	High	0.00292	0.02977	1.96
	FALSE	High	NTISLLVAGLK		3.24143e-05	0.000118142	1	1	3	Q14204	0	1128.7	High	7.744e-05	2.621e-05	2.05
	FALSE	High	NVAQYNANHPDFPMQIEQLER		1.08607e-07	0.000118142	1	3	1	Q14204	0	2514.18	High	7.744e-05	1.352e-07	4.12
	FALSE	High	NVHLAPGWLMQLEK		1.6465e-05	0.000118142	1	4	3	Q14204	0	1635.87	High	7.744e-05	1.398e-05	3.49
	FALSE	High	QALVAIFTHLR		2.15002e-05	0.000118142	1	1	2	Q14204	0	1268.75	High	7.744e-05	1.793e-05	3.18
	FALSE	High	QDLADVVQVCEGK	1xCarbamidomethyl [C10]	1.78588e-05	0.000118142	1	5	1	Q14204	0	1460.7	High	7.744e-05	1.507e-05	3.79
	FALSE	High	QLQNISLAAASGGAK		2.93699e-06	0.000118142	1	5	1	Q14204	0	1428.78	High	7.744e-05	2.845e-06	3.1
	FALSE	High	QNLDALLNQLK		2.64818e-05	0.000118142	1	1	2	Q14204	0	1269.72	High	7.744e-05	2.169e-05	3.4
	FALSE	High	QNLFTTWSHHLQQANIQFR		0.000983655	0.000203016	1	6	1	Q14204	0	2369.19	High	0.0001628	0.0006342	2.7
	FALSE	High	QPQGHLLLIGVSGAGK		0.00176179	0.000203016	1	4	1	Q14204	0	1574.9	High	0.0001628	0.001032	2.34
	FALSE	High	SFEWLSQMR		0.118083	0.00884612	1	1	1	Q14204	0	1183.56	High	0.005052	0.07272	0.92
	FALSE	High	SLLQALNEVK		0.000295874	0.000203016	1	5	2	Q14204	0	1114.65	High	0.0001443	0.0002111	2.64
	FALSE	High	SIPLDEGEDEAQRR		0.0805842	0.00702375	1	3	1	Q14204	1	1614.77	High	0.003902	0.0501	2.38
	FALSE	High	SPLVMDVLNIQGVQR		1.32802e-05	0.000118142	1	1	2	Q14204	0	1668.91	High	7.744e-05	1.147e-05	3.18
	FALSE	High	SVLVSAGNVK		0.0172238	0.00201973	1	2	2	Q14204	0	973.568	High	0.001066	0.008359	1.3
	FALSE	High	SWSHYTVPAGMTVIQWVSDFSER		1.02219e-05	0.000118142	1	5	1	Q14204	0	2683.26	High	7.744e-05	9.002e-06	3.65
	FALSE	High	TFSEILNR		0.00398044	0.000506292	1	1	4	Q14204	0	979.521	High	0.0002954	0.002064	1.64
	FALSE	High	TFSSIPVSR		0.000264427	0.000203016	1	4	5	Q14204	0	993.536	High	0.0001443	0.0001893	1.59
	FALSE	High	TKPVTGNLRPEEALQALTIYEGK		7.68437e-05	0.000118142	1	1	5	Q14204	0	2528.37	High	7.744e-05	5.82e-05	4.55
	FALSE	High	TLHTTASNWLHLIPQTLSHLK		1.03416e-05	0.000118142	1	5	2	Q14204	0	2411.32	High	7.744e-05	9.079e-06	5.43
	FALSE	High	TLMAQSIYGGR		0.00539763	0.000593244	1	5	1	Q14204	0	1196.61	High	0.0003332	0.002712	1.91
	FALSE	High	TPNGVVLAPVQLGK		0.0014918	0.000203016	1	4	2	Q14204	0	1392.82	High	0.0001628	0.0008986	1.38
	FALSE	High	TPVIDADKPVSSQLR		1.79918e-06	0.000118142	1	1	2	Q14204	0	1625.89	High	7.744e-05	1.811e-06	3.23
	FALSE	High	TSFLDDAFR		0.00213451	0.000311374	1	7	1	Q14204	0	1071.51	High	0.0002104	0.001216	1.93
	FALSE	High	TSFLDDAFRK		0.00587012	0.000593244	1	7	3	Q14204	1	1199.61	High	0.0003332	0.002916	1.83
	FALSE	High	TTDLLTDWEK		0.000300209	0.000203016	1	1	2	Q14204	0	1221.6	High	0.0001443	0.0002139	3.19
	FALSE	High	TVENIKDPLFR		0.00319895	0.000506292	1	5	3	Q14204	1	1331.73	High	0.0002954	0.001709	2.84
	FALSE	High	VAAPDVVVPTLDTVR		1.13467e-06	0.000118142	1	3	3	Q14204	0	1551.87	High	7.744e-05	1.182e-06	2.7
	FALSE	High	VAEVLFDAADANAIEEVNLAYENVK		1.21005e-05	0.000118142	1	1	2	Q14204	0	2707.35	High	7.744e-05	1.053e-05	5.31
	FALSE	High	VDDLLIIEEK		4.9312e-05	0.000118142	1	1	1	Q14204	0	1186.66	High	7.744e-05	3.853e-05	2.88
	FALSE	High	VDNEFDQR		0.0372112	0.00431611	1	5	1	Q14204	0	1022.45	High	0.002263	0.02154	2.54
	FALSE	High	VEDPTFLNQLQSGVNR		9.58803e-06	0.000118142	1	1	1	Q14204	0	1816.92	High	7.744e-05	8.473e-06	4.18
	FALSE	High	VFEEDALSWEDK		1.75768e-06	0.000118142	1	1	4	Q14204	0	1467.66	High	7.744e-05	1.774e-06	3.59
	FALSE	High	VLLTTQGVDMISK		1.75506e-05	0.000118142	1	5	2	Q14204	0	1404.78	High	7.744e-05	1.487e-05	2.78
	FALSE	High	VLQLYQITQINHGLMMVGPSGSGK		0.000131823	0.000118142	1	2	1	Q14204	0	2571.34	High	7.744e-05	9.681e-05	4.12
	FALSE	High	VLRPQVTAVAQQNQGEVPEPQDMK		2.30436e-11	0.000118142	1	1	1	Q14204	0	2662.36	High	7.744e-05	5.487e-11	4.96
	FALSE	High	VMSQEIQEQLHK		0.0359043	0.00417079	1	5	1	Q14204	0	1469.74	High	0.002163	0.0207	2.19
	FALSE	High	VNFLPEIITLSK		2.10076e-05	0.000118142	1	1	2	Q14204	0	1373.8	High	7.744e-05	1.753e-05	2.37
	FALSE	High	VPLAIVNK		0.00100958	0.000203016	1	1	5	Q14204	0	853.551	High	0.0001628	0.0006495	2.33
	FALSE	High	VPQIEVETHK		7.22125e-05	0.000118142	1	3	1	Q14204	0	1179.64	High	7.744e-05	5.514e-05	2.84
	FALSE	High	VPVNLLR		0.0352718	0.00401854	1	4	2	Q14204	0	810.52	High	0.002089	0.02034	1.84
	FALSE	High	VQVALEELQDLK		2.90474e-05	0.000118142	1	1	3	Q14204	0	1384.77	High	7.744e-05	2.369e-05	3.57
	FALSE	High	VSPDMAIFITMNPGYAGR		0.07743	0.00688462	1	2	1	Q14204	0	1939.94	High	0.003869	0.04822	1.98
	FALSE	High	VTDFGDKVEDPTFLNQLQSGVNR		1.23847e-06	0.000118142	1	1	2	Q14204	1	2579.27	High	7.744e-05	1.284e-06	4.17
	FALSE	High	VTFVNFTVTR		0.000146175	0.000118142	1	5	1	Q14204	0	1183.65	High	7.744e-05	0.0001069	3.15
	FALSE	High	WAIAQLNYADMLK		9.03697e-07	0.000118142	1	6	2	Q14204	0	1536.79	High	7.744e-05	9.581e-07	4
	FALSE	High	WFTSQVIR		0.00413411	0.000506292	1	4	1	Q14204	0	1036.56	High	0.0002954	0.002137	1.6
	FALSE	High	WTDENIDTVALK		8.24116e-06	0.000118142	1	4	2	Q14204	0	1404.7	High	7.744e-05	7.355e-06	2.77
	FALSE	High	WVYLEGIFTGSADIK		0.130092	0.00955439	1	1	1	Q14204	0	1698.87	High	0.005417	0.07971	1.3
	FALSE	High	YAPLGWSK		0.0121172	0.001319	1	5	1	Q14204	0	921.483	High	0.0007058	0.005705	1.58
	FALSE	High	YATLATVSR		0.00439303	0.000506292	1	3	1	Q14204	0	981.536	High	0.0002954	0.002249	1.14
	FALSE	High	YEFGESDLR		0.000983655	0.000203016	1	5	2	Q14204	0	1115.5	High	0.0001628	0.0006347	1.87
	FALSE	High	YKEEYAVLISEAQAIK		3.78616e-09	0.000118142	1	6	2	Q14204	1	1854.98	High	7.744e-05	6.106e-09	2.52
	FALSE	High	YPLIIDPSGQATEFIMNEYK		1.01498e-10	0.000118142	1	6	4	Q14204	0	2329.14	High	7.744e-05	2.157e-10	5.02
	FALSE	High	YPLIIDPSGQATEFIMNEYKDR		4.11978e-10	0.000118142	1	6	1	Q14204	1	2600.27	High	7.744e-05	7.896e-10	7.08
	FALSE	High	YTGEDFDEDLR		0.000105746	0.000118142	1	4	2	Q14204	0	1359.57	High	7.744e-05	7.861e-05	1.95
FALSE	High	Master Protein	P78527	DNA-dependent protein kinase catalytic subunit OS=Homo sapiens OX=9606 GN=PRKDC PE=1 SV=3	0	520.263	29	104	225	104	4128	468.8	7.12	541.34	104	1
	Checked	Confidence	Sequence	Modifications	Qvality PEP	Qvality q-value	# Protein Groups	# Proteins	# PSMs	Master Protein Accessions	# Missed Cleavages	Theo. MH+ [Da]	Confidence (by Search Engine): Sequest HT	Percolator q-Value (by Search Engine): Sequest HT	Percolator PEP (by Search Engine): Sequest HT	XCorr (by Search Engine): Sequest HT
	FALSE	High	AALSALESFLK		1.77555e-05	0.000118142	1	1	3	P78527	0	1149.65	High	7.744e-05	1.497e-05	4.06
	FALSE	High	AAYLSDPR		0.00327191	0.000506292	1	1	5	P78527	0	892.452	High	0.0002954	0.001744	1.98
	FALSE	High	AGLLHNILPSQSTDLHHSVGTELLSLVYK		7.17031e-12	0.000118142	1	1	2	P78527	0	3142.69	High	7.744e-05	1.873e-11	6.78
	FALSE	High	AIRPQIDLK		0.000464513	0.000203016	1	1	3	P78527	0	1053.64	High	0.0001628	0.0003267	3.14
	FALSE	High	APGLGAFR		0.0552136	0.00577961	1	1	3	P78527	0	788.441	High	0.003187	0.03366	2.01
	FALSE	High	AQEPESGLSEETQVK		1.14131e-06	0.000118142	1	1	1	P78527	0	1631.78	High	7.744e-05	1.187e-06	3.35
	FALSE	High	ATQMPEGGQGAPPMYQLYK		8.60027e-05	0.000118142	1	1	1	P78527	0	2066.97	High	7.744e-05	6.491e-05	3.2
	FALSE	High	ATQQQHDFTLTQTADGR		2.98729e-12	0.000118142	1	1	3	P78527	0	1917.9	High	7.744e-05	8.348e-12	5.01
	FALSE	High	AVAFFLESIAMHDIIAAEK		9.51858e-11	0.000118142	1	1	1	P78527	0	2076.08	High	7.744e-05	2.032e-10	5.32
	FALSE	High	AYVPALQMAFK		0.0178168	0.00218415	1	1	1	P78527	0	1238.66	High	0.001141	0.008687	1.72
	FALSE	High	DILETHLR		0.0192643	0.00244057	1	1	2	P78527	0	996.547	High	0.0013	0.009599	1.55
	FALSE	High	DPESETDNDSQEIFK		6.78929e-07	0.000118142	1	1	1	P78527	0	1753.74	High	7.744e-05	7.348e-07	3.46
	FALSE	High	DPTVHDDVLELEMDELNR		4.49561e-06	0.000118142	1	1	1	P78527	0	2139.99	High	7.744e-05	4.208e-06	4.33
	FALSE	High	DQNILLGTTYR		7.94886e-05	0.000118142	1	1	2	P78527	0	1293.68	High	7.744e-05	6.021e-05	3.51
	FALSE	High	DYVDLFR		0.0233339	0.00306887	1	1	4	P78527	0	927.457	High	0.001585	0.01237	2.24
	FALSE	High	EIFNFVLK		0.00084493	0.000203016	1	1	4	P78527	0	1009.57	High	0.0001628	0.0005571	2.8
	FALSE	High	ELLNPVVEFVSHPSTTCR	1xCarbamidomethyl [C17]	0.000193865	0.000118142	1	1	1	P78527	0	2085.04	High	7.744e-05	0.0001399	2.34
	FALSE	High	EMKPVIFLDVFLPR		5.01658e-05	0.000118142	1	1	2	P78527	0	1703.96	High	7.744e-05	3.915e-05	3.52
	FALSE	High	EPSFDWK		0.0273634	0.00317327	1	2	2	P78527	0	908.415	High	0.001708	0.01515	1.54
	FALSE	High	EQQHVMEELFQSSFR		9.31299e-06	0.000118142	1	1	4	P78527	0	1894.88	High	7.744e-05	8.274e-06	4.37
	FALSE	High	FMNAVFFLLPK		7.64024e-06	0.000118142	1	1	1	P78527	0	1326.73	High	7.744e-05	6.866e-06	3.65
	FALSE	High	FVPLLPGNR		0.0727322	0.00669418	1	1	2	P78527	0	1012.59	High	0.003709	0.04526	1.8
	FALSE	High	FYGELALK		0.00093432	0.000203016	1	2	3	P78527	0	940.514	High	0.0001628	0.0006075	1.67
	FALSE	High	FYQGFLFSEKPEK		4.84723e-05	0.000118142	1	1	2	P78527	0	1619.81	High	7.744e-05	3.809e-05	3.11
	FALSE	High	GGSWIQEINVAEK		0.000393924	0.000203016	1	1	1	P78527	0	1430.73	High	0.0001628	0.0002788	3.3
	FALSE	High	GLSSLLCNFTK	1xCarbamidomethyl [C7]	0.000501805	0.000203016	1	1	1	P78527	0	1239.64	High	0.0001628	0.0003517	2.35
	FALSE	High	GQAVTLLPFFTSLTGGSLEELR		5.98765e-05	0.000118142	1	1	1	P78527	0	2336.25	High	7.744e-05	4.613e-05	2.62
	FALSE	High	GQAVTLLPFFTSLTGGSLEELRR		6.96938e-08	0.000118142	1	1	2	P78527	1	2492.35	High	7.744e-05	8.97e-08	5.36
	FALSE	High	GYGLFAGPCK	1xCarbamidomethyl [C9]	0.0215667	0.00284216	1	1	1	P78527	0	1069.51	High	0.001482	0.01115	1.17
	FALSE	High	HGDLPDIQIK		5.25139e-05	0.000118142	1	1	1	P78527	0	1135.61	High	7.744e-05	4.103e-05	2.3
	FALSE	High	HNLEIIK		0.0552136	0.00577961	1	1	1	P78527	0	866.509	High	0.003187	0.03363	1.8
	FALSE	High	HSSLITPLQAVAQR		8.09843e-06	0.000118142	1	1	4	P78527	0	1520.85	High	7.744e-05	7.274e-06	2.38
	FALSE	High	KEEENASVIDSAELQAYPALVVEK		1.32196e-17	0.000118142	1	1	3	P78527	1	2632.34	High	7.744e-05	9.505e-17	6.67
	FALSE	High	KFIQTFGK		0.0171391	0.00201973	1	1	1	P78527	1	968.556	High	0.001066	0.008318	1.86
	FALSE	High	KGGSWIQEINVAEK		1.27099e-09	0.000118142	1	1	3	P78527	1	1558.82	High	7.744e-05	2.233e-09	4.73
	FALSE	High	KIPDTVLEK		0.0415171	0.00461331	1	1	1	P78527	1	1042.61	High	0.002511	0.02453	1.56
	FALSE	High	KQNNFSLAMK		2.61773e-05	0.000118142	1	1	1	P78527	1	1180.61	High	7.744e-05	2.141e-05	3.3
	FALSE	High	LAAVVSACK	1xCarbamidomethyl [C8]	0.000850179	0.000203016	1	1	3	P78527	0	918.508	High	0.0001628	0.0005609	2.72
	FALSE	High	LACDVDQVTR	1xCarbamidomethyl [C3]	7.47043e-05	0.000118142	1	1	3	P78527	0	1176.57	High	7.744e-05	5.674e-05	1.37
	FALSE	High	LAGANPAVITCDELLLGHEK	1xCarbamidomethyl [C11]	7.37783e-06	0.000118142	1	1	1	P78527	0	2121.1	High	7.744e-05	6.655e-06	3.8
	FALSE	High	IAGFDER		0.0555923	0.00585074	1	1	1	P78527	0	807.4	High	0.003218	0.03383	1.89
	FALSE	High	IAPYSVEIK		0.00224867	0.000311374	1	2	1	P78527	0	1019.58	High	0.0002104	0.001269	2.29
	FALSE	High	LATTILQHWK		0.00016631	0.000118142	1	1	1	P78527	0	1210.69	High	7.744e-05	0.0001208	2.65
	FALSE	High	LGASLAFNNIYR		1.97523e-06	0.000118142	1	1	6	P78527	0	1338.72	High	7.744e-05	1.968e-06	3.44
	FALSE	High	IGELFSK		0.0133008	0.001319	1	2	3	P78527	0	793.445	High	0.0007058	0.006282	2.3
	FALSE	High	LGLPGDEVDNK		0.00269113	0.000311374	1	1	1	P78527	0	1156.58	High	0.0002104	0.001473	1.99
	FALSE	High	LGNPIVPLNIR		0.000362548	0.000203016	1	1	1	P78527	0	1205.74	High	0.0001628	0.000258	2.79
	FALSE	High	LLALNSLYSPK		5.98765e-05	0.000118142	1	1	3	P78527	0	1218.71	High	7.744e-05	4.618e-05	3.22
	FALSE	High	LLEEALLR		0.00317499	0.000506292	1	1	2	P78527	0	956.578	High	0.0002954	0.001697	1.95
	FALSE	High	LLLQGEADQSLLTFIDK		2.66744e-09	0.000118142	1	1	5	P78527	0	1904.04	High	7.744e-05	4.417e-09	4.34
	FALSE	High	LLNFLMK		0.0109883	0.00115203	1	1	2	P78527	0	878.517	High	0.0006316	0.005177	2.09
	FALSE	High	LLNTWTNR		0.0157007	0.00166206	1	1	1	P78527	0	1017.55	High	0.0009038	0.007503	2.46
	FALSE	High	LLPAELPAK		0.00087161	0.000203016	1	1	2	P78527	0	951.587	High	0.0001628	0.000573	2.16
	FALSE	High	LLQDFNR		0.012272	0.001319	1	1	2	P78527	0	905.484	High	0.0007058	0.005795	1.23
	FALSE	High	LLQIIER		0.0176473	0.00218415	1	1	2	P78527	0	884.556	High	0.001141	0.008597	1.74
	FALSE	High	IMEFTTTLLNTSPEGWK		2.89558e-07	0.000118142	1	1	2	P78527	0	1967.98	High	7.744e-05	3.355e-07	3.83
	FALSE	High	IMEFTTTLLNTSPEGWK	1xOxidation [M2]	2.2197e-06	0.000118142	1	1	1	P78527	0	1983.97	High	7.744e-05	2.199e-06	2.96
	FALSE	High	IPALDLLIK		0.000221785	0.000118142	1	2	2	P78527	0	995.65	High	7.744e-05	0.0001588	2.78
	FALSE	High	LPLISGFYK		0.000540186	0.000203016	1	1	3	P78527	0	1037.6	High	0.0001628	0.000375	2.54
	FALSE	High	LPPDVLR		0.0150285	0.00158014	1	1	8	P78527	0	809.488	High	0.0008239	0.007135	1.67
	FALSE	High	LPSNTLDR		0.0240887	0.00310699	1	1	1	P78527	0	915.489	High	0.001618	0.0129	2.08
	FALSE	High	LPVLAGCLK	1xCarbamidomethyl [C7]	0.00709437	0.00068045	1	1	1	P78527	0	970.575	High	0.0004181	0.003456	2.74
	FALSE	High	LQSVQALTEIQEFISFISK		1.33903e-11	0.000118142	1	1	1	P78527	0	2181.18	High	7.744e-05	3.331e-11	5.26
	FALSE	High	LSDFNDITNMLLLK		3.06858e-09	0.000118142	1	1	1	P78527	0	1636.86	High	7.744e-05	5.018e-09	4.54
	FALSE	High	LSFAVPFR		0.00404118	0.000506292	1	1	1	P78527	0	936.53	High	0.0002954	0.002094	2.43
	FALSE	High	LVINTEEVFRPYAK		4.49561e-06	0.000118142	1	1	1	P78527	0	1678.92	High	7.744e-05	4.222e-06	4.21
	FALSE	High	LYSLALHPNAFK		2.98133e-07	0.000118142	1	1	3	P78527	0	1373.76	High	7.744e-05	3.437e-07	4.17
	FALSE	High	MAVLALLAK		0.0010712	0.000203016	1	1	1	P78527	0	929.585	High	0.0001628	0.0006822	2.05
	FALSE	High	MDPMNIWDDIITNR	1xOxidation [M]	5.44924e-06	0.000118142	1	1	2	P78527	0	1749.79	High	7.744e-05	5.033e-06	2.5
	FALSE	High	MEVQEQEEDISSLIR		8.9411e-06	0.000118142	1	1	1	P78527	0	1805.86	High	7.744e-05	7.939e-06	1.71
	FALSE	High	NELEIPGQYDGR		0.00146024	0.000203016	1	1	4	P78527	0	1390.66	High	0.0001628	0.0008834	2.76
	FALSE	High	NFWSHETR		0.018496	0.00227265	1	1	1	P78527	0	1076.49	High	0.001182	0.009121	1.66
	FALSE	High	NLLIFENLIDLK		0.000100584	0.000118142	1	1	1	P78527	0	1444.84	High	7.744e-05	7.505e-05	2.23
	FALSE	High	NLLTVTSSDEMMK		0.000120087	0.000118142	1	1	1	P78527	0	1468.7	High	7.744e-05	8.874e-05	2.5
	FALSE	High	NLSSNEAISLEEIR		1.69721e-06	0.000118142	1	1	1	P78527	0	1574.8	High	7.744e-05	1.71e-06	4.12
	FALSE	High	NNWEVSALSR		0.000297313	0.000203016	1	1	4	P78527	0	1175.58	High	0.0001443	0.0002118	2.57
	FALSE	High	QDAQVVLYR		0.00404118	0.000506292	1	1	1	P78527	0	1091.58	High	0.0002954	0.002102	1.29
	FALSE	High	QDWVDGEPTEAEK		1.79628e-05	0.000118142	1	1	1	P78527	0	1503.66	High	7.744e-05	1.514e-05	3.63
	FALSE	High	QGNLSSQVPLKR		7.42833e-05	0.000118142	1	1	2	P78527	1	1326.75	High	7.744e-05	5.658e-05	2.47
	FALSE	High	QLFSSLFSGILK		2.4227e-06	0.000118142	1	1	2	P78527	0	1339.76	High	7.744e-05	2.382e-06	4.12
	FALSE	High	QITQSALLAEAR		7.86601e-06	0.000118142	1	1	3	P78527	0	1300.72	High	7.744e-05	7.045e-06	3.83
	FALSE	High	QMFLTQTDTGDDR		1.22421e-05	0.000118142	1	1	2	P78527	0	1527.67	High	7.744e-05	1.064e-05	2.48
	FALSE	High	SDPGLLTNTMDVFVK		1.0126e-07	0.000118142	1	2	4	P78527	0	1636.83	High	7.744e-05	1.267e-07	3.83
	FALSE	High	SIELFYK		0.0144455	0.00158014	1	1	2	P78527	0	899.487	High	0.0008239	0.006847	1.91
	FALSE	High	SLGPPQGEEDSVPR		3.73202e-08	0.000118142	1	1	2	P78527	0	1467.71	High	7.744e-05	5.054e-08	3.48
	FALSE	High	SLNSIEFR		0.000888152	0.000203016	1	1	2	P78527	0	965.505	High	0.0001628	0.0005811	2.37
	FALSE	High	SSFDWLTGSSTDPLVDHTSPSSDSLLFAHK		2.57654e-07	0.000118142	1	1	2	P78527	0	3234.52	High	7.744e-05	3.002e-07	5.74
	FALSE	High	STVLTPMFVETQASQGTLQTR		9.09637e-05	0.000118142	1	1	2	P78527	0	2295.16	High	7.744e-05	6.843e-05	2.36
	FALSE	High	SYVAWDR		0.0234391	0.00306887	1	1	2	P78527	0	896.426	High	0.001585	0.01247	1.32
	FALSE	High	TETVTSFR		0.00407191	0.000506292	1	1	1	P78527	0	940.473	High	0.0002954	0.002105	2.21
	FALSE	High	TFPVLLR		0.0417752	0.0046779	1	1	2	P78527	0	845.524	High	0.002546	0.02462	1.48
	FALSE	High	TVGALQVLGTEAQSSLLK		7.49552e-09	0.000118142	1	1	4	P78527	0	1815.02	High	7.744e-05	1.15e-08	4.9
	FALSE	High	VCLDIIYK	1xCarbamidomethyl [C2]	0.00186833	0.000203016	1	1	1	P78527	0	1023.55	High	0.0001628	0.001083	2.33
	FALSE	High	VFLALAAK		0.00609789	0.000593244	1	1	4	P78527	0	832.529	High	0.0003332	0.003023	1.65
	FALSE	High	VIAGLYQR		0.0889053	0.00752301	1	1	1	P78527	0	919.536	High	0.004197	0.05539	0.75
	FALSE	High	VLEQLIVAHFPMQSR		1.94696e-07	0.000118142	1	1	5	P78527	0	1767.96	High	7.744e-05	2.319e-07	4.25
	FALSE	High	VLEQLIVAHFPMQSR	1xOxidation [M12]	0.005439	0.000593244	1	1	1	P78527	0	1783.95	High	0.0003332	0.002714	2.05
	FALSE	High	VPADLLK		0.015954	0.00166206	1	1	3	P78527	0	755.466	High	0.0009038	0.007646	1.3
	FALSE	High	VTELALTASDR		7.86601e-06	0.000118142	1	1	3	P78527	0	1175.63	High	7.744e-05	7.047e-06	3.75
	FALSE	High	VVQMLGSLGGQINK		0.000176332	0.000118142	1	1	1	P78527	0	1443.8	High	7.744e-05	0.0001276	2.13
	FALSE	High	VYELLGLLGEVHPSEMINNAENLFR	1xOxidation [M16]	0.000168094	0.000118142	1	1	1	P78527	0	2873.45	High	7.744e-05	0.0001216	3.9
	FALSE	High	WPVAGQIR		0.00211871	0.000203016	1	1	4	P78527	0	926.521	High	0.0001628	0.001203	2.77
	FALSE	High	YAVPSAGLR		0.00112246	0.000203016	1	1	3	P78527	0	933.515	High	0.0001628	0.0007088	2.58
	FALSE	High	YFEGVSPK		0.00435976	0.000506292	1	1	5	P78527	0	926.462	High	0.0002954	0.002247	2.37
	FALSE	High	YNFPVEVEVPMER	1xOxidation [M11]	0.000452871	0.000203016	1	1	1	P78527	0	1624.77	High	0.0001628	0.0003199	3.08
	FALSE	High	YPEETLSLMTK		6.59525e-05	0.000118142	1	1	1	P78527	0	1311.65	High	7.744e-05	5.056e-05	2.59
	FALSE	High	YPEETLSLMTK	1xOxidation [M9]	0.005439	0.000593244	1	1	1	P78527	0	1327.64	High	0.0003332	0.002723	1.76
FALSE	High	Master Protein	O15020	Spectrin beta chain, non-erythrocytic 2 OS=Homo sapiens OX=9606 GN=SPTBN2 PE=1 SV=3	0	484.903	39	76	201	66	2390	271.2	6.11	583.07	76	1
	Checked	Confidence	Sequence	Modifications	Qvality PEP	Qvality q-value	# Protein Groups	# Proteins	# PSMs	Master Protein Accessions	# Missed Cleavages	Theo. MH+ [Da]	Confidence (by Search Engine): Sequest HT	Percolator q-Value (by Search Engine): Sequest HT	Percolator PEP (by Search Engine): Sequest HT	XCorr (by Search Engine): Sequest HT
	FALSE	High	AAELQAQWER		5.59181e-05	0.000118142	1	1	3	O15020	0	1201.6	High	7.744e-05	4.34e-05	2.77
	FALSE	High	AASAGVPYHGEVPVSLAR		9.16596e-10	0.000118142	1	2	1	O15020	0	1780.93	High	7.744e-05	1.644e-09	2.42
	FALSE	High	AELFAQSCCALESWLESLQAQLHSDDYGK	2xCarbamidomethyl [C8; C9]	0.0502707	0.00549516	1	1	1	O15020	0	3356.52	High	0.00295	0.03023	2.48
	FALSE	High	ALAQEDQGAGEVER		1.22056e-07	0.000118142	1	1	1	O15020	0	1472.7	High	7.744e-05	1.51e-07	4.43
	FALSE	High	ALGAAAAGPELAELQEMWK		4.35553e-09	0.000118142	1	1	4	O15020	0	1955.99	High	7.744e-05	6.96e-09	4.28
	FALSE	High	ALGAAAAGPELAELQEMWK	1xOxidation [M17]	0.000111773	0.000118142	1	1	1	O15020	0	1971.98	High	7.744e-05	8.273e-05	3.2
	FALSE	High	ALGEEVTR		0.0107697	0.00115203	1	1	2	O15020	0	874.463	High	0.0006316	0.005095	2.25
	FALSE	High	AQGSVAFDYR		0.0127422	0.001319	1	2	1	O15020	0	1113.53	High	0.0007058	0.006011	2.3
	FALSE	High	DALLLWCQMK	1xCarbamidomethyl [C7]	0.000748406	0.000203016	3	9	2	P11277; Q01082; O15020	0	1277.64	High	0.0001628	0.0005031	3.22
	FALSE	High	DALLLWCQMK	1xCarbamidomethyl [C7]; 1xOxidation [M9]	0.000325928	0.000203016	3	9	1	P11277; Q01082; O15020	0	1293.63	High	0.0001443	0.0002322	2.34
	FALSE	High	DEAEMSSWLR		0.0165463	0.00193197	1	2	1	O15020	0	1223.54	High	0.001027	0.007996	2.1
	FALSE	High	DGLAFNAIVHK		0.000405738	0.000203016	1	2	1	O15020	0	1184.64	High	0.0001628	0.0002879	2.67
	FALSE	High	DLEAIAAR		0.0186662	0.00235634	1	1	4	O15020	0	858.468	High	0.001223	0.009208	2.28
	FALSE	High	DLNAAEALQR		0.00332148	0.000506292	1	1	3	O15020	0	1100.57	High	0.0002954	0.001769	3.29
	FALSE	High	DLPSVQLLMK		0.000548907	0.000203016	1	1	3	O15020	0	1143.64	High	0.0001628	0.0003812	2.34
	FALSE	High	DLPSVQLLMK	1xOxidation [M9]	0.000548907	0.000203016	1	1	3	O15020	0	1159.64	High	0.0001628	0.0003807	2.19
	FALSE	High	DLTGALR		0.0260045	0.00310699	1	1	3	O15020	0	745.42	High	0.001679	0.01426	1.64
	FALSE	High	DLTSVNILLK		5.23138e-06	0.000118142	2	3	6	Q01082; O15020	0	1115.67	High	7.744e-05	4.843e-06	4.02
	FALSE	High	DVEDEILWVTER		1.03957e-06	0.000118142	1	1	2	O15020	0	1503.73	High	7.744e-05	1.09e-06	3.57
	FALSE	High	EANALAAGHPAQAVAINAR		1.49259e-08	0.000118142	1	1	2	O15020	0	1844.97	High	7.744e-05	2.166e-08	4.78
	FALSE	High	EKEVEAIQAQAK		3.68712e-06	0.000118142	1	1	2	O15020	1	1343.72	High	7.744e-05	3.5e-06	3.4
	FALSE	High	ELDDLEQWIQER		0.0575424	0.00592115	1	1	1	O15020	0	1573.75	High	0.00325	0.03521	2.13
	FALSE	High	ELTLEKPELK		2.02895e-05	0.000118142	1	1	5	O15020	0	1199.69	High	7.744e-05	1.698e-05	2.88
	FALSE	High	EQAAALPPTLSR		0.00303499	0.000506292	1	1	7	O15020	0	1253.68	High	0.0002954	0.001638	2.25
	FALSE	High	EQHQFHR		0.0846073	0.00731358	1	1	1	O15020	0	981.465	High	0.004103	0.05265	1.3
	FALSE	High	EQQHLLASADTGR		1.33224e-07	0.000118142	1	1	2	O15020	0	1425.71	High	7.744e-05	1.632e-07	4.32
	FALSE	High	EQWLNGLALPER		0.000417975	0.000203016	1	1	3	O15020	0	1425.75	High	0.0001628	0.0002955	2.81
	FALSE	High	ETWLSENQR		0.011358	0.00123957	3	6	5	P11277; Q01082; O15020	0	1162.55	High	0.0006711	0.005358	2.32
	FALSE	High	EVQTGWEDLR		6.02184e-05	0.000118142	1	1	3	O15020	0	1232.59	High	7.744e-05	4.65e-05	3.16
	FALSE	High	EVVAASHELGQDYEHVTMLR		0.0359043	0.00417079	1	1	1	O15020	0	2284.1	High	0.002163	0.02076	2.15
	FALSE	High	EVVAASHELGQDYEHVTMLR	1xOxidation [M18]	3.92112e-09	0.000118142	1	1	2	O15020	0	2300.1	High	7.744e-05	6.315e-09	5.67
	FALSE	High	EYLFQAK		0.0226208	0.00306887	1	2	1	O15020	0	898.467	High	0.001585	0.01191	1.85
	FALSE	High	FLWEVGEAEAWVR		3.1316e-06	0.000118142	1	1	4	O15020	0	1591.79	High	7.744e-05	3.012e-06	2.55
	FALSE	High	FQIQDISVETEDNK		1.07661e-06	0.000118142	2	5	5	Q01082; O15020	0	1665.8	High	7.744e-05	1.125e-06	2.19
	FALSE	High	FQIQDISVETEDNKEK		2.50155e-09	0.000118142	2	5	11	Q01082; O15020	1	1922.93	High	7.744e-05	4.161e-09	4.94
	FALSE	High	GNLEVLLFTIQSK		4.00077e-06	0.000118142	2	5	16	Q01082; O15020	0	1461.83	High	7.744e-05	3.791e-06	4.45
	FALSE	High	GQVLAAAYELQR		4.39719e-05	0.000118142	1	1	4	O15020	0	1318.71	High	7.744e-05	3.469e-05	3.73
	FALSE	High	HQVLEQALADYAQTIHQLAASSQDMIDHEHPESTR		0.000198992	0.000118142	1	1	1	O15020	0	3969.88	High	7.744e-05	0.0001436	5.57
	FALSE	High	KHEAIETDIVAYSGR		9.43378e-12	0.000118142	1	2	4	O15020	1	1688.86	High	7.744e-05	2.415e-11	4.83
	FALSE	High	LAQAHGFQGFLR		1.05237e-05	0.000118142	1	1	3	O15020	0	1344.72	High	7.744e-05	9.246e-06	4.21
	FALSE	High	LEALAEER		0.00327191	0.000506292	1	1	1	O15020	0	930.489	High	0.0002954	0.001749	2.13
	FALSE	High	LEALGTGWEELGR		3.08759e-07	0.000118142	1	1	2	O15020	0	1430.73	High	7.744e-05	3.548e-07	3.09
	FALSE	High	LEDLEVVQQR		0.000814318	0.000203016	1	1	2	O15020	0	1228.65	High	0.0001628	0.0005406	3.15
	FALSE	High	LEHSSFPEGPGPGSGDEANGPR		1.2201e-09	0.000118142	1	2	1	O15020	0	2193.98	High	7.744e-05	2.144e-09	5.48
	FALSE	High	LEQSYEALCELAAAR	1xCarbamidomethyl [C9]	1.04565e-06	0.000118142	1	1	1	O15020	0	1723.83	High	7.744e-05	1.096e-06	2.84
	FALSE	High	LGHELELR		0.000464513	0.000203016	1	1	2	O15020	0	966.537	High	0.0001628	0.0003273	2.46
	FALSE	High	IHCLENVDK	1xCarbamidomethyl [C3]	0.000126175	0.000118142	3	6	1	P11277; Q01082; O15020	0	1127.55	High	7.744e-05	9.294e-05	3.63
	FALSE	High	IHGLLEAGR		0.00322308	0.000506292	1	1	2	O15020	0	965.553	High	0.0002954	0.001722	2.52
	FALSE	High	LLDPEDVNVDQPDEK		1.4289e-07	0.000118142	1	2	1	O15020	0	1725.82	High	7.744e-05	1.746e-07	3.78
	FALSE	High	LLEVLSGEILPKPTK		5.47064e-07	0.000118142	1	3	8	O15020	0	1636.99	High	7.744e-05	6.02e-07	3.87
	FALSE	High	LLLNLELQK		0.00064375	0.000203016	1	2	2	O15020	0	1083.68	High	0.0001628	0.0004392	2.2
	FALSE	High	LTLEQGQQLVAEGHPGASQASAR		1.7467e-10	0.000118142	1	1	2	O15020	0	2348.2	High	7.744e-05	3.565e-10	5.9
	FALSE	High	IVNTQEQLNHR		5.6238e-05	0.000118142	1	1	1	O15020	0	1351.71	High	7.744e-05	4.355e-05	3.27
	FALSE	High	LVSQDNFGLELAAVEAAVR		5.72824e-11	0.000118142	1	2	3	O15020	0	2002.06	High	7.744e-05	1.276e-10	4.72
	FALSE	High	LVSSPELGHDEFSTQALAR		2.56665e-12	0.000118142	1	1	4	O15020	0	2057.03	High	7.744e-05	7.246e-12	3.33
	FALSE	High	NQDAAQQFLGR		6.52079e-05	0.000118142	1	1	1	O15020	0	1247.61	High	7.744e-05	5.007e-05	3.49
	FALSE	High	QLANSLSGVQNQLQSFNSYR		6.90921e-07	0.000118142	1	2	1	O15020	0	2254.12	High	7.744e-05	7.481e-07	5.37
	FALSE	High	QLLLDTTDK		0.0911617	0.00767182	1	1	1	O15020	0	1046.57	High	0.004231	0.05642	2.01
	FALSE	High	QLLLDTTDKFR		0.000855471	0.000203016	1	1	1	O15020	1	1349.74	High	0.0001628	0.0005654	2.32
	FALSE	High	QLVSEGNIHADK		0.000114906	0.000118142	1	1	2	O15020	0	1310.67	High	7.744e-05	8.52e-05	2.93
	FALSE	High	QRLEALGTGWEELGR		0.000602038	0.000203016	1	1	1	O15020	1	1714.89	High	0.0001628	0.000414	3.81
	FALSE	High	RELDDLEQWIQER		0.00736555	0.00068045	1	1	1	O15020	1	1729.85	High	0.0004181	0.003581	2.78
	FALSE	High	RLEDALR		0.00404118	0.000506292	1	1	3	O15020	1	872.495	High	0.0002954	0.002098	2.63
	FALSE	High	RLGHELELR		4.79204e-05	0.000118142	1	1	1	O15020	1	1122.64	High	7.744e-05	3.752e-05	3.48
	FALSE	High	SAELGCTVDEVESLIK	1xCarbamidomethyl [C6]	3.84075e-06	0.000118142	1	1	1	O15020	0	1749.86	High	7.744e-05	3.639e-06	3.47
	FALSE	High	SAVAWEER		0.00142947	0.000203016	1	1	1	O15020	0	947.458	High	0.0001628	0.0008679	2.46
	FALSE	High	SHRPTLDALR		1.6534e-07	0.000118142	1	1	2	O15020	0	1165.64	High	7.744e-05	1.995e-07	5.31
	FALSE	High	SLDDFQAWLGR		6.08733e-06	0.000118142	1	1	3	O15020	0	1307.64	High	7.744e-05	5.571e-06	3.48
	FALSE	High	SIITYVATYYHYFSK		4.44349e-06	0.000118142	1	2	1	O15020	0	1855.93	High	7.744e-05	4.157e-06	2.58
	FALSE	High	SWQNVYCVLR	1xCarbamidomethyl [C7]	0.000579365	0.000203016	1	2	1	O15020	0	1324.65	High	0.0001628	0.0004007	2.44
	FALSE	High	TAGYPNVNVHNFTTSWR		1.52366e-07	0.000118142	1	2	1	O15020	0	1963.94	High	7.744e-05	1.849e-07	4.6
	FALSE	High	TQTAVASEEGPATLPEAEALLAQHAALR		5.91627e-10	0.000118142	1	1	2	O15020	0	2845.47	High	7.744e-05	1.102e-09	5.62
	FALSE	High	TVEKPPK		0.0250103	0.00310699	3	6	1	P11277; Q01082; O15020	0	798.472	High	0.001679	0.01359	1.72
	FALSE	High	VDSANALANGLIAGGHAAR		1.25282e-08	0.000118142	1	1	1	O15020	0	1777.93	High	7.744e-05	1.844e-08	3.12
	FALSE	High	VGDLYSDLR		0.000222922	0.000118142	1	4	3	O15020	0	1037.53	High	7.744e-05	0.0001595	2.83
	FALSE	High	VHLENMGSHDIVDGNHR		3.03062e-13	0.000118142	3	6	6	P11277; Q01082; O15020	0	1929.9	High	7.744e-05	1.008e-12	5.72
	FALSE	High	VHLENMGSHDIVDGNHR	1xOxidation [M6]	1.21678e-08	0.000118142	3	6	1	P11277; Q01082; O15020	0	1945.89	High	7.744e-05	1.798e-08	6.53
	FALSE	High	VQAVDAVAAELAAER		7.81011e-07	0.000118142	1	2	2	O15020	0	1512.8	High	7.744e-05	8.355e-07	4.09
	FALSE	High	WDELETTTQAK		4.9595e-05	0.000118142	1	1	1	O15020	0	1321.63	High	7.744e-05	3.872e-05	3.52
	FALSE	High	WDLPDSDWDNDSSSAR		5.844e-06	0.000118142	1	3	2	O15020	0	1865.76	High	7.744e-05	5.368e-06	2.7
	FALSE	High	WVNSHLAR		0.00198195	0.000203016	3	11	1	P11277; Q01082; O15020	0	982.522	High	0.0001628	0.001141	2.71
FALSE	High	Master Protein	O43707	Alpha-actinin-4 OS=Homo sapiens OX=9606 GN=ACTN4 PE=1 SV=2	0	477.029	64	50	173	33	911	104.8	5.44	595.81	50	1
	Checked	Confidence	Sequence	Modifications	Qvality PEP	Qvality q-value	# Protein Groups	# Proteins	# PSMs	Master Protein Accessions	# Missed Cleavages	Theo. MH+ [Da]	Confidence (by Search Engine): Sequest HT	Percolator q-Value (by Search Engine): Sequest HT	Percolator PEP (by Search Engine): Sequest HT	XCorr (by Search Engine): Sequest HT
	FALSE	High	ACLISLGYDVENDR	1xCarbamidomethyl [C2]	1.73244e-07	0.000118142	1	2	2	O43707	0	1624.76	High	7.744e-05	2.086e-07	4.26
	FALSE	High	AGTQIENIDEDFR		7.95817e-06	0.000118142	1	3	2	O43707	0	1507.7	High	7.744e-05	7.121e-06	4.58
	FALSE	High	AGTQIENIDEDFRDGLK		3.36768e-11	0.000118142	1	3	8	O43707	1	1920.93	High	7.744e-05	7.798e-11	5.68
	FALSE	High	ALDFIASK		0.00164998	0.000203016	2	10	4	P12814; O43707	0	864.483	High	0.0001628	0.0009763	2.71
	FALSE	High	AIMTYVSSFYHAFSGAQK		2.06888e-10	0.000118142	2	5	2	P12814; O43707	0	2007.96	High	7.744e-05	4.175e-10	4.49
	FALSE	High	AIMTYVSSFYHAFSGAQK	1xOxidation [M3]	1.02816e-05	0.000118142	2	5	1	P12814; O43707	0	2023.96	High	7.744e-05	9.057e-06	3.76
	FALSE	High	ASFNHFDKDHGGALGPEEFK		2.98959e-08	0.000118142	1	2	5	O43707	1	2203.02	High	7.744e-05	4.106e-08	5.66
	FALSE	High	ASIHEAWTDGK		0.00116886	0.000203016	2	3	3	P12814; O43707	0	1214.58	High	0.0001628	0.0007335	1.19
	FALSE	High	CQLEINFNTLQTK	1xCarbamidomethyl [C1]	1.76796e-06	0.000118142	3	9	1	P12814; A0A494C1A0; O43707	0	1608.81	High	7.744e-05	1.783e-06	3.36
	FALSE	High	DDPVTNLNNAFEVAEK		1.15471e-06	0.000118142	1	2	2	O43707	0	1775.84	High	7.744e-05	1.199e-06	3.83
	FALSE	High	DGLAFNALIHR		1.16855e-05	0.000118142	1	4	4	O43707	0	1226.66	High	7.744e-05	1.02e-05	3.37
	FALSE	High	DHGGALGPEEFK		1.04565e-06	0.000118142	1	2	1	O43707	0	1256.59	High	7.744e-05	1.093e-06	4.13
	FALSE	High	DLLLDPAWEK		0.000384386	0.000203016	3	11	5	P12814; A0A494C1A0; O43707	0	1199.63	High	0.0001628	0.0002732	2.78
	FALSE	High	DYETATLSDIK		0.00012075	0.000118142	1	1	4	O43707	0	1255.61	High	7.744e-05	8.892e-05	2.96
	FALSE	High	EAILAIHK		0.00233414	0.000311374	1	3	3	O43707	0	894.541	High	0.0002104	0.001306	2.71
	FALSE	High	EGLLLWCQR	1xCarbamidomethyl [C7]	0.00360819	0.000506292	3	12	1	P12814; A0A494C1A0; O43707	0	1174.6	High	0.0002954	0.001892	3.01
	FALSE	High	ELPPDQAEYCIAR	1xCarbamidomethyl [C10]	2.37249e-05	0.000118142	2	6	3	P12814; O43707	0	1561.73	High	7.744e-05	1.954e-05	2.82
	FALSE	High	ETTDTDTADQVIASFK		3.06858e-09	0.000118142	1	3	6	O43707	0	1741.81	High	7.744e-05	5.022e-09	4.67
	FALSE	High	FAIQDISVEETSAK		5.86753e-07	0.000118142	3	14	3	P12814; A0A494C1A0; O43707	0	1537.77	High	7.744e-05	6.432e-07	4.26
	FALSE	High	GISQEQMQEFR		8.45653e-05	0.000118142	1	3	3	O43707	0	1352.63	High	7.744e-05	6.381e-05	3.3
	FALSE	High	GYEEWLLNEIR		1.21711e-05	0.000118142	3	7	4	P12814; A0A494C1A0; O43707	0	1421.71	High	7.744e-05	1.054e-05	4.03
	FALSE	High	HEAFESDLAAHQDR		1.28639e-07	0.000118142	3	10	2	P12814; A0A494C1A0; O43707	0	1625.73	High	7.744e-05	1.583e-07	5.62
	FALSE	High	HRDYETATLSDIK		7.51882e-08	0.000118142	1	1	4	O43707	1	1548.77	High	7.744e-05	9.652e-08	3.79
	FALSE	High	KAGTQIENIDEDFRDGLK		1.44138e-06	0.000118142	1	3	2	O43707	2	2049.02	High	7.744e-05	1.473e-06	3.71
	FALSE	High	KDDPVTNLNNAFEVAEK		1.90507e-14	0.000118142	1	2	4	O43707	1	1903.94	High	7.744e-05	7.847e-14	6.55
	FALSE	High	KHEAFESDLAAHQDR		2.28384e-12	0.000118142	3	8	3	P12814; A0A494C1A0; O43707	1	1753.83	High	7.744e-05	6.492e-12	5.43
	FALSE	High	KTFTAWCNSHLR	1xCarbamidomethyl [C7]	0.000239339	0.000118142	3	10	1	P12814; A0A494C1A0; O43707	1	1520.74	High	7.744e-05	0.0001715	2.92
	FALSE	High	LASDLLEWIR		9.45966e-05	0.000118142	2	5	2	P12814; O43707	0	1215.67	High	7.744e-05	7.074e-05	3.69
	FALSE	High	ICDQWDALGSLTHSR	1xCarbamidomethyl [C2]	6.38269e-10	0.000118142	1	2	4	O43707	0	1758.82	High	7.744e-05	1.182e-09	5.29
	FALSE	High	LSGSNPYTTVTPQIINSK		4.14548e-08	0.000118142	1	3	4	O43707	0	1920.01	High	7.744e-05	5.559e-08	4.76
	FALSE	High	ISIEMNGTLEDQLSHLK		2.19395e-06	0.000118142	1	3	2	O43707	0	1927.98	High	7.744e-05	2.176e-06	4.21
	FALSE	High	ISNRPAFMPSEGK		3.74363e-05	0.000118142	2	5	3	A0A494C1A0; O43707	0	1433.72	High	7.744e-05	2.984e-05	3.26
	FALSE	High	ISNRPAFMPSEGK	1xOxidation [M8]	3.79621e-06	0.000118142	2	5	2	A0A494C1A0; O43707	0	1449.72	High	7.744e-05	3.61e-06	3.55
	FALSE	High	LVSIGAEEIVDGNAK		8.83759e-06	0.000118142	1	1	4	O43707	0	1514.81	High	7.744e-05	7.883e-06	3.74
	FALSE	High	MAPYQGPDAVPGALDYK	1xOxidation [M1]	4.48452e-09	0.000118142	1	3	2	O43707	0	1808.85	High	7.744e-05	7.149e-09	4.02
	FALSE	High	MLDAEDIVNTARPDEK		2.13679e-09	0.000118142	1	1	5	O43707	0	1816.87	High	7.744e-05	3.593e-09	5.19
	FALSE	High	MLDAEDIVNTARPDEK	1xOxidation [M1]	5.11295e-10	0.000118142	1	1	4	O43707	0	1832.87	High	7.744e-05	9.59e-10	5.55
	FALSE	High	MVSDINNGWQHLEQAEK		2.59837e-06	0.000118142	1	1	1	O43707	0	1998.93	High	7.744e-05	2.537e-06	3.82
	FALSE	High	MVSDINNGWQHLEQAEK	1xOxidation [M1]	6.48386e-05	0.000118142	1	1	1	O43707	0	2014.93	High	7.744e-05	4.974e-05	2.39
	FALSE	High	NFITAEELR		0.000799562	0.000203016	1	3	3	O43707	0	1092.57	High	0.0001628	0.0005334	2.86
	FALSE	High	NVNVQNFHISWK		6.56637e-06	0.000118142	1	1	2	O43707	0	1485.76	High	7.744e-05	5.981e-06	3.03
	FALSE	High	QFASQANVVGPWIQTK		1.71638e-10	0.000118142	1	3	3	O43707	0	1773.93	High	7.744e-05	3.512e-10	5.02
	FALSE	High	QLEAIDQLHLEYAK		2.23974e-07	0.000118142	1	2	5	O43707	0	1670.87	High	7.744e-05	2.647e-07	4.47
	FALSE	High	QQSNEHLR		0.00229955	0.000311374	1	3	2	O43707	0	1011.5	High	0.0002104	0.001287	0.94
	FALSE	High	RQFASQANVVGPWIQTK		6.98006e-05	0.000118142	1	3	1	O43707	1	1930.03	High	7.744e-05	5.319e-05	3.38
	FALSE	High	SFSTALYGESDL		0.00119296	0.000203016	1	3	4	O43707	0	1289.59	High	0.0001628	0.0007458	1.65
	FALSE	High	SIVDYKPNLDLLEQQHQLIQEALIFDNK		1.34687e-11	0.000118142	1	3	3	O43707	0	3324.75	High	7.744e-05	3.346e-11	4.78
	FALSE	High	TFTAWCNSHLR	1xCarbamidomethyl [C6]	5.98765e-05	0.000118142	3	11	4	P12814; A0A494C1A0; O43707	0	1392.65	High	7.744e-05	4.622e-05	2.77
	FALSE	High	TINEVENQILTR		6.4151e-06	0.000118142	2	8	1	P12814; O43707	0	1429.76	High	7.744e-05	5.846e-06	3.61
	FALSE	High	TIPWLEDR		0.0217533	0.00292939	1	2	7	O43707	0	1029.54	High	0.001482	0.0113	1.63
	FALSE	High	VEQIAAIAQELNELDYYDSHNVNTR		1.38569e-15	0.000118142	1	1	5	O43707	0	2905.4	High	7.744e-05	6.974e-15	8.08
	FALSE	High	VGWEQLLTTIAR		2.55367e-08	0.000118142	2	8	9	P12814; O43707	0	1386.77	High	7.744e-05	3.55e-08	4.3
	FALSE	High	VLAGDKNFITAEELR		1.44568e-07	0.000118142	1	3	5	O43707	1	1675.9	High	7.744e-05	1.759e-07	3.86
	FALSE	High	VLAVNQENEHLMEDYEK		1.8139e-11	0.000118142	1	2	2	O43707	0	2060.96	High	7.744e-05	4.396e-11	4.56
	FALSE	High	VLAVNQENEHLMEDYEK	1xOxidation [M12]	1.0483e-09	0.000118142	1	2	3	O43707	0	2076.95	High	7.744e-05	1.862e-09	3.73
FALSE	High	Master Protein	P35579	Myosin-9 OS=Homo sapiens OX=9606 GN=MYH9 PE=1 SV=4	0	470.904	39	69	169	58	1960	226.4	5.6	484.53	69	1
	Checked	Confidence	Sequence	Modifications	Qvality PEP	Qvality q-value	# Protein Groups	# Proteins	# PSMs	Master Protein Accessions	# Missed Cleavages	Theo. MH+ [Da]	Confidence (by Search Engine): Sequest HT	Percolator q-Value (by Search Engine): Sequest HT	Percolator PEP (by Search Engine): Sequest HT	XCorr (by Search Engine): Sequest HT
	FALSE	High	ADEWLMK		0.0158695	0.00166206	2	2	1	P35580; P35579	0	892.423	High	0.0009038	0.007604	1.56
	FALSE	High	ADEWLMK	1xOxidation [M6]	0.0204813	0.00258334	2	2	1	P35580; P35579	0	908.418	High	0.001364	0.01039	0.89
	FALSE	High	ADFCIIHYAGK	1xCarbamidomethyl [C4]	5.05157e-06	0.000118142	2	2	2	P35580; P35579	0	1294.62	High	7.744e-05	4.689e-06	2.7
	FALSE	High	AGVLAHLEEER		1.85814e-07	0.000118142	2	2	5	P35580; P35579	0	1223.64	High	7.744e-05	2.221e-07	4.17
	FALSE	High	ALEEAMEQK		0.00503913	0.000593244	1	1	1	P35579	0	1048.5	High	0.0003332	0.00255	1.16
	FALSE	High	ALELDSNLYR		0.0260045	0.00310699	1	1	1	P35579	0	1193.62	High	0.001679	0.01421	2.02
	FALSE	High	ANLQIDQINTDLNLER		2.83659e-08	0.000118142	1	1	5	P35579	0	1869.97	High	7.744e-05	3.916e-08	3.79
	FALSE	High	ASITALEAK		0.00116096	0.000203016	1	1	3	P35579	0	903.515	High	0.0001628	0.000731	2.35
	FALSE	High	DELADEIANSSGK		7.55175e-06	0.000118142	1	1	1	P35579	0	1348.62	High	7.744e-05	6.789e-06	3.68
	FALSE	High	DFSALESQLQDTQELLQEENR		1.73654e-10	0.000118142	1	1	1	P35579	0	2493.17	High	7.744e-05	3.55e-10	5.1
	FALSE	High	DLEAHIDSANK		0.00120937	0.000203016	1	1	1	P35579	0	1212.59	High	0.0001628	0.0007576	1.69
	FALSE	High	DLGEELEALK		0.000651075	0.000203016	1	2	2	P35579	0	1116.58	High	0.0001628	0.000445	2.42
	FALSE	High	DVLLQVDDERR		0.000290183	0.000203016	1	1	3	P35579	1	1357.71	High	0.0001443	0.0002067	2.66
	FALSE	High	EDQSILCTGESGAGK	1xCarbamidomethyl [C7]	1.55361e-05	0.000118142	3	9	1	P35580; P35579; Q7Z406	0	1551.7	High	7.744e-05	1.327e-05	2.39
	FALSE	High	EEILAQAK		0.034449	0.00385891	1	1	1	P35579	0	901.499	High	0.002016	0.0198	2.16
	FALSE	High	ELEDATETADAMNR		4.13395e-07	0.000118142	1	1	1	P35579	0	1565.67	High	7.744e-05	4.643e-07	3.58
	FALSE	High	ELEDATETADAMNR	1xOxidation [M12]	2.50243e-07	0.000118142	1	1	1	P35579	0	1581.67	High	7.744e-05	2.933e-07	3.71
	FALSE	High	ELESQISELQEDLESER		1.01558e-06	0.000118142	1	1	3	P35579	0	2033.95	High	7.744e-05	1.066e-06	2.42
	FALSE	High	EMEAELEDERK		0.000216172	0.000118142	1	1	1	P35579	1	1378.62	High	7.744e-05	0.0001549	3
	FALSE	High	EQADFALEALAK		8.45653e-05	0.000118142	2	3	2	P35579; Q7Z406	0	1305.67	High	7.744e-05	6.386e-05	2.24
	FALSE	High	EQEVNILK		0.002671	0.000311374	1	1	3	P35579	0	972.536	High	0.0002104	0.001466	2.94
	FALSE	High	EQLEEEEEAK		0.00112246	0.000203016	1	1	2	P35579	0	1233.55	High	0.0001628	0.0007094	2.45
	FALSE	High	EQLEEEEEAKHNLEK		4.39299e-10	0.000118142	1	1	4	P35579	1	1854.87	High	7.744e-05	8.345e-10	4.52
	FALSE	High	FDQLLAEEK		6.90141e-05	0.000118142	3	6	2	P35580; P35579; Q7Z406	0	1092.56	High	7.744e-05	5.276e-05	2.71
	FALSE	High	FVSELWK		0.0385785	0.00439735	1	1	2	P35579	0	908.488	High	0.0023	0.02248	1.76
	FALSE	High	GALALEEK		0.120179	0.00884612	1	1	1	P35579	0	830.462	High	0.005052	0.07404	1.86
	FALSE	High	GDLPFVVPR		0.0145284	0.00158014	1	1	1	P35579	0	999.562	High	0.0008239	0.006874	2.1
	FALSE	High	HEAMITDLEER		9.31299e-06	0.000118142	1	1	4	P35579	0	1343.63	High	7.744e-05	8.257e-06	2.84
	FALSE	High	HSQAVEELAEQLEQTK		6.39765e-13	0.000118142	1	1	4	P35579	0	1839.91	High	7.744e-05	2.014e-12	5.83
	FALSE	High	HSQAVEELAEQLEQTKR		4.54834e-06	0.000118142	1	1	1	P35579	1	1996.01	High	7.744e-05	4.267e-06	4.39
	FALSE	High	KANLQIDQINTDLNLER		2.2854e-06	0.000118142	1	1	2	P35579	1	1998.06	High	7.744e-05	2.255e-06	4.19
	FALSE	High	KEEELQAALAR		2.04075e-05	0.000118142	2	4	1	P35579; Q7Z406	1	1257.68	High	7.744e-05	1.709e-05	2.76
	FALSE	High	KFDQLLAEEK		1.24575e-05	0.000118142	3	6	3	P35580; P35579; Q7Z406	1	1220.65	High	7.744e-05	1.081e-05	4.18
	FALSE	High	KKVEAQLQELQVK		6.25482e-09	0.000118142	1	1	2	P35579	2	1540.91	High	7.744e-05	9.684e-09	4.19
	FALSE	High	KLVWVPSDK		0.000304602	0.000203016	1	3	4	P35579	1	1071.62	High	0.0001443	0.0002171	2.37
	FALSE	High	KQELEEICHDLEAR	1xCarbamidomethyl [C8]	9.25042e-07	0.000118142	1	1	1	P35579	1	1769.85	High	7.744e-05	9.8e-07	3
	FALSE	High	KVEAQLQELQVK		3.11428e-08	0.000118142	1	1	2	P35579	1	1412.81	High	7.744e-05	4.277e-08	3.59
	FALSE	High	IAEFTTNLTEEEEK		5.93643e-07	0.000118142	1	1	2	P35579	0	1653.79	High	7.744e-05	6.495e-07	3.45
	FALSE	High	IAQLEEELEEEQGNTELINDR		5.53487e-07	0.000118142	1	1	3	P35579	0	2472.17	High	7.744e-05	6.103e-07	4.59
	FALSE	High	IAQLEEQLDNETK		1.27495e-08	0.000118142	1	1	3	P35579	0	1530.76	High	7.744e-05	1.875e-08	4.71
	FALSE	High	LDPHLVLDQLR		4.33156e-07	0.000118142	2	2	9	P35580; P35579	0	1318.75	High	7.744e-05	4.857e-07	3.01
	FALSE	High	LEVNLQAMK		0.000353858	0.000203016	1	1	5	P35579	0	1045.57	High	0.0001628	0.0002519	2.91
	FALSE	High	LKDVLLQVDDERR		0.0106255	0.00115203	1	1	1	P35579	2	1598.89	High	0.0006316	0.005015	1.46
	FALSE	High	IIGLDQVAGMSETALPGAFK		1.71638e-10	0.000118142	1	1	2	P35579	0	2018.06	High	7.744e-05	3.503e-10	4.89
	FALSE	High	IIGLDQVAGMSETALPGAFK	1xOxidation [M10]	3.96563e-11	0.000118142	1	1	2	P35579	0	2034.06	High	7.744e-05	9.061e-11	4.34
	FALSE	High	IMGIPEEEQMGLLR		1.87073e-05	0.000118142	1	1	2	P35579	0	1615.82	High	7.744e-05	1.575e-05	2.47
	FALSE	High	LQQELDDLLVDLDHQR		1.61906e-10	0.000118142	1	1	7	P35579	0	1949.99	High	7.744e-05	3.321e-10	4.91
	FALSE	High	LQVELDNVTGLLSQSDSK		1.4747e-10	0.000118142	1	1	2	P35579	0	1946.01	High	7.744e-05	3.05e-10	4.27
	FALSE	High	LTEMETLQSQLMAEK		5.37278e-05	0.000118142	1	1	1	P35579	0	1751.86	High	7.744e-05	4.179e-05	1.86
	FALSE	High	LVWVPSDK		0.00971577	0.000770649	1	3	2	P35579	0	943.525	High	0.0004578	0.00461	2.23
	FALSE	High	MQQNIQELEEQLEEEESAR		2.11848e-06	0.000118142	1	1	2	P35579	0	2333.06	High	7.744e-05	2.106e-06	3.84
	FALSE	High	NFINNPLAQADWAAK		1.77337e-07	0.000118142	1	3	2	P35579	0	1672.84	High	7.744e-05	2.134e-07	3.79
	FALSE	High	NLPIYSEEIVEMYK	1xOxidation [M12]	0.00030608	0.000203016	1	2	2	P35579	0	1743.85	High	0.0001443	0.0002185	2.88
	FALSE	High	NMDPLNDNIATLLHQSSDK		5.31175e-05	0.000118142	1	1	2	P35579	0	2126.02	High	7.744e-05	4.135e-05	3.48
	FALSE	High	NWQWWR		0.0846073	0.00731358	1	2	3	P35579	0	975.458	High	0.004103	0.05256	2.03
	FALSE	High	QAQQERDELADEIANSSGK		2.0314e-14	0.000118142	1	1	4	P35579	1	2088.98	High	7.744e-05	8.308e-14	5.58
	FALSE	High	QIATLHAQVADMK		1.55058e-07	0.000118142	1	1	1	P35579	0	1425.75	High	7.744e-05	1.885e-07	3.79
	FALSE	High	QLEEAEEEAQR		0.00582556	0.000593244	1	1	1	P35579	0	1331.61	High	0.0003332	0.002893	2.05
	FALSE	High	QLLQANPILEAFGNAK		4.79337e-06	0.000118142	2	6	2	P35579; Q7Z406	0	1726.95	High	7.744e-05	4.469e-06	4.11
	FALSE	High	QTLENERGELANEVK		7.87529e-10	0.000118142	1	1	1	P35579	1	1729.87	High	7.744e-05	1.435e-09	4.38
	FALSE	High	RGDLPFVVPR		7.82033e-06	0.000118142	1	1	4	P35579	1	1155.66	High	7.744e-05	7.022e-06	2.71
	FALSE	High	SMEAEMIQLQEELAAAER		4.30635e-07	0.000118142	1	1	2	P35579	0	2048.96	High	7.744e-05	4.821e-07	5.54
	FALSE	High	TDLLLEPYNK		0.000390077	0.000203016	1	1	1	P35579	0	1205.64	High	0.0001628	0.0002768	2.94
	FALSE	High	TFHIFYYLLSGAGEHLK		2.40861e-06	0.000118142	1	1	3	P35579	0	1996.03	High	7.744e-05	2.364e-06	3.6
	FALSE	High	TQLEELEDELQATEDAK		1.71638e-10	0.000118142	2	3	7	P35580; P35579	0	1961.92	High	7.744e-05	3.517e-10	5.6
	FALSE	High	VEAQLQELQVK		8.98439e-07	0.000118142	1	1	1	P35579	0	1284.72	High	7.744e-05	9.548e-07	1.83
	FALSE	High	VKPLLQVSR		0.0533736	0.00570822	1	1	1	P35579	0	1039.66	High	0.003154	0.0325	1.57
	FALSE	High	VIQYLAYVASSHK		9.58803e-06	0.000118142	1	2	4	P35579	0	1478.8	High	7.744e-05	8.459e-06	3.12
	FALSE	High	VISGVLQLGNIVFK		1.89256e-05	0.000118142	1	1	1	P35579	0	1486.9	High	7.744e-05	1.586e-05	3.25
	FALSE	High	VSHLLGINVTDFTR		1.80673e-05	0.000118142	1	1	5	P35579	0	1571.85	High	7.744e-05	1.522e-05	3.54
	FALSE	High	VVFQEFR		0.0252516	0.00310699	1	1	2	P35579	0	924.494	High	0.001679	0.01371	1.67
	FALSE	High	YEILTPNSIPK		7.90418e-05	0.000118142	1	1	2	P35579	0	1274.7	High	7.744e-05	5.998e-05	2.55
FALSE	High	Master Protein	H3BPE1	Microtubule-actin cross-linking factor 1, isoforms 1/2/3/5 OS=Homo sapiens OX=9606 GN=MACF1 PE=1 SV=1	0	428.695	16	96	158	1	7555	856.3	5.39	387.38	96	1
	Checked	Confidence	Sequence	Modifications	Qvality PEP	Qvality q-value	# Protein Groups	# Proteins	# PSMs	Master Protein Accessions	# Missed Cleavages	Theo. MH+ [Da]	Confidence (by Search Engine): Sequest HT	Percolator q-Value (by Search Engine): Sequest HT	Percolator PEP (by Search Engine): Sequest HT	XCorr (by Search Engine): Sequest HT
	FALSE	High	AFLAELEQNSPK		3.39804e-06	0.000118142	2	5	1	A0A590UJG2; H3BPE1	0	1346.7	High	7.744e-05	3.25e-06	3.99
	FALSE	High	ALEEDIENHATDVHQAVK		2.76348e-07	0.000118142	2	4	1	A0A590UJG2; H3BPE1	0	2018.98	High	7.744e-05	3.206e-07	3.99
	FALSE	High	ALLELVPWR		0.0038618	0.000506292	2	5	2	A0A590UJG2; H3BPE1	0	1096.65	High	0.0002954	0.002015	2.21
	FALSE	High	AILEQQVLSEELTTK		2.29265e-07	0.000118142	2	7	1	A0A590UJG2; H3BPE1	0	1701.93	High	7.744e-05	2.695e-07	4.27
	FALSE	High	ALYNQYIHFK		9.14744e-05	0.000118142	3	8	2	A0A590UJG2; H3BPE1; E9PLY5	0	1296.67	High	7.744e-05	6.882e-05	2.4
	FALSE	High	AQQEVLQALEPQVDYLR		7.00753e-10	0.000118142	2	6	4	A0A590UJG2; H3BPE1	0	2000.04	High	7.744e-05	1.289e-09	5.37
	FALSE	High	DAWQDNALR		0.0402578	0.00461331	3	9	1	A0A590UJG2; H3BPE1; E9PLY5	0	1088.51	High	0.002478	0.02369	1.69
	FALSE	High	DENYYQLEELAFR		3.0239e-06	0.000118142	3	9	2	A0A590UJG2; H3BPE1; E9PLY5	0	1689.78	High	7.744e-05	2.925e-06	3.61
	FALSE	High	DGDGYIDYYEFVAALHPNK		1.1751e-06	0.000118142	3	15	2	F8W9J4; A0A590UJG2; H3BPE1	0	2187	High	7.744e-05	1.22e-06	3.98
	FALSE	High	DIMEIEGEPAPDHR		0.000171713	0.000118142	2	5	1	A0A590UJG2; H3BPE1	0	1608.73	High	7.744e-05	0.0001246	3.43
	FALSE	High	DIMEIEGEPAPDHR	1xOxidation [M3]	0.0244265	0.00310699	2	5	1	A0A590UJG2; H3BPE1	0	1624.73	High	0.001618	0.01313	0.81
	FALSE	High	DLQDDIQNR		0.0235451	0.00306887	2	6	4	A0A590UJG2; H3BPE1	0	1116.53	High	0.001585	0.01258	1.1
	FALSE	High	DQEPIPQNIDR		0.00758899	0.00068045	2	6	1	A0A590UJG2; H3BPE1	0	1324.65	High	0.0004181	0.003668	2.94
	FALSE	High	DQIIELDQTGNQLK		1.85244e-06	0.000118142	2	5	1	A0A590UJG2; H3BPE1	0	1614.83	High	7.744e-05	1.853e-06	2.83
	FALSE	High	DSVLFSVADR		0.0134622	0.00140821	3	9	2	A0A590UJG2; H3BPE1; E9PLY5	0	1108.56	High	0.0007468	0.006367	1.27
	FALSE	High	EFANFDFDVWR		0.00020851	0.000118142	2	7	2	A0A590UJG2; H3BPE1	0	1445.65	High	7.744e-05	0.0001501	3.53
	FALSE	High	EFESWLER		0.00667904	0.000593244	2	6	2	A0A590UJG2; H3BPE1	0	1095.51	High	0.0003332	0.003264	2.02
	FALSE	High	EFQESFK		0.0130602	0.001319	2	6	1	A0A590UJG2; H3BPE1	0	914.425	High	0.0007058	0.006165	1.47
	FALSE	High	ELEEAVTSALQQETEK		1.13447e-08	0.000118142	2	6	1	A0A590UJG2; H3BPE1	0	1804.88	High	7.744e-05	1.682e-08	4.94
[truncated: 17,196 more rows]

## Sheet: HA-RBBP6--IP with HA
Checked	Protein FDR Confidence: Combined	Master	Accession	Description	Exp. q-value: Combined	Sum PEP Score	Coverage [%]	# Peptides	# PSMs	# Unique Peptides	# AAs	MW [kDa]	calc. pI	Score Sequest HT: Sequest HT	# Peptides (by Search Engine): Sequest HT	# Protein Groups
FALSE	High	Master Protein	Q15149	Plectin OS=Homo sapiens OX=9606 GN=PLEC PE=1 SV=3	0	2272.59	58	256	1430	56	4684	531.5	5.96	4103.33	256	1
	Checked	Confidence	Sequence	Modifications	Qvality PEP	Qvality q-value	# Protein Groups	# Proteins	# PSMs	Master Protein Accessions	# Missed Cleavages	Theo. MH+ [Da]	Confidence (by Search Engine): Sequest HT	Percolator q-Value (by Search Engine): Sequest HT	Percolator PEP (by Search Engine): Sequest HT	XCorr (by Search Engine): Sequest HT
	FALSE	High	AALAHSEEVTASQVAATK		4.82036e-14	9.79111e-05	2	2	8	Q15149; H0YDN1	0	1783.92	High	5.84e-05	2.227e-15	5.76
	FALSE	High	AALEEVER		0.00114737	0.000205192	1	1	3	Q15149	0	916.473	High	0.0001029	0.0002202	2.2
	FALSE	High	AEAELLQQQK		0.00109206	0.000205192	1	1	1	Q15149	0	1157.62	High	0.0001029	0.0002085	3.32
	FALSE	High	AELELELGR		0.000419052	9.79111e-05	1	1	13	Q15149	0	1029.56	High	5.84e-05	7.037e-05	1.2
	FALSE	High	AEMEVLLASK		0.000210959	9.79111e-05	1	1	13	Q15149	0	1090.58	High	5.84e-05	3.206e-05	2.86
	FALSE	High	AEVVETTQVYTEEETRR		1.05893e-10	9.79111e-05	2	2	12	Q15149; H0YDN1	1	2039.99	High	5.84e-05	1.927e-12	2.8
	FALSE	High	AFCGFEDPR	1xCarbamidomethyl [C3]	0.00311773	0.000285431	2	2	7	Q15149; H0YDN1	0	1098.47	High	0.0001347	0.0006871	2.14
	FALSE	High	AFEETQIDIPGGGSHGGSTMSLWEVMQSDLIPEEQR		0.0010016	0.000205192	2	2	2	Q15149; H0YDN1	0	3931.81	High	0.0001029	0.0001892	4.35
	FALSE	High	AGLVGPEFHEK		0.00268891	0.000285431	2	2	6	Q15149; H0YDN1	0	1183.61	High	0.0001347	0.0005805	4.01
	FALSE	High	AGTLSITEFADMLSGNAGGFR		6.52495e-06	9.79111e-05	2	2	1	Q15149; H0YDN1	0	2115.02	High	5.84e-05	5.947e-07	2.99
	FALSE	High	AGTLSITEFADMLSGNAGGFR	1xOxidation [M12]	1.63529e-11	9.79111e-05	2	2	6	Q15149; H0YDN1	0	2131.01	High	5.84e-05	2.264e-13	5.01
	FALSE	High	AGVVGPELHEQLLSAEK		1.68666e-11	9.79111e-05	2	2	7	Q15149; H0YDN1	0	1776.95	High	5.84e-05	2.349e-13	5.23
	FALSE	High	AKLEQLFQDEVAK		3.29437e-08	9.79111e-05	2	2	6	Q15149; H0YDN1	1	1518.82	High	5.84e-05	1.388e-09	4.24
	FALSE	High	ALQALEELR		0.00456796	0.000285431	1	1	3	Q15149	0	1042.59	High	0.0001347	0.001062	2.54
	FALSE	High	APVPASELLASGVLSR		4.57244e-08	9.79111e-05	2	2	7	Q15149; H0YDN1	0	1566.88	High	5.84e-05	2.017e-09	4.84
	FALSE	High	AQAEAQQPTFDALR		8.01522e-07	9.79111e-05	2	2	1	Q15149; H0YDN1	0	1545.77	High	5.84e-05	5.4e-08	4.39
	FALSE	High	AQAEAQQPTFDALRDELR		7.59323e-08	9.79111e-05	2	2	3	Q15149; H0YDN1	1	2059.02	High	5.84e-05	3.612e-09	3.47
	FALSE	High	AQAEVEGLGK		0.00307952	0.000285431	2	2	1	Q15149; H0YDN1	0	1001.53	High	0.0001347	0.0006771	2.75
	FALSE	High	AQLEPVASPAK		0.000603469	9.79111e-05	2	2	4	Q15149; H0YDN1	0	1110.62	High	5.84e-05	0.0001066	2.91
	FALSE	High	AQLMADFQAGR		0.00189177	0.000205192	2	2	10	Q15149; H0YDN1	0	1207.59	High	0.0001029	0.0003902	1.87
	FALSE	High	AQLMADFQAGR	1xOxidation [M4]	0.00223469	0.000285431	2	2	4	Q15149; H0YDN1	0	1223.58	High	0.0001347	0.0004704	2.57
	FALSE	High	AQQQAEAER		0.0239288	0.0018321	1	1	1	Q15149	0	1030.49	High	0.0008657	0.007118	1.7
	FALSE	High	AQVEQELTTLR		3.29902e-05	9.79111e-05	1	1	8	Q15149	0	1287.69	High	5.84e-05	3.822e-06	3.43
	FALSE	High	ARQEELYSELQAR		1.29051e-06	9.79111e-05	2	2	11	Q15149; H0YDN1	1	1592.8	High	5.84e-05	9.293e-08	2.44
	FALSE	High	ATTAALLLEAQAATGFLVDPVR		3.81612e-11	9.79111e-05	2	2	21	Q15149; H0YDN1	0	2228.23	High	5.84e-05	5.985e-13	4.53
	FALSE	High	ATVSAPFGK		0.00664771	0.000473094	2	2	5	Q15149; H0YDN1	0	877.478	High	0.0002144	0.001634	2.54
	FALSE	High	AVTGYKDPYTGQQISLFQAMQK		2.66613e-15	9.79111e-05	2	2	1	Q15149; H0YDN1	1	2474.24	High	5.84e-05	6.298e-16	6.13
	FALSE	High	AVTGYRDPYTEQTISLFQAMK		7.0597e-05	9.79111e-05	2	2	1	Q15149; H0YDN1	1	2419.2	High	5.84e-05	9.162e-06	4.96
	FALSE	High	AYSDPSTGEPATYGELQQR		1.17094e-11	9.79111e-05	2	2	3	Q15149; H0YDN1	0	2069.94	High	5.84e-05	1.537e-13	4.35
	FALSE	High	CDNFTSSWR	1xCarbamidomethyl [C1]	0.000678658	9.79111e-05	2	4	3	Q15149; H0YDN1	0	1172.48	High	5.84e-05	0.0001214	3.17
	FALSE	High	CRPDQLTGLSLLPLSEK	1xCarbamidomethyl [C1]	1.27484e-10	9.79111e-05	2	2	2	Q15149; H0YDN1	0	1927.03	High	5.84e-05	2.384e-12	5.87
	FALSE	High	CVEDPETGLR	1xCarbamidomethyl [C1]	0.000523499	9.79111e-05	2	2	3	Q15149; H0YDN1	0	1175.54	High	5.84e-05	9.025e-05	2.91
	FALSE	High	DALDGPAAEAEPEHSFDGLR		8.72905e-14	9.79111e-05	2	2	13	Q15149; H0YDN1	0	2096.95	High	5.84e-05	2.889e-15	6.14
	FALSE	High	DALDGPAAEAEPEHSFDGLRR		0.00357045	0.000285431	2	2	1	Q15149; H0YDN1	1	2253.05	High	0.0001347	0.000798	3.35
	FALSE	High	DDGTGQLLLPLSDAR		2.58825e-08	9.79111e-05	2	2	5	Q15149; H0YDN1	0	1570.81	High	5.84e-05	1.055e-09	4.65
	FALSE	High	DGHNLISLLEVLSGDSLPR		1.22451e-08	9.79111e-05	2	5	9	Q15149; H0YDN1	0	2035.08	High	5.84e-05	4.471e-10	4.74
	FALSE	High	DLDKADSMIR		0.00839428	0.000473094	2	3	2	Q15149; H0YDN1	1	1163.57	High	0.0002144	0.002143	2.96
	FALSE	High	DLLPSDMAVALLEAQAGTGHIIDPATSAR		8.58343e-19	9.79111e-05	2	2	3	Q15149; H0YDN1	0	2933.5	High	5.84e-05	1.881e-17	7.39
	FALSE	High	DLLPSDMAVALLEAQAGTGHIIDPATSAR	1xOxidation [M7]	6.2702e-16	9.79111e-05	2	2	1	Q15149; H0YDN1	0	2949.5	High	5.84e-05	3.351e-16	7.1
	FALSE	High	DLSELGSVR		0.0135275	0.000828205	2	2	5	Q15149; H0YDN1	0	975.511	High	0.000406	0.003716	2.19
	FALSE	High	DPYSGSTISLFQAMQK		1.12828e-11	9.79111e-05	2	2	3	Q15149; H0YDN1	0	1772.85	High	5.84e-05	1.48e-13	4.74
	FALSE	High	DPYSGSTISLFQAMQK	1xOxidation [M14]	1.48333e-08	9.79111e-05	2	2	1	Q15149; H0YDN1	0	1788.85	High	5.84e-05	5.564e-10	3.13
	FALSE	High	DPYTEQTISLFQAMK		1.24152e-05	9.79111e-05	2	2	4	Q15149; H0YDN1	0	1771.86	High	5.84e-05	1.249e-06	3.35
	FALSE	High	DPYTEQTISLFQAMK	1xOxidation [M14]	3.00247e-08	9.79111e-05	2	2	1	Q15149; H0YDN1	0	1787.85	High	5.84e-05	1.244e-09	3.77
	FALSE	High	DPYTGQQISLFQAMQK		1.66329e-10	9.79111e-05	2	2	1	Q15149; H0YDN1	0	1854.91	High	5.84e-05	3.229e-12	4.82
	FALSE	High	DPYTGQQISLFQAMQK	1xOxidation [M14]	1.29461e-08	9.79111e-05	2	2	1	Q15149; H0YDN1	0	1870.9	High	5.84e-05	4.747e-10	4.98
	FALSE	High	DPYTGQSVSLFQALK		3.53752e-10	9.79111e-05	2	2	6	Q15149; H0YDN1	0	1653.85	High	5.84e-05	7.647e-12	5.28
	FALSE	High	DPYTGQSVSLFQALKK		4.31116e-06	9.79111e-05	2	2	2	Q15149; H0YDN1	1	1781.94	High	5.84e-05	3.715e-07	3.49
	FALSE	High	DSQDAGGFGPEDR		0.00011869	9.79111e-05	2	2	4	Q15149; H0YDN1	0	1350.56	High	5.84e-05	1.652e-05	3.64
	FALSE	High	DTHDQLSEPSEVR		1.10228e-08	9.79111e-05	2	2	3	Q15149; H0YDN1	0	1512.69	High	5.84e-05	3.947e-10	4.08
	FALSE	High	DVAEVDTVRR		0.0427415	0.0027629	2	2	1	Q15149; H0YDN1	1	1159.61	High	0.001363	0.01401	2.3
	FALSE	High	DYELQLVTYK		0.000432207	9.79111e-05	2	2	5	Q15149; H0YDN1	0	1271.65	High	5.84e-05	7.253e-05	3.15
	FALSE	High	EAEQEAAR		0.0108571	0.000644127	1	1	2	Q15149	0	903.417	High	0.0002872	0.002871	1.98
	FALSE	High	EAIAELER		0.0437655	0.00284393	1	1	2	Q15149	0	930.489	High	0.001397	0.01433	2.63
	FALSE	High	EAQAVPATLPELEATK		2.74469e-06	9.79111e-05	2	2	5	Q15149; H0YDN1	0	1667.89	High	5.84e-05	2.206e-07	3.16
	FALSE	High	EGLTSIEEVTK		2.60799e-05	9.79111e-05	2	2	5	Q15149; H0YDN1	0	1205.63	High	5.84e-05	2.924e-06	3.3
	FALSE	High	ELAEQELEK		0.00184565	0.000205192	1	1	2	Q15149	0	1088.55	High	0.0001029	0.0003791	2.67
	FALSE	High	ELMWLNEK		0.00536063	0.000285431	2	3	1	Q15149; H0YDN1	0	1062.53	High	0.0001347	0.001275	2.49
	FALSE	High	ELMWLNEKEEEEVGFDWSDR		0.031927	0.00214699	2	3	1	Q15149; H0YDN1	1	2541.12	High	0.0009956	0.0099	1.62
	FALSE	High	EMSVYEAYR		0.00775078	0.000473094	2	2	2	Q15149; H0YDN1	0	1147.51	High	0.0002144	0.001956	1.27
	FALSE	High	ENAAYFQFFSDVR		4.9553e-08	9.79111e-05	2	2	20	Q15149; H0YDN1	0	1593.73	High	5.84e-05	2.209e-09	3.49
	FALSE	High	EQAELEAAR		0.00876243	0.000473094	1	1	1	Q15149	0	1016.5	High	0.0002144	0.002243	1.95
	FALSE	High	EQELQQTLQQEQSVLDQLR		3.49455e-14	9.79111e-05	1	1	5	Q15149	0	2313.17	High	5.84e-05	1.936e-15	6.54
	FALSE	High	EQLQLLEEQHR		2.33695e-06	9.79111e-05	2	2	8	Q15149; H0YDN1	0	1422.73	High	5.84e-05	1.84e-07	3.64
	FALSE	High	EQMAQQLAEETQGFQR		0.00223469	0.000285431	1	1	1	Q15149	0	1893.88	High	0.0001347	0.0004692	1.15
	FALSE	High	ESADPLGAWLQDAR		9.26994e-09	9.79111e-05	2	2	6	Q15149; H0YDN1	0	1528.74	High	5.84e-05	3.249e-10	4.31
	FALSE	High	ESYSALMR		0.00359252	0.000285431	2	2	5	Q15149; H0YDN1	0	956.451	High	0.0001347	0.0008065	1.27
	FALSE	High	ESYSALMR	1xOxidation [M7]	0.0100884	0.000644127	2	2	1	Q15149; H0YDN1	0	972.446	High	0.0002872	0.002653	0.92
	FALSE	High	EYGSCSHHYQQLLQSLEQGAQEESR	1xCarbamidomethyl [C5]	1.97468e-09	9.79111e-05	2	2	4	Q15149; H0YDN1	0	2964.32	High	5.84e-05	5.519e-11	6
	FALSE	High	FAEQTLR		0.060095	0.00365198	1	1	2	Q15149	0	864.457	High	0.001904	0.02124	2.17
	FALSE	High	FLEGTSCIAGVFVDATK	1xCarbamidomethyl [C7]	2.66955e-08	9.79111e-05	2	2	6	Q15149; H0YDN1	0	1814.9	High	5.84e-05	1.089e-09	3.27
	FALSE	High	FLEVQYLTGGLIEPDTPGR		1.21329e-10	9.79111e-05	2	2	10	Q15149; H0YDN1	0	2105.09	High	5.84e-05	2.25e-12	5.21
	FALSE	High	FLEVQYLTGGLIEPDTPGRVPLDEALQR		0.00035027	9.79111e-05	2	2	1	Q15149; H0YDN1	1	3126.65	High	5.84e-05	5.71e-05	6.35
	FALSE	High	FLQEEAEK		0.00365954	0.000285431	1	1	6	Q15149	0	993.489	High	0.0001347	0.0008259	1.84
	FALSE	High	FISETLR		0.0393359	0.00261619	2	2	6	Q15149; H0YDN1	0	865.478	High	0.001267	0.01267	0.86
	FALSE	High	FPVTDAVNK		1.36222e-05	9.79111e-05	2	2	8	Q15149; H0YDN1	0	990.525	High	5.84e-05	1.386e-06	3.54
	FALSE	High	FRELAEEAAR		0.00416494	0.000285431	1	1	3	Q15149	1	1191.61	High	0.0001347	0.000953	4.23
	FALSE	High	GANVIAGVWLEEAGQK		3.30483e-10	9.79111e-05	2	2	26	Q15149; H0YDN1	0	1641.86	High	5.84e-05	7.07e-12	4.15
	FALSE	High	GDECQLVGPAQPSHWK	1xCarbamidomethyl [C4]	1.80514e-07	9.79111e-05	2	2	3	Q15149; H0YDN1	0	1808.84	High	5.84e-05	9.778e-09	4.29
	FALSE	High	GFFDPNTEENLTYLQLMER		9.21278e-09	9.79111e-05	2	2	3	Q15149; H0YDN1	0	2317.08	High	5.84e-05	3.212e-10	4.49
	FALSE	High	GFFDPNTEENLTYLQLMER	1xOxidation [M17]	0.000445776	9.79111e-05	2	2	3	Q15149; H0YDN1	0	2333.08	High	5.84e-05	7.509e-05	2.71
	FALSE	High	GFFDPNTHENLTYLQLLER		1.31072e-08	9.79111e-05	3	4	3	P58107; Q15149; H0YDN1	0	2307.14	High	5.84e-05	4.815e-10	5.11
	FALSE	High	GFFDPNTHENLTYR		4.92475e-08	9.79111e-05	2	2	10	Q15149; H0YDN1	0	1710.79	High	5.84e-05	2.191e-09	3.04
	FALSE	High	GGAEGELQALR		0.000550036	9.79111e-05	1	1	3	Q15149	0	1100.57	High	5.84e-05	9.546e-05	3.24
	FALSE	High	GGELVYTDSEAR		5.14982e-05	9.79111e-05	2	2	4	Q15149; H0YDN1	0	1296.61	High	5.84e-05	6.37e-06	3.29
	FALSE	High	GLFDEEMNEILTDPSDDTK		4.32485e-08	9.79111e-05	2	2	3	Q15149; H0YDN1	0	2168.95	High	5.84e-05	1.891e-09	2.89
	FALSE	High	GLFDEEMNEILTDPSDDTK	1xOxidation [M7]	1.61263e-10	9.79111e-05	2	2	2	Q15149; H0YDN1	0	2184.95	High	5.84e-05	3.105e-12	3.77
	FALSE	High	GLHQSIEEFR		9.98177e-05	9.79111e-05	2	3	6	Q15149; H0YDN1	0	1215.61	High	5.84e-05	1.353e-05	2.83
	FALSE	High	GLILKDHGIR		0.00158175	0.000205192	2	2	1	Q15149; H0YDN1	1	1121.68	High	0.0001029	0.0003185	3.07
	FALSE	High	GIIRPGTAFELLEAQAATGYVIDPIK		2.76693e-15	9.79111e-05	2	2	8	Q15149; H0YDN1	0	2743.5	High	5.84e-05	6.397e-16	8.42
	FALSE	High	GLLSAEVAR		0.0122689	0.000644127	2	2	8	Q15149; H0YDN1	0	915.526	High	0.0002872	0.003309	2.01
	FALSE	High	GLVEDTLR		0.108092	0.00625917	1	1	2	Q15149	0	902.494	High	0.003057	0.04608	2.22
	FALSE	High	GLVGPELHDR		7.11518e-06	9.79111e-05	2	2	7	Q15149; H0YDN1	0	1092.58	High	5.84e-05	6.588e-07	3.57
	FALSE	High	GIYQSLEGAVQAGQLK		3.02588e-09	9.79111e-05	2	3	11	Q15149; H0YDN1	0	1661.89	High	5.84e-05	9e-11	4.17
	FALSE	High	GRLPLLAVCDYK	1xCarbamidomethyl [C9]	8.67256e-06	9.79111e-05	2	2	6	Q15149; H0YDN1	1	1404.77	High	5.84e-05	8.268e-07	4.67
	FALSE	High	GTQGAEEVLR		0.000890678	9.79111e-05	2	2	6	Q15149; H0YDN1	0	1059.54	High	5.84e-05	0.0001652	3.23
	FALSE	High	GWLYYEAGQR		0.00164142	0.000205192	2	2	5	Q15149; H0YDN1	0	1242.59	High	0.0001029	0.0003321	2.69
	FALSE	High	GYFSEEMNR		0.00346212	0.000285431	2	2	4	Q15149; H0YDN1	0	1132.47	High	0.0001347	0.0007752	2.09
	FALSE	High	GYFSEEMNR	1xOxidation [M7]	0.00799227	0.000473094	2	2	2	Q15149; H0YDN1	0	1148.47	High	0.0002144	0.002027	1.72
	FALSE	High	GYYSPYSVSGSGSTAGSR		7.3398e-10	9.79111e-05	2	2	1	Q15149; H0YDN1	0	1782.79	High	5.84e-05	1.774e-11	4.21
	FALSE	High	HKPLLIDMNK		6.47412e-05	9.79111e-05	2	4	3	Q15149; H0YDN1	0	1208.68	High	5.84e-05	8.253e-06	2.77
	FALSE	High	HISDLYEDLR		1.54406e-06	9.79111e-05	2	5	6	Q15149; H0YDN1	0	1260.62	High	5.84e-05	1.14e-07	3.49
	FALSE	High	KDLLPSDMAVALLEAQAGTGHIIDPATSAR		8.67392e-10	9.79111e-05	2	2	1	Q15149; H0YDN1	1	3061.6	High	5.84e-05	2.136e-11	7.22
	FALSE	High	KELIPTEEALR		0.00689732	0.000473094	2	2	2	Q15149; H0YDN1	1	1298.73	High	0.0002144	0.001708	3.58
	FALSE	High	KGIIRPGTAFELLEAQAATGYVIDPIK		4.35234e-12	9.79111e-05	2	2	6	Q15149; H0YDN1	1	2871.6	High	5.84e-05	4.963e-14	8.65
	FALSE	High	KGLLSAEVAR		0.00107201	0.000205192	2	2	1	Q15149; H0YDN1	1	1043.62	High	0.0001029	0.0002046	2.76
	FALSE	High	KGWLYYEAGQR		6.90945e-07	9.79111e-05	2	2	4	Q15149; H0YDN1	1	1370.69	High	5.84e-05	4.532e-08	3.42
	FALSE	High	KQEELQQLEQQR		5.84673e-07	9.79111e-05	2	2	5	Q15149; H0YDN1	1	1556.8	High	5.84e-05	3.74e-08	4.32
	FALSE	High	KQITMEELVR		0.000179626	9.79111e-05	2	2	5	Q15149; H0YDN1	1	1246.68	High	5.84e-05	2.661e-05	2.77
	FALSE	High	LAAEQELIR		0.00101404	0.000205192	1	1	3	Q15149	0	1042.59	High	0.0001029	0.0001915	3.02
	FALSE	High	LAAIGEATR		0.00186857	0.000205192	1	1	4	Q15149	0	901.51	High	0.0001029	0.0003824	2.89
	FALSE	High	LAEDEAFQR		0.00549417	0.000285431	1	1	4	Q15149	0	1078.52	High	0.0001347	0.001309	2.96
	FALSE	High	LAEVEAALEK		6.88719e-05	9.79111e-05	1	1	6	Q15149	0	1072.59	High	5.84e-05	8.848e-06	3.52
	FALSE	High	LAQGHTTVDELAR		1.94144e-10	9.79111e-05	2	2	4	Q15149; H0YDN1	0	1410.73	High	5.84e-05	3.841e-12	4.82
	FALSE	High	LCFEGLR	1xCarbamidomethyl [C2]	0.0364084	0.00229744	2	2	4	Q15149; H0YDN1	0	894.45	High	0.001097	0.01153	2.07
	FALSE	High	LDLQYAK		0.0232178	0.00177082	2	3	5	Q15149; H0YDN1	0	850.467	High	0.0008414	0.006856	1.59
	FALSE	High	LEAQHQALVTLWHQLHVDMK		5.15237e-17	9.79111e-05	2	2	8	Q15149; H0YDN1	0	2397.25	High	5.84e-05	1.125e-16	7.63
	FALSE	High	LEAQHQALVTLWHQLHVDMK	1xOxidation [M19]	1.22645e-09	9.79111e-05	2	2	3	Q15149; H0YDN1	0	2413.24	High	5.84e-05	3.178e-11	5.44
	FALSE	High	LEDLLQDAQDEKEQLNEYK		4.87264e-13	9.79111e-05	2	2	5	Q15149; H0YDN1	1	2321.11	High	5.84e-05	6.122e-15	5.8
	FALSE	High	LEQLFQDEVAK		2.07782e-06	9.79111e-05	2	2	1	Q15149; H0YDN1	0	1319.68	High	5.84e-05	1.6e-07	3.54
	FALSE	High	LFNAIIHR		0.00370492	0.000285431	2	4	4	Q15149; H0YDN1	0	983.579	High	0.0001347	0.0008341	3.01
	FALSE	High	LGFHLPLEVAYQR		9.21278e-09	9.79111e-05	2	2	9	Q15149; H0YDN1	0	1542.84	High	5.84e-05	3.213e-10	2.79
	FALSE	High	LHVAILER		0.00063015	9.79111e-05	2	3	9	Q15149; H0YDN1	0	950.578	High	5.84e-05	0.0001116	2.03
	FALSE	High	LKAEAELLQQQK		5.49604e-07	9.79111e-05	1	1	8	Q15149	1	1398.8	High	5.84e-05	3.485e-08	3.08
	FALSE	High	LKTEAEIALK		6.47412e-05	9.79111e-05	1	1	5	Q15149	1	1115.67	High	5.84e-05	8.284e-06	2.64
	FALSE	High	LLDAQLATGGIVDPR		4.67286e-10	9.79111e-05	2	2	23	Q15149; H0YDN1	0	1538.85	High	5.84e-05	1.057e-11	4.72
	FALSE	High	LLDAQLSTGGIVDPSK		1.70225e-09	9.79111e-05	2	2	18	Q15149; H0YDN1	0	1613.87	High	5.84e-05	4.657e-11	5.05
	FALSE	High	LLDPEDVDVPQPDEK		7.66459e-10	9.79111e-05	2	3	5	Q15149; H0YDN1	0	1708.83	High	5.84e-05	1.858e-11	4.25
	FALSE	High	LLEAAAQSTK		0.000218933	9.79111e-05	2	2	3	Q15149; H0YDN1	0	1031.57	High	5.84e-05	3.333e-05	2.38
	FALSE	High	LLEAQACTGGIIDPSTGER	1xCarbamidomethyl [C7]	3.7692e-11	9.79111e-05	2	2	3	Q15149; H0YDN1	0	1987.98	High	5.84e-05	5.88e-13	5.31
	FALSE	High	LLEAQACTGGIIDPSTGERFPVTDAVNK	1xCarbamidomethyl [C7]	1.68641e-07	9.79111e-05	2	2	1	Q15149; H0YDN1	1	2959.48	High	5.84e-05	8.985e-09	5.1
	FALSE	High	LLEAQIATGGIIDPEESHR		3.10215e-13	9.79111e-05	2	2	24	Q15149; H0YDN1	0	2049.06	High	5.84e-05	5.024e-15	6.59
	FALSE	High	LLEAQIATGGIIDPEESHRLPVEVAYK		2.30822e-06	9.79111e-05	2	2	1	Q15149; H0YDN1	1	2948.57	High	5.84e-05	1.813e-07	5.23
	FALSE	High	LLEAQIATGGIIDPVHSHR		1.85358e-12	9.79111e-05	3	4	16	P58107; Q15149; H0YDN1	0	2027.1	High	5.84e-05	1.862e-14	6.69
	FALSE	High	LLEAQIATGGVIDPVHSHR		3.40915e-14	9.79111e-05	3	4	16	P58107; Q15149; H0YDN1	0	2013.09	High	5.84e-05	1.915e-15	6.57
	FALSE	High	LLFNDVQTLK		4.49465e-05	9.79111e-05	2	3	5	Q15149; H0YDN1	0	1190.68	High	5.84e-05	5.457e-06	3.07
	FALSE	High	LLFNDVQTLKDGR		0.0178972	0.0010838	2	3	1	Q15149; H0YDN1	1	1518.83	High	0.000552	0.005095	2.02
	FALSE	High	LLLEAQAATGFLLDPVK		7.37366e-09	9.79111e-05	2	2	19	Q15149; H0YDN1	0	1799.03	High	5.84e-05	2.485e-10	3.91
	FALSE	High	LLLEAQAATGFLLDPVKGER		9.28463e-10	9.79111e-05	2	2	19	Q15149; H0YDN1	1	2141.2	High	5.84e-05	2.313e-11	4.45
	FALSE	High	ILITIVEEVETLR		4.7086e-07	9.79111e-05	2	2	11	Q15149; H0YDN1	0	1527.9	High	5.84e-05	2.916e-08	3.96
	FALSE	High	IIITVVEEQEQK		1.80229e-06	9.79111e-05	2	2	22	Q15149; H0YDN1	0	1428.79	High	5.84e-05	1.361e-07	3.62
	FALSE	High	LLLWSQR		0.0744369	0.00430097	2	5	3	Q15149; H0YDN1	0	915.541	High	0.002169	0.02781	2.13
	FALSE	High	IISLETYNLLR		1.10562e-06	9.79111e-05	2	2	11	Q15149; H0YDN1	0	1334.77	High	5.84e-05	7.784e-08	3.24
	FALSE	High	LISLFQAMK		0.00037492	9.79111e-05	2	2	4	Q15149; H0YDN1	0	1050.6	High	5.84e-05	6.195e-05	3.02
	FALSE	High	LISLFQAMK	1xOxidation [M8]	0.00222095	0.000285431	2	2	1	Q15149; H0YDN1	0	1066.6	High	0.0001347	0.0004675	2.47
	FALSE	High	LPLDKEPAR		0.0014154	0.000205192	2	2	10	Q15149; H0YDN1	1	1038.59	High	0.0001029	0.0002793	2.25
	FALSE	High	LPLLAVCDYK	1xCarbamidomethyl [C7]	4.02109e-05	9.79111e-05	2	2	2	Q15149; H0YDN1	0	1191.64	High	5.84e-05	4.787e-06	3.82
	FALSE	High	LPVEVAYK		0.00660699	0.000473094	2	2	5	Q15149; H0YDN1	0	918.529	High	0.0002144	0.001623	2.38
	FALSE	High	LQAEEK		0.0918956	0.00533046	1	1	2	Q15149	0	717.378	High	0.002629	0.03686	1.22
	FALSE	High	LQAEEVAQQK		3.48787e-05	9.79111e-05	1	1	9	Q15149	0	1143.6	High	5.84e-05	4.083e-06	3.26
	FALSE	High	LQEAGILSAEELQR		4.67956e-07	9.79111e-05	2	2	13	Q15149; H0YDN1	0	1556.83	High	5.84e-05	2.912e-08	4.7
	FALSE	High	LQEDKEQMAQQLAEETQGFQR		1.34163e-11	9.79111e-05	1	1	4	Q15149	1	2507.18	High	5.84e-05	1.806e-13	6.42
	FALSE	High	LQEDKEQMAQQLAEETQGFQR	1xOxidation [M8]	4.12257e-09	9.79111e-05	1	1	3	Q15149	1	2523.18	High	5.84e-05	1.279e-10	6.72
	FALSE	High	LQLEACETR	1xCarbamidomethyl [C6]	0.00243625	0.000285431	2	2	4	Q15149; H0YDN1	0	1119.55	High	0.0001347	0.0005177	2.23
	FALSE	High	LQLEATER		0.00251255	0.000285431	1	1	4	Q15149	0	959.516	High	0.0001347	0.0005362	2.64
	FALSE	High	LQLEETDHQK		0.000123942	9.79111e-05	1	1	2	Q15149	0	1240.62	High	5.84e-05	1.745e-05	3.1
	FALSE	High	LQMEAGLCEEQLNQADALLQSDVR	1xCarbamidomethyl [C8]; 1xOxidation [M3]	0.000137682	9.79111e-05	2	3	1	Q15149; H0YDN1	0	2747.3	High	5.84e-05	1.969e-05	3.34
	FALSE	High	LQNVQIALDYLR		5.5901e-06	9.79111e-05	2	6	10	Q15149; H0YDN1	0	1445.81	High	5.84e-05	4.972e-07	3.68
	FALSE	High	LREQLQLLEEQHR		1.07364e-07	9.79111e-05	2	2	10	Q15149; H0YDN1	1	1691.92	High	5.84e-05	5.382e-09	5.68
	FALSE	High	LRIEEEIR		0.00779849	0.000473094	1	1	3	Q15149	1	1057.6	High	0.0002144	0.001961	2.75
	FALSE	High	LRLPLDKEPAR		3.7566e-05	9.79111e-05	2	2	2	Q15149; H0YDN1	2	1307.78	High	5.84e-05	4.44e-06	4.59
	FALSE	High	LSIYNALK		0.000610975	9.79111e-05	2	2	5	Q15149; H0YDN1	0	921.54	High	5.84e-05	0.0001081	3.03
	FALSE	High	LSIYNALKK		0.00556218	0.000285431	2	2	4	Q15149; H0YDN1	1	1049.64	High	0.0001347	0.001328	1.91
	FALSE	High	LSVAAQEAAR		9.4999e-05	9.79111e-05	1	1	9	Q15149	0	1015.55	High	5.84e-05	1.283e-05	3.16
	FALSE	High	LSVYAALQR		0.00370492	0.000285431	2	2	11	Q15149; H0YDN1	0	1020.58	High	0.0001347	0.0008355	2.44
	FALSE	High	LSVYQAMK		0.000398831	9.79111e-05	2	2	5	Q15149; H0YDN1	0	939.497	High	5.84e-05	6.617e-05	1.77
	FALSE	High	LSYTQLLR		0.00370492	0.000285431	2	2	8	Q15149; H0YDN1	0	993.573	High	0.0001347	0.0008323	1.54
	FALSE	High	LTAEDLFEAR		6.47412e-05	9.79111e-05	2	2	12	Q15149; H0YDN1	0	1164.59	High	5.84e-05	8.276e-06	3.28
	FALSE	High	LTVDEAVR		0.00559649	0.000285431	2	2	5	Q15149; H0YDN1	0	902.494	High	0.0001347	0.001345	2.03
	FALSE	High	LTVEEAVR		0.0115417	0.000644127	3	6	3	Q15149; H3BPE1; H0YDN1	0	916.51	High	0.0002872	0.003078	2.5
	FALSE	High	LTVNEAVK		0.00819083	0.000473094	2	2	2	Q15149; H0YDN1	0	873.504	High	0.0002144	0.002079	2.07
	FALSE	High	LVASMEEAR		0.000953304	0.000205192	2	2	4	Q15149; H0YDN1	0	1005.5	High	0.0001029	0.0001791	2.87
	FALSE	High	LYVHEAVK		0.00126652	0.000205192	2	2	3	Q15149; H0YDN1	0	958.536	High	0.0001029	0.0002465	2.76
	FALSE	High	MGIVGPEFK		0.00876243	0.000473094	2	2	4	Q15149; H0YDN1	0	977.512	High	0.0002144	0.002251	3.31
	FALSE	High	MVEGYQGLR		0.0198404	0.00152687	2	4	3	Q15149; H0YDN1	0	1052.52	High	0.0007393	0.005736	2.01
	FALSE	High	MVEGYQGLR	1xOxidation [M1]	0.00192712	0.000205192	2	4	1	Q15149; H0YDN1	0	1068.51	High	0.0001029	0.0003982	2.45
	FALSE	High	NLLDEELQR		0.00246649	0.000285431	1	1	3	Q15149	0	1129.58	High	0.0001347	0.0005273	1.91
	FALSE	High	NLVDNITGQR		0.000249292	9.79111e-05	2	2	8	Q15149; H0YDN1	0	1129.6	High	5.84e-05	3.86e-05	3.11
	FALSE	High	QAEVELASR		1.58022e-05	9.79111e-05	1	1	7	Q15149	0	1002.52	High	5.84e-05	1.646e-06	3.06
	FALSE	High	QALHSLELHYQAFLR		4.36549e-10	9.79111e-05	2	2	9	Q15149; H0YDN1	0	1825.97	High	5.84e-05	9.781e-12	5.41
	FALSE	High	QEELQQLEQQR		0.00223469	0.000285431	2	2	2	Q15149; H0YDN1	0	1428.71	High	0.0001347	0.0004697	2.15
	FALSE	High	QEELYSELQAR		8.25386e-06	9.79111e-05	2	2	3	Q15149; H0YDN1	0	1365.66	High	5.84e-05	7.777e-07	3.84
	FALSE	High	QELEAELAK		0.000258715	9.79111e-05	1	1	6	Q15149	0	1030.54	High	5.84e-05	4.048e-05	2.15
	FALSE	High	QEQIQAMPLADSQAVR		3.98438e-07	9.79111e-05	2	2	2	Q15149; H0YDN1	0	1784.9	High	5.84e-05	2.411e-08	4.61
	FALSE	High	QEQIQAMPLADSQAVR	1xOxidation [M7]	8.8912e-10	9.79111e-05	2	2	1	Q15149; H0YDN1	0	1800.89	High	5.84e-05	2.201e-11	4.33
	FALSE	High	QLAEEDLAQQR		0.00197528	0.000205192	1	1	3	Q15149	0	1300.65	High	0.0001029	0.0004075	2.18
	FALSE	High	QLEMSAEAER		0.000134318	9.79111e-05	1	1	2	Q15149	0	1163.54	High	5.84e-05	1.904e-05	2.53
	FALSE	High	QLLEEELAR		5.41105e-05	9.79111e-05	1	1	6	Q15149	0	1100.59	High	5.84e-05	6.717e-06	3.02
	FALSE	High	QLLSPGTALILLEAQAASGFLLDPVR		6.21182e-14	9.79111e-05	2	2	4	Q15149; H0YDN1	0	2693.52	High	5.84e-05	2.489e-15	4.5
	FALSE	High	QLQLAQEAAQK		9.11251e-06	9.79111e-05	1	1	4	Q15149	0	1227.67	High	5.84e-05	8.742e-07	3.23
	FALSE	High	QITMEELVR		0.000645921	9.79111e-05	2	2	1	Q15149; H0YDN1	0	1118.59	High	5.84e-05	0.0001152	2.34
	FALSE	High	QQEELLAEENQR		0.000192271	9.79111e-05	2	2	1	Q15149; H0YDN1	0	1486.71	High	5.84e-05	2.869e-05	2.08
	FALSE	High	QQGLASYDYVR		1.04409e-05	9.79111e-05	2	2	4	Q15149; H0YDN1	0	1299.63	High	5.84e-05	1.023e-06	2.81
	FALSE	High	QRELAEQELEK		0.000213584	9.79111e-05	1	1	5	Q15149	1	1372.71	High	5.84e-05	3.234e-05	4.29
	FALSE	High	QRELEQLGR		0.00566576	0.000285431	2	2	2	Q15149; H0YDN1	1	1128.61	High	0.0001347	0.001358	4.12
	FALSE	High	QTLSIYQALK		6.71889e-05	9.79111e-05	2	2	5	Q15149; H0YDN1	0	1164.66	High	5.84e-05	8.626e-06	3.51
	FALSE	High	QTLSIYQALKK		0.0019875	0.000205192	2	2	1	Q15149; H0YDN1	1	1292.76	High	0.0001029	0.0004126	1.71
	FALSE	High	QTNLENLDQAFSVAER		7.65246e-09	9.79111e-05	2	3	5	Q15149; H0YDN1	0	1834.89	High	5.84e-05	2.598e-10	5.1
	FALSE	High	QVEEEILALK		0.000847728	9.79111e-05	1	1	1	Q15149	0	1171.66	High	5.84e-05	0.0001562	2.55
	FALSE	High	QVEVTVHKGDECQLVGPAQPSHWK	1xCarbamidomethyl [C12]	0.000208366	9.79111e-05	2	2	2	Q15149; H0YDN1	1	2729.35	High	5.84e-05	3.152e-05	3.13
	FALSE	High	QVQVALETAQR		1.00605e-05	9.79111e-05	1	1	6	Q15149	0	1242.68	High	5.84e-05	9.798e-07	2.96
	FALSE	High	QYDIDDAIAK		7.4178e-05	9.79111e-05	2	2	4	Q15149; H0YDN1	0	1151.56	High	5.84e-05	9.643e-06	3.14
	FALSE	High	QYINAIKDYELQLVTYK		0.00799227	0.000473094	2	2	1	Q15149; H0YDN1	1	2102.12	High	0.0002144	0.002019	3.27
	FALSE	High	RAFEETQIDIPGGGSHGGSTMSLWEVMQSDLIPEEQR		0.000959211	0.000205192	2	2	1	Q15149; H0YDN1	1	4087.91	High	0.0001029	0.0001806	3.41
	FALSE	High	RDDGTGQLLLPLSDAR		0.000377245	9.79111e-05	2	2	2	Q15149; H0YDN1	1	1726.91	High	5.84e-05	6.235e-05	3.11
	FALSE	High	RKQEELQQLEQQR		4.00275e-06	9.79111e-05	2	2	8	Q15149; H0YDN1	2	1712.9	High	5.84e-05	3.404e-07	2.34
	FALSE	High	RLAEDEAFQR		0.00110563	0.000205192	1	1	1	Q15149	1	1234.62	High	0.0001029	0.0002117	2.12
	FALSE	High	RLQEDKEQMAQQLAEETQGFQR		1.58801e-12	9.79111e-05	1	1	3	Q15149	2	2663.28	High	5.84e-05	1.559e-14	7.47
	FALSE	High	RLQEDKEQMAQQLAEETQGFQR	1xOxidation [M9]	6.70965e-08	9.79111e-05	1	1	1	Q15149	2	2679.28	High	5.84e-05	3.126e-09	3.29
	FALSE	High	RLTAEDLFEAR		0.000243202	9.79111e-05	2	2	4	Q15149; H0YDN1	1	1320.69	High	5.84e-05	3.753e-05	2.72
	FALSE	High	RPELEDSTLR		0.0165383	0.000904558	2	3	4	Q15149; H0YDN1	0	1215.63	High	0.0004768	0.004681	3.4
	FALSE	High	RQELEAELAK		1.09029e-05	9.79111e-05	1	1	2	Q15149	1	1186.64	High	5.84e-05	1.076e-06	3.63
	FALSE	High	RQEQIQAMPLADSQAVR		1.76409e-12	9.79111e-05	2	2	4	Q15149; H0YDN1	1	1941	High	5.84e-05	1.763e-14	3.04
	FALSE	High	RQHEAEEGVR		0.0566898	0.00350987	2	2	1	Q15149; H0YDN1	1	1210.59	High	0.001813	0.01965	1.46
	FALSE	High	RQQEELLAEENQR		1.24942e-09	9.79111e-05	2	2	4	Q15149; H0YDN1	1	1642.81	High	5.84e-05	3.258e-11	3.27
	FALSE	High	RQVEEEILALK		0.00844592	0.000473094	1	1	2	Q15149	1	1327.76	High	0.0002144	0.002155	3.24
	FALSE	High	RVVIVDPETGKEMSVYEAYR		0.0450784	0.0029074	2	2	1	Q15149; H0YDN1	2	2341.19	High	0.001462	0.01486	1.66
	FALSE	High	RYASGSSASLGGPESAVA		0.000204536	9.79111e-05	2	2	1	Q15149; H0YDN1	1	1666.8	High	5.84e-05	3.098e-05	3.92
	FALSE	High	SALDQYR		0.133114	0.00750253	2	2	1	Q15149; H0YDN1	0	852.421	High	0.003748	0.06183	2.23
	FALSE	High	SDEGQLSPATR		2.46678e-05	9.79111e-05	2	3	4	Q15149; H0YDN1	0	1160.55	High	5.84e-05	2.743e-06	3.46
	FALSE	High	SEEMQTVQQEQLLQETQALQQSFLSEK		7.07452e-18	9.79111e-05	1	1	3	Q15149	0	3180.54	High	5.84e-05	4.733e-17	7.87
	FALSE	High	SEEMQTVQQEQLLQETQALQQSFLSEK	1xOxidation [M4]	9.09951e-09	9.79111e-05	1	1	1	Q15149	0	3196.53	High	5.84e-05	3.163e-10	5.49
	FALSE	High	SELELTLGK		0.00125097	0.000205192	2	2	11	Q15149; H0YDN1	0	989.551	High	0.0001029	0.0002443	2.31
	FALSE	High	SKEQAELEAAR		2.75729e-05	9.79111e-05	1	1	2	Q15149	1	1231.63	High	5.84e-05	3.109e-06	3.45
	FALSE	High	SKGIYQSLEGAVQAGQLK		0.00234774	0.000285431	2	3	1	Q15149; H0YDN1	1	1877.01	High	0.0001347	0.0004963	2.09
	FALSE	High	SLAAEEEAAR		0.000313378	9.79111e-05	1	1	7	Q15149	0	1046.51	High	5.84e-05	5.015e-05	2.64
	FALSE	High	SLAQAEAEKQKEEAER		1.75824e-06	9.79111e-05	1	1	1	Q15149	2	1816.9	High	5.84e-05	1.327e-07	4.07
	FALSE	High	SLESLHSFVAAATK		9.29935e-11	9.79111e-05	2	3	7	Q15149; H0YDN1	0	1460.77	High	5.84e-05	1.658e-12	5.79
	FALSE	High	SLLAWQSLR		0.00289541	0.000285431	2	2	7	Q15149; H0YDN1	0	1073.61	High	0.0001347	0.00063	2.03
	FALSE	High	SIITYVSSLYDAMPR		3.41894e-08	9.79111e-05	2	3	5	Q15149; H0YDN1	0	1715.87	High	5.84e-05	1.447e-09	4.48
	FALSE	High	SIITYVSSLYDAMPR	1xOxidation [M13]	1.32494e-07	9.79111e-05	2	3	3	Q15149; H0YDN1	0	1731.86	High	5.84e-05	6.844e-09	3.73
	FALSE	High	SLQEEHVAVAQLR		9.44356e-09	9.79111e-05	1	1	8	Q15149	0	1479.79	High	5.84e-05	3.302e-10	4.47
	FALSE	High	SIQEELQQLR		0.00201218	0.000205192	1	1	4	Q15149	0	1243.66	High	0.0001029	0.0004162	2.42
	FALSE	High	SLSAIYLEK		0.000749186	9.79111e-05	2	2	9	Q15149; H0YDN1	0	1023.57	High	5.84e-05	0.0001357	1.86
	FALSE	High	SLVPAAELLESR		6.89849e-06	9.79111e-05	2	2	7	Q15149; H0YDN1	0	1284.72	High	5.84e-05	6.338e-07	3.09
	FALSE	High	SMVEEGTGLR		0.00109206	0.000205192	2	2	1	Q15149; H0YDN1	0	1078.52	High	0.0001029	0.000209	2.58
	FALSE	High	SQVEEELFSVR		0.000108846	9.79111e-05	1	1	8	Q15149	0	1322.66	High	5.84e-05	1.498e-05	3.18
	FALSE	High	SQVMDEATALQLR		3.42926e-06	9.79111e-05	2	2	4	Q15149; H0YDN1	0	1461.74	High	5.84e-05	2.856e-07	3.61
	FALSE	High	SQVMDEATALQLR	1xOxidation [M4]	8.67256e-06	9.79111e-05	2	2	4	Q15149; H0YDN1	0	1477.73	High	5.84e-05	8.238e-07	3.37
	FALSE	High	SSIAGLLLK		0.000313378	9.79111e-05	2	2	5	Q15149; H0YDN1	0	901.572	High	5.84e-05	5.036e-05	2.72
	FALSE	High	SSSVGSSSSYPISPAVSR		5.92889e-08	9.79111e-05	2	2	2	Q15149; H0YDN1	0	1754.86	High	5.84e-05	2.711e-09	4.39
	FALSE	High	SWSLATFR		0.0142905	0.000904558	2	2	5	Q15149; H0YDN1	0	967.5	High	0.0004421	0.003949	2.09
	FALSE	High	SYVDPSTDER		0.00282487	0.000285431	2	2	3	Q15149; H0YDN1	0	1168.51	High	0.0001347	0.0006118	1.99
	FALSE	High	TEAEIALK		0.00144186	0.000205192	1	1	4	Q15149	0	874.488	High	0.0001029	0.0002854	2.32
	FALSE	High	TEYNLR		0.147393	0.0087777	2	3	1	Q15149; H0YDN1	0	795.4	High	0.004482	0.07173	1.48
	FALSE	High	TLLQGSGCLAGIYLEDTK	1xCarbamidomethyl [C8]	4.27845e-09	9.79111e-05	2	2	5	Q15149; H0YDN1	0	1938.98	High	5.84e-05	1.337e-10	4.29
	FALSE	High	TLLQGSGCLAGIYLEDTKEK	1xCarbamidomethyl [C8]	7.13778e-08	9.79111e-05	2	2	3	Q15149; H0YDN1	1	2196.12	High	5.84e-05	3.367e-09	5.55
	FALSE	High	TISLVIR		0.0590537	0.00357986	2	2	7	Q15149; H0YDN1	0	801.519	High	0.001843	0.02064	1.36
	FALSE	High	TPVEVPVGGFK		4.2058e-06	9.79111e-05	2	2	8	Q15149; H0YDN1	0	1129.63	High	5.84e-05	3.612e-07	3.52
	FALSE	High	TQLASWSDPTEETGPVAGILDTETLEK		4.97103e-10	9.79111e-05	2	2	2	Q15149; H0YDN1	0	2888.4	High	5.84e-05	1.131e-11	6.66
	FALSE	High	TVTIWEIINSEYFTAEQR		2.35891e-08	9.79111e-05	2	2	3	Q15149; H0YDN1	0	2200.09	High	5.84e-05	9.437e-10	5.25
	FALSE	High	TVTVWELISSEYFTAEQR		4.9553e-08	9.79111e-05	2	2	6	Q15149; H0YDN1	0	2159.07	High	5.84e-05	2.212e-09	4.24
	FALSE	High	VAQLLER		0.0848908	0.00489382	2	2	1	Q15149; H0YDN1	0	828.494	High	0.002416	0.03307	2.34
	FALSE	High	VDGAEWGVDLPSVEAQLGSHR		9.47495e-15	9.79111e-05	2	3	11	Q15149; H0YDN1	0	2222.08	High	5.84e-05	1.095e-15	7.34
	FALSE	High	VKAEAEAAR		0.0228011	0.00177082	1	1	1	Q15149	1	944.516	High	0.0008414	0.006757	1.82
	FALSE	High	VLADPSDDTK		0.0025281	0.000285431	3	4	1	P58107; Q15149; H0YDN1	0	1060.52	High	0.0001347	0.0005394	2.27
	FALSE	High	VLALPEPSPAAPTLR		2.6611e-06	9.79111e-05	2	2	8	Q15149; H0YDN1	0	1531.88	High	5.84e-05	2.124e-07	4.51
	FALSE	High	VIDRELYQQLQR		9.79827e-05	9.79111e-05	2	2	2	Q15149; H0YDN1	1	1560.85	High	5.84e-05	1.328e-05	3.22
	FALSE	High	VLSSSGSEAAVPSVCFLVPPPNQEAQEAVTR	1xCarbamidomethyl [C15]	5.54769e-09	9.79111e-05	2	2	2	Q15149; H0YDN1	0	3226.6	High	5.84e-05	1.796e-10	5.51
	FALSE	High	VPDVQDGVR		0.000123942	9.79111e-05	2	3	14	Q15149; H0YDN1	0	984.511	High	5.84e-05	1.736e-05	2.36
	FALSE	High	VPLDEALQR		0.0017139	0.000205192	2	2	6	Q15149; H0YDN1	0	1040.57	High	0.0001029	0.000349	1.76
	FALSE	High	VPLDVACAR	1xCarbamidomethyl [C7]	0.00134719	0.000205192	2	2	4	Q15149; H0YDN1	0	1000.52	High	0.0001029	0.0002645	2.26
	FALSE	High	VPPGYHPLDVEK		1.29852e-06	9.79111e-05	2	3	6	Q15149; H0YDN1	0	1350.71	High	5.84e-05	9.336e-08	3.64
	FALSE	High	VPPGYHPLDVEKEWGK		2.10369e-06	9.79111e-05	2	3	10	Q15149; H0YDN1	1	1850.94	High	5.84e-05	1.623e-07	3.85
	FALSE	High	VPVDVAYQR		0.00090175	9.79111e-05	3	4	4	P58107; Q15149; H0YDN1	0	1046.56	High	5.84e-05	0.0001682	2.65
	FALSE	High	VPVDVAYR		0.00197528	0.000205192	3	4	5	P58107; Q15149; H0YDN1	0	918.504	High	0.0001029	0.0004094	2.27
	FALSE	High	VQMEELSK		0.000847728	9.79111e-05	1	1	2	Q15149	0	963.482	High	5.84e-05	0.0001564	2.9
	FALSE	High	VQSGSESVIQEYVDLR		9.75563e-10	9.79111e-05	2	2	18	Q15149; H0YDN1	0	1808.9	High	5.84e-05	2.453e-11	3.75
	FALSE	High	VSITEAMHR		0.00102033	0.000205192	2	2	2	Q15149; H0YDN1	0	1043.53	High	0.0001029	0.0001932	2.27
	FALSE	High	VSIYEAMR		0.00350505	0.000285431	2	2	7	Q15149; H0YDN1	0	968.487	High	0.0001347	0.0007835	2.18
	FALSE	High	VSIYEAMR	1xOxidation [M7]	0.100539	0.00567205	2	2	1	Q15149; H0YDN1	0	984.482	High	0.002806	0.04178	1.85
	FALSE	High	VTLVQTLEIQR		3.53129e-05	9.79111e-05	1	1	33	Q15149	0	1299.76	High	5.84e-05	4.138e-06	3.03
	FALSE	High	VVIVDPETGK		0.000653955	9.79111e-05	2	2	6	Q15149; H0YDN1	0	1056.59	High	5.84e-05	0.0001163	2.27
	FALSE	High	VVIVDPETGKEMSVYEAYR		2.21742e-08	9.79111e-05	2	2	5	Q15149; H0YDN1	1	2185.08	High	5.84e-05	8.792e-10	4.7
	FALSE	High	VVIVDPETGKEMSVYEAYR	1xOxidation [M12]	2.57229e-08	9.79111e-05	2	2	1	Q15149; H0YDN1	1	2201.08	High	5.84e-05	1.043e-09	4.33
	FALSE	High	WQAVLAQTDVR		8.835e-06	9.79111e-05	2	2	9	Q15149; H0YDN1	0	1286.69	High	5.84e-05	8.402e-07	3.78
	FALSE	High	YLQDLLAWVEENQHR		1.0411e-11	9.79111e-05	2	3	10	Q15149; H0YDN1	0	1913.95	High	5.84e-05	1.347e-13	5.5
FALSE	High	Master Protein	H0YDN1	Plectin OS=Homo sapiens OX=9606 GN=PLEC PE=1 SV=9	0	1947.14	66	202	1169	2	3447	387.8	6.05	3468.82	202	1
	Checked	Confidence	Sequence	Modifications	Qvality PEP	Qvality q-value	# Protein Groups	# Proteins	# PSMs	Master Protein Accessions	# Missed Cleavages	Theo. MH+ [Da]	Confidence (by Search Engine): Sequest HT	Percolator q-Value (by Search Engine): Sequest HT	Percolator PEP (by Search Engine): Sequest HT	XCorr (by Search Engine): Sequest HT
	FALSE	High	AALAHSEEVTASQVAATK		4.82036e-14	9.79111e-05	2	2	8	Q15149; H0YDN1	0	1783.92	High	5.84e-05	2.227e-15	5.76
	FALSE	High	AEVVETTQVYTEEETRR		1.05893e-10	9.79111e-05	2	2	12	Q15149; H0YDN1	1	2039.99	High	5.84e-05	1.927e-12	2.8
	FALSE	High	AFCGFEDPR	1xCarbamidomethyl [C3]	0.00311773	0.000285431	2	2	7	Q15149; H0YDN1	0	1098.47	High	0.0001347	0.0006871	2.14
	FALSE	High	AFEETQIDIPGGGSHGGSTMSLWEVMQSDLIPEEQR		0.0010016	0.000205192	2	2	2	Q15149; H0YDN1	0	3931.81	High	0.0001029	0.0001892	4.35
	FALSE	High	AGLVGPEFHEK		0.00268891	0.000285431	2	2	6	Q15149; H0YDN1	0	1183.61	High	0.0001347	0.0005805	4.01
	FALSE	High	AGTLSITEFADMLSGNAGGFR		6.52495e-06	9.79111e-05	2	2	1	Q15149; H0YDN1	0	2115.02	High	5.84e-05	5.947e-07	2.99
	FALSE	High	AGTLSITEFADMLSGNAGGFR	1xOxidation [M12]	1.63529e-11	9.79111e-05	2	2	6	Q15149; H0YDN1	0	2131.01	High	5.84e-05	2.264e-13	5.01
	FALSE	High	AGVVGPELHEQLLSAEK		1.68666e-11	9.79111e-05	2	2	7	Q15149; H0YDN1	0	1776.95	High	5.84e-05	2.349e-13	5.23
	FALSE	High	AKLEQLFQDEVAK		3.29437e-08	9.79111e-05	2	2	6	Q15149; H0YDN1	1	1518.82	High	5.84e-05	1.388e-09	4.24
	FALSE	High	APVPASELLASGVLSR		4.57244e-08	9.79111e-05	2	2	7	Q15149; H0YDN1	0	1566.88	High	5.84e-05	2.017e-09	4.84
	FALSE	High	AQAEAQQPTFDALR		8.01522e-07	9.79111e-05	2	2	1	Q15149; H0YDN1	0	1545.77	High	5.84e-05	5.4e-08	4.39
	FALSE	High	AQAEAQQPTFDALRDELR		7.59323e-08	9.79111e-05	2	2	3	Q15149; H0YDN1	1	2059.02	High	5.84e-05	3.612e-09	3.47
	FALSE	High	AQAEVEGLGK		0.00307952	0.000285431	2	2	1	Q15149; H0YDN1	0	1001.53	High	0.0001347	0.0006771	2.75
	FALSE	High	AQLEPVASPAK		0.000603469	9.79111e-05	2	2	4	Q15149; H0YDN1	0	1110.62	High	5.84e-05	0.0001066	2.91
	FALSE	High	AQLMADFQAGR		0.00189177	0.000205192	2	2	10	Q15149; H0YDN1	0	1207.59	High	0.0001029	0.0003902	1.87
	FALSE	High	AQLMADFQAGR	1xOxidation [M4]	0.00223469	0.000285431	2	2	4	Q15149; H0YDN1	0	1223.58	High	0.0001347	0.0004704	2.57
	FALSE	High	ARQEELYSELQAR		1.29051e-06	9.79111e-05	2	2	11	Q15149; H0YDN1	1	1592.8	High	5.84e-05	9.293e-08	2.44
	FALSE	High	ATTAALLLEAQAATGFLVDPVR		3.81612e-11	9.79111e-05	2	2	21	Q15149; H0YDN1	0	2228.23	High	5.84e-05	5.985e-13	4.53
	FALSE	High	ATVSAPFGK		0.00664771	0.000473094	2	2	5	Q15149; H0YDN1	0	877.478	High	0.0002144	0.001634	2.54
	FALSE	High	AVSEDVSNGSSGSPSPGDTLPWNLGK		2.31882e-05	9.79111e-05	1	2	1	H0YDN1	0	2558.2	High	5.84e-05	2.553e-06	4.16
	FALSE	High	AVTGYKDPYTGQQISLFQAMQK		2.66613e-15	9.79111e-05	2	2	1	Q15149; H0YDN1	1	2474.24	High	5.84e-05	6.298e-16	6.13
	FALSE	High	AVTGYRDPYTEQTISLFQAMK		7.0597e-05	9.79111e-05	2	2	1	Q15149; H0YDN1	1	2419.2	High	5.84e-05	9.162e-06	4.96
	FALSE	High	AYSDPSTGEPATYGELQQR		1.17094e-11	9.79111e-05	2	2	3	Q15149; H0YDN1	0	2069.94	High	5.84e-05	1.537e-13	4.35
	FALSE	High	CDNFTSSWR	1xCarbamidomethyl [C1]	0.000678658	9.79111e-05	2	4	3	Q15149; H0YDN1	0	1172.48	High	5.84e-05	0.0001214	3.17
	FALSE	High	CRPDQLTGLSLLPLSEK	1xCarbamidomethyl [C1]	1.27484e-10	9.79111e-05	2	2	2	Q15149; H0YDN1	0	1927.03	High	5.84e-05	2.384e-12	5.87
	FALSE	High	CVEDPETGLR	1xCarbamidomethyl [C1]	0.000523499	9.79111e-05	2	2	3	Q15149; H0YDN1	0	1175.54	High	5.84e-05	9.025e-05	2.91
	FALSE	High	DALDGPAAEAEPEHSFDGLR		8.72905e-14	9.79111e-05	2	2	13	Q15149; H0YDN1	0	2096.95	High	5.84e-05	2.889e-15	6.14
	FALSE	High	DALDGPAAEAEPEHSFDGLRR		0.00357045	0.000285431	2	2	1	Q15149; H0YDN1	1	2253.05	High	0.0001347	0.000798	3.35
	FALSE	High	DDGTGQLLLPLSDAR		2.58825e-08	9.79111e-05	2	2	5	Q15149; H0YDN1	0	1570.81	High	5.84e-05	1.055e-09	4.65
	FALSE	High	DGHNLISLLEVLSGDSLPR		1.22451e-08	9.79111e-05	2	5	9	Q15149; H0YDN1	0	2035.08	High	5.84e-05	4.471e-10	4.74
	FALSE	High	DLDKADSMIR		0.00839428	0.000473094	2	3	2	Q15149; H0YDN1	1	1163.57	High	0.0002144	0.002143	2.96
	FALSE	High	DLLPSDMAVALLEAQAGTGHIIDPATSAR		8.58343e-19	9.79111e-05	2	2	3	Q15149; H0YDN1	0	2933.5	High	5.84e-05	1.881e-17	7.39
	FALSE	High	DLLPSDMAVALLEAQAGTGHIIDPATSAR	1xOxidation [M7]	6.2702e-16	9.79111e-05	2	2	1	Q15149; H0YDN1	0	2949.5	High	5.84e-05	3.351e-16	7.1
	FALSE	High	DLSELGSVR		0.0135275	0.000828205	2	2	5	Q15149; H0YDN1	0	975.511	High	0.000406	0.003716	2.19
	FALSE	High	DPYSGSTISLFQAMQK		1.12828e-11	9.79111e-05	2	2	3	Q15149; H0YDN1	0	1772.85	High	5.84e-05	1.48e-13	4.74
	FALSE	High	DPYSGSTISLFQAMQK	1xOxidation [M14]	1.48333e-08	9.79111e-05	2	2	1	Q15149; H0YDN1	0	1788.85	High	5.84e-05	5.564e-10	3.13
	FALSE	High	DPYTEQTISLFQAMK		1.24152e-05	9.79111e-05	2	2	4	Q15149; H0YDN1	0	1771.86	High	5.84e-05	1.249e-06	3.35
	FALSE	High	DPYTEQTISLFQAMK	1xOxidation [M14]	3.00247e-08	9.79111e-05	2	2	1	Q15149; H0YDN1	0	1787.85	High	5.84e-05	1.244e-09	3.77
	FALSE	High	DPYTGQQISLFQAMQK		1.66329e-10	9.79111e-05	2	2	1	Q15149; H0YDN1	0	1854.91	High	5.84e-05	3.229e-12	4.82
	FALSE	High	DPYTGQQISLFQAMQK	1xOxidation [M14]	1.29461e-08	9.79111e-05	2	2	1	Q15149; H0YDN1	0	1870.9	High	5.84e-05	4.747e-10	4.98
	FALSE	High	DPYTGQSVSLFQALK		3.53752e-10	9.79111e-05	2	2	6	Q15149; H0YDN1	0	1653.85	High	5.84e-05	7.647e-12	5.28
	FALSE	High	DPYTGQSVSLFQALKK		4.31116e-06	9.79111e-05	2	2	2	Q15149; H0YDN1	1	1781.94	High	5.84e-05	3.715e-07	3.49
	FALSE	High	DSQDAGGFGPEDR		0.00011869	9.79111e-05	2	2	4	Q15149; H0YDN1	0	1350.56	High	5.84e-05	1.652e-05	3.64
	FALSE	High	DTHDQLSEPSEVR		1.10228e-08	9.79111e-05	2	2	3	Q15149; H0YDN1	0	1512.69	High	5.84e-05	3.947e-10	4.08
	FALSE	High	DVAEVDTVRR		0.0427415	0.0027629	2	2	1	Q15149; H0YDN1	1	1159.61	High	0.001363	0.01401	2.3
	FALSE	High	DYELQLVTYK		0.000432207	9.79111e-05	2	2	5	Q15149; H0YDN1	0	1271.65	High	5.84e-05	7.253e-05	3.15
	FALSE	High	EAQAVPATLPELEATK		2.74469e-06	9.79111e-05	2	2	5	Q15149; H0YDN1	0	1667.89	High	5.84e-05	2.206e-07	3.16
	FALSE	High	EGLTSIEEVTK		2.60799e-05	9.79111e-05	2	2	5	Q15149; H0YDN1	0	1205.63	High	5.84e-05	2.924e-06	3.3
	FALSE	High	ELMWLNEK		0.00536063	0.000285431	2	3	1	Q15149; H0YDN1	0	1062.53	High	0.0001347	0.001275	2.49
	FALSE	High	ELMWLNEKEEEEVGFDWSDR		0.031927	0.00214699	2	3	1	Q15149; H0YDN1	1	2541.12	High	0.0009956	0.0099	1.62
	FALSE	High	EMSVYEAYR		0.00775078	0.000473094	2	2	2	Q15149; H0YDN1	0	1147.51	High	0.0002144	0.001956	1.27
	FALSE	High	ENAAYFQFFSDVR		4.9553e-08	9.79111e-05	2	2	20	Q15149; H0YDN1	0	1593.73	High	5.84e-05	2.209e-09	3.49
	FALSE	High	EQLQLLEEQHR		2.33695e-06	9.79111e-05	2	2	8	Q15149; H0YDN1	0	1422.73	High	5.84e-05	1.84e-07	3.64
	FALSE	High	ESADPLGAWLQDAR		9.26994e-09	9.79111e-05	2	2	6	Q15149; H0YDN1	0	1528.74	High	5.84e-05	3.249e-10	4.31
	FALSE	High	ESYSALMR		0.00359252	0.000285431	2	2	5	Q15149; H0YDN1	0	956.451	High	0.0001347	0.0008065	1.27
	FALSE	High	ESYSALMR	1xOxidation [M7]	0.0100884	0.000644127	2	2	1	Q15149; H0YDN1	0	972.446	High	0.0002872	0.002653	0.92
	FALSE	High	EYGSCSHHYQQLLQSLEQGAQEESR	1xCarbamidomethyl [C5]	1.97468e-09	9.79111e-05	2	2	4	Q15149; H0YDN1	0	2964.32	High	5.84e-05	5.519e-11	6
	FALSE	High	FLEGTSCIAGVFVDATK	1xCarbamidomethyl [C7]	2.66955e-08	9.79111e-05	2	2	6	Q15149; H0YDN1	0	1814.9	High	5.84e-05	1.089e-09	3.27
	FALSE	High	FLEVQYLTGGLIEPDTPGR		1.21329e-10	9.79111e-05	2	2	10	Q15149; H0YDN1	0	2105.09	High	5.84e-05	2.25e-12	5.21
	FALSE	High	FLEVQYLTGGLIEPDTPGRVPLDEALQR		0.00035027	9.79111e-05	2	2	1	Q15149; H0YDN1	1	3126.65	High	5.84e-05	5.71e-05	6.35
	FALSE	High	FISETLR		0.0393359	0.00261619	2	2	6	Q15149; H0YDN1	0	865.478	High	0.001267	0.01267	0.86
	FALSE	High	FPVTDAVNK		1.36222e-05	9.79111e-05	2	2	8	Q15149; H0YDN1	0	990.525	High	5.84e-05	1.386e-06	3.54
	FALSE	High	GANVIAGVWLEEAGQK		3.30483e-10	9.79111e-05	2	2	26	Q15149; H0YDN1	0	1641.86	High	5.84e-05	7.07e-12	4.15
	FALSE	High	GDECQLVGPAQPSHWK	1xCarbamidomethyl [C4]	1.80514e-07	9.79111e-05	2	2	3	Q15149; H0YDN1	0	1808.84	High	5.84e-05	9.778e-09	4.29
	FALSE	High	GFFDPNTEENLTYLQLMER		9.21278e-09	9.79111e-05	2	2	3	Q15149; H0YDN1	0	2317.08	High	5.84e-05	3.212e-10	4.49
	FALSE	High	GFFDPNTEENLTYLQLMER	1xOxidation [M17]	0.000445776	9.79111e-05	2	2	3	Q15149; H0YDN1	0	2333.08	High	5.84e-05	7.509e-05	2.71
	FALSE	High	GFFDPNTHENLTYLQLLER		1.31072e-08	9.79111e-05	3	4	3	P58107; Q15149; H0YDN1	0	2307.14	High	5.84e-05	4.815e-10	5.11
	FALSE	High	GFFDPNTHENLTYR		4.92475e-08	9.79111e-05	2	2	10	Q15149; H0YDN1	0	1710.79	High	5.84e-05	2.191e-09	3.04
	FALSE	High	GGELVYTDSEAR		5.14982e-05	9.79111e-05	2	2	4	Q15149; H0YDN1	0	1296.61	High	5.84e-05	6.37e-06	3.29
	FALSE	High	GLFDEEMNEILTDPSDDTK		4.32485e-08	9.79111e-05	2	2	3	Q15149; H0YDN1	0	2168.95	High	5.84e-05	1.891e-09	2.89
	FALSE	High	GLFDEEMNEILTDPSDDTK	1xOxidation [M7]	1.61263e-10	9.79111e-05	2	2	2	Q15149; H0YDN1	0	2184.95	High	5.84e-05	3.105e-12	3.77
	FALSE	High	GLHQSIEEFR		9.98177e-05	9.79111e-05	2	3	6	Q15149; H0YDN1	0	1215.61	High	5.84e-05	1.353e-05	2.83
	FALSE	High	GLILKDHGIR		0.00158175	0.000205192	2	2	1	Q15149; H0YDN1	1	1121.68	High	0.0001029	0.0003185	3.07
	FALSE	High	GIIRPGTAFELLEAQAATGYVIDPIK		2.76693e-15	9.79111e-05	2	2	8	Q15149; H0YDN1	0	2743.5	High	5.84e-05	6.397e-16	8.42
	FALSE	High	GLLSAEVAR		0.0122689	0.000644127	2	2	8	Q15149; H0YDN1	0	915.526	High	0.0002872	0.003309	2.01
	FALSE	High	GLVGPELHDR		7.11518e-06	9.79111e-05	2	2	7	Q15149; H0YDN1	0	1092.58	High	5.84e-05	6.588e-07	3.57
	FALSE	High	GIYQSLEGAVQAGQLK		3.02588e-09	9.79111e-05	2	3	11	Q15149; H0YDN1	0	1661.89	High	5.84e-05	9e-11	4.17
	FALSE	High	GRLPLLAVCDYK	1xCarbamidomethyl [C9]	8.67256e-06	9.79111e-05	2	2	6	Q15149; H0YDN1	1	1404.77	High	5.84e-05	8.268e-07	4.67
	FALSE	High	GTQGAEEVLR		0.000890678	9.79111e-05	2	2	6	Q15149; H0YDN1	0	1059.54	High	5.84e-05	0.0001652	3.23
	FALSE	High	GWLYYEAGQR		0.00164142	0.000205192	2	2	5	Q15149; H0YDN1	0	1242.59	High	0.0001029	0.0003321	2.69
	FALSE	High	GYFSEEMNR		0.00346212	0.000285431	2	2	4	Q15149; H0YDN1	0	1132.47	High	0.0001347	0.0007752	2.09
	FALSE	High	GYFSEEMNR	1xOxidation [M7]	0.00799227	0.000473094	2	2	2	Q15149; H0YDN1	0	1148.47	High	0.0002144	0.002027	1.72
	FALSE	High	GYYSPYSVSGSGSTAGSR		7.3398e-10	9.79111e-05	2	2	1	Q15149; H0YDN1	0	1782.79	High	5.84e-05	1.774e-11	4.21
	FALSE	High	HKPLLIDMNK		6.47412e-05	9.79111e-05	2	4	3	Q15149; H0YDN1	0	1208.68	High	5.84e-05	8.253e-06	2.77
	FALSE	High	HISDLYEDLR		1.54406e-06	9.79111e-05	2	5	6	Q15149; H0YDN1	0	1260.62	High	5.84e-05	1.14e-07	3.49
	FALSE	High	KDLLPSDMAVALLEAQAGTGHIIDPATSAR		8.67392e-10	9.79111e-05	2	2	1	Q15149; H0YDN1	1	3061.6	High	5.84e-05	2.136e-11	7.22
	FALSE	High	KELIPTEEALR		0.00689732	0.000473094	2	2	2	Q15149; H0YDN1	1	1298.73	High	0.0002144	0.001708	3.58
	FALSE	High	KGIIRPGTAFELLEAQAATGYVIDPIK		4.35234e-12	9.79111e-05	2	2	6	Q15149; H0YDN1	1	2871.6	High	5.84e-05	4.963e-14	8.65
	FALSE	High	KGLLSAEVAR		0.00107201	0.000205192	2	2	1	Q15149; H0YDN1	1	1043.62	High	0.0001029	0.0002046	2.76
	FALSE	High	KGWLYYEAGQR		6.90945e-07	9.79111e-05	2	2	4	Q15149; H0YDN1	1	1370.69	High	5.84e-05	4.532e-08	3.42
	FALSE	High	KQEELQQLEQQR		5.84673e-07	9.79111e-05	2	2	5	Q15149; H0YDN1	1	1556.8	High	5.84e-05	3.74e-08	4.32
	FALSE	High	KQITMEELVR		0.000179626	9.79111e-05	2	2	5	Q15149; H0YDN1	1	1246.68	High	5.84e-05	2.661e-05	2.77
	FALSE	High	LAQGHTTVDELAR		1.94144e-10	9.79111e-05	2	2	4	Q15149; H0YDN1	0	1410.73	High	5.84e-05	3.841e-12	4.82
	FALSE	High	LCFEGLR	1xCarbamidomethyl [C2]	0.0364084	0.00229744	2	2	4	Q15149; H0YDN1	0	894.45	High	0.001097	0.01153	2.07
	FALSE	High	LDLQYAK		0.0232178	0.00177082	2	3	5	Q15149; H0YDN1	0	850.467	High	0.0008414	0.006856	1.59
	FALSE	High	LEAQHQALVTLWHQLHVDMK		5.15237e-17	9.79111e-05	2	2	8	Q15149; H0YDN1	0	2397.25	High	5.84e-05	1.125e-16	7.63
	FALSE	High	LEAQHQALVTLWHQLHVDMK	1xOxidation [M19]	1.22645e-09	9.79111e-05	2	2	3	Q15149; H0YDN1	0	2413.24	High	5.84e-05	3.178e-11	5.44
	FALSE	High	LEDLLQDAQDEKEQLNEYK		4.87264e-13	9.79111e-05	2	2	5	Q15149; H0YDN1	1	2321.11	High	5.84e-05	6.122e-15	5.8
	FALSE	High	LEQLFQDEVAK		2.07782e-06	9.79111e-05	2	2	1	Q15149; H0YDN1	0	1319.68	High	5.84e-05	1.6e-07	3.54
	FALSE	High	LFNAIIHR		0.00370492	0.000285431	2	4	4	Q15149; H0YDN1	0	983.579	High	0.0001347	0.0008341	3.01
	FALSE	High	LGFHLPLEVAYQR		9.21278e-09	9.79111e-05	2	2	9	Q15149; H0YDN1	0	1542.84	High	5.84e-05	3.213e-10	2.79
	FALSE	High	LHVAILER		0.00063015	9.79111e-05	2	3	9	Q15149; H0YDN1	0	950.578	High	5.84e-05	0.0001116	2.03
	FALSE	High	LLDAQLATGGIVDPR		4.67286e-10	9.79111e-05	2	2	23	Q15149; H0YDN1	0	1538.85	High	5.84e-05	1.057e-11	4.72
	FALSE	High	LLDAQLSTGGIVDPSK		1.70225e-09	9.79111e-05	2	2	18	Q15149; H0YDN1	0	1613.87	High	5.84e-05	4.657e-11	5.05
	FALSE	High	LLDPEDVDVPQPDEK		7.66459e-10	9.79111e-05	2	3	5	Q15149; H0YDN1	0	1708.83	High	5.84e-05	1.858e-11	4.25
	FALSE	High	LLEAAAQSTK		0.000218933	9.79111e-05	2	2	3	Q15149; H0YDN1	0	1031.57	High	5.84e-05	3.333e-05	2.38
	FALSE	High	LLEAQACTGGIIDPSTGER	1xCarbamidomethyl [C7]	3.7692e-11	9.79111e-05	2	2	3	Q15149; H0YDN1	0	1987.98	High	5.84e-05	5.88e-13	5.31
	FALSE	High	LLEAQACTGGIIDPSTGERFPVTDAVNK	1xCarbamidomethyl [C7]	1.68641e-07	9.79111e-05	2	2	1	Q15149; H0YDN1	1	2959.48	High	5.84e-05	8.985e-09	5.1
	FALSE	High	LLEAQIATGGIIDPEESHR		3.10215e-13	9.79111e-05	2	2	24	Q15149; H0YDN1	0	2049.06	High	5.84e-05	5.024e-15	6.59
	FALSE	High	LLEAQIATGGIIDPEESHRLPVEVAYK		2.30822e-06	9.79111e-05	2	2	1	Q15149; H0YDN1	1	2948.57	High	5.84e-05	1.813e-07	5.23
	FALSE	High	LLEAQIATGGIIDPVHSHR		1.85358e-12	9.79111e-05	3	4	16	P58107; Q15149; H0YDN1	0	2027.1	High	5.84e-05	1.862e-14	6.69
	FALSE	High	LLEAQIATGGVIDPVHSHR		3.40915e-14	9.79111e-05	3	4	16	P58107; Q15149; H0YDN1	0	2013.09	High	5.84e-05	1.915e-15	6.57
	FALSE	High	LLFNDVQTLK		4.49465e-05	9.79111e-05	2	3	5	Q15149; H0YDN1	0	1190.68	High	5.84e-05	5.457e-06	3.07
	FALSE	High	LLFNDVQTLKDGR		0.0178972	0.0010838	2	3	1	Q15149; H0YDN1	1	1518.83	High	0.000552	0.005095	2.02
	FALSE	High	LLLEAQAATGFLLDPVK		7.37366e-09	9.79111e-05	2	2	19	Q15149; H0YDN1	0	1799.03	High	5.84e-05	2.485e-10	3.91
	FALSE	High	LLLEAQAATGFLLDPVKGER		9.28463e-10	9.79111e-05	2	2	19	Q15149; H0YDN1	1	2141.2	High	5.84e-05	2.313e-11	4.45
	FALSE	High	ILITIVEEVETLR		4.7086e-07	9.79111e-05	2	2	11	Q15149; H0YDN1	0	1527.9	High	5.84e-05	2.916e-08	3.96
	FALSE	High	IIITVVEEQEQK		1.80229e-06	9.79111e-05	2	2	22	Q15149; H0YDN1	0	1428.79	High	5.84e-05	1.361e-07	3.62
	FALSE	High	LLLWSQR		0.0744369	0.00430097	2	5	3	Q15149; H0YDN1	0	915.541	High	0.002169	0.02781	2.13
	FALSE	High	IISLETYNLLR		1.10562e-06	9.79111e-05	2	2	11	Q15149; H0YDN1	0	1334.77	High	5.84e-05	7.784e-08	3.24
	FALSE	High	LISLFQAMK		0.00037492	9.79111e-05	2	2	4	Q15149; H0YDN1	0	1050.6	High	5.84e-05	6.195e-05	3.02
	FALSE	High	LISLFQAMK	1xOxidation [M8]	0.00222095	0.000285431	2	2	1	Q15149; H0YDN1	0	1066.6	High	0.0001347	0.0004675	2.47
	FALSE	High	LPLDKEPAR		0.0014154	0.000205192	2	2	10	Q15149; H0YDN1	1	1038.59	High	0.0001029	0.0002793	2.25
	FALSE	High	LPLLAVCDYK	1xCarbamidomethyl [C7]	4.02109e-05	9.79111e-05	2	2	2	Q15149; H0YDN1	0	1191.64	High	5.84e-05	4.787e-06	3.82
	FALSE	High	LPVEVAYK		0.00660699	0.000473094	2	2	5	Q15149; H0YDN1	0	918.529	High	0.0002144	0.001623	2.38
	FALSE	High	LQEAGILSAEELQR		4.67956e-07	9.79111e-05	2	2	13	Q15149; H0YDN1	0	1556.83	High	5.84e-05	2.912e-08	4.7
	FALSE	High	LQLEACETR	1xCarbamidomethyl [C6]	0.00243625	0.000285431	2	2	4	Q15149; H0YDN1	0	1119.55	High	0.0001347	0.0005177	2.23
	FALSE	High	LQMEAGLCEEQLNQADALLQSDVR	1xCarbamidomethyl [C8]; 1xOxidation [M3]	0.000137682	9.79111e-05	2	3	1	Q15149; H0YDN1	0	2747.3	High	5.84e-05	1.969e-05	3.34
	FALSE	High	LQNVQIALDYLR		5.5901e-06	9.79111e-05	2	6	10	Q15149; H0YDN1	0	1445.81	High	5.84e-05	4.972e-07	3.68
	FALSE	High	LREQLQLLEEQHR		1.07364e-07	9.79111e-05	2	2	10	Q15149; H0YDN1	1	1691.92	High	5.84e-05	5.382e-09	5.68
	FALSE	High	LRLPLDKEPAR		3.7566e-05	9.79111e-05	2	2	2	Q15149; H0YDN1	2	1307.78	High	5.84e-05	4.44e-06	4.59
	FALSE	High	LSIYNALK		0.000610975	9.79111e-05	2	2	5	Q15149; H0YDN1	0	921.54	High	5.84e-05	0.0001081	3.03
	FALSE	High	LSIYNALKK		0.00556218	0.000285431	2	2	4	Q15149; H0YDN1	1	1049.64	High	0.0001347	0.001328	1.91
	FALSE	High	LSVYAALQR		0.00370492	0.000285431	2	2	11	Q15149; H0YDN1	0	1020.58	High	0.0001347	0.0008355	2.44
	FALSE	High	LSVYQAMK		0.000398831	9.79111e-05	2	2	5	Q15149; H0YDN1	0	939.497	High	5.84e-05	6.617e-05	1.77
	FALSE	High	LSYTQLLR		0.00370492	0.000285431	2	2	8	Q15149; H0YDN1	0	993.573	High	0.0001347	0.0008323	1.54
	FALSE	High	LTAEDLFEAR		6.47412e-05	9.79111e-05	2	2	12	Q15149; H0YDN1	0	1164.59	High	5.84e-05	8.276e-06	3.28
	FALSE	High	LTVDEAVR		0.00559649	0.000285431	2	2	5	Q15149; H0YDN1	0	902.494	High	0.0001347	0.001345	2.03
	FALSE	High	LTVEEAVR		0.0115417	0.000644127	3	6	3	Q15149; H3BPE1; H0YDN1	0	916.51	High	0.0002872	0.003078	2.5
	FALSE	High	LTVNEAVK		0.00819083	0.000473094	2	2	2	Q15149; H0YDN1	0	873.504	High	0.0002144	0.002079	2.07
	FALSE	High	LVASMEEAR		0.000953304	0.000205192	2	2	4	Q15149; H0YDN1	0	1005.5	High	0.0001029	0.0001791	2.87
	FALSE	High	LYVHEAVK		0.00126652	0.000205192	2	2	3	Q15149; H0YDN1	0	958.536	High	0.0001029	0.0002465	2.76
	FALSE	High	MGIVGPEFK		0.00876243	0.000473094	2	2	4	Q15149; H0YDN1	0	977.512	High	0.0002144	0.002251	3.31
	FALSE	High	MVEGYQGLR		0.0198404	0.00152687	2	4	3	Q15149; H0YDN1	0	1052.52	High	0.0007393	0.005736	2.01
	FALSE	High	MVEGYQGLR	1xOxidation [M1]	0.00192712	0.000205192	2	4	1	Q15149; H0YDN1	0	1068.51	High	0.0001029	0.0003982	2.45
	FALSE	High	NLVDNITGQR		0.000249292	9.79111e-05	2	2	8	Q15149; H0YDN1	0	1129.6	High	5.84e-05	3.86e-05	3.11
	FALSE	High	QALHSLELHYQAFLR		4.36549e-10	9.79111e-05	2	2	9	Q15149; H0YDN1	0	1825.97	High	5.84e-05	9.781e-12	5.41
	FALSE	High	QEELQQLEQQR		0.00223469	0.000285431	2	2	2	Q15149; H0YDN1	0	1428.71	High	0.0001347	0.0004697	2.15
	FALSE	High	QEELYSELQAR		8.25386e-06	9.79111e-05	2	2	3	Q15149; H0YDN1	0	1365.66	High	5.84e-05	7.777e-07	3.84
	FALSE	High	QEQIQAMPLADSQAVR		3.98438e-07	9.79111e-05	2	2	2	Q15149; H0YDN1	0	1784.9	High	5.84e-05	2.411e-08	4.61
	FALSE	High	QEQIQAMPLADSQAVR	1xOxidation [M7]	8.8912e-10	9.79111e-05	2	2	1	Q15149; H0YDN1	0	1800.89	High	5.84e-05	2.201e-11	4.33
	FALSE	High	QLLSPGTALILLEAQAASGFLLDPVR		6.21182e-14	9.79111e-05	2	2	4	Q15149; H0YDN1	0	2693.52	High	5.84e-05	2.489e-15	4.5
	FALSE	High	QITMEELVR		0.000645921	9.79111e-05	2	2	1	Q15149; H0YDN1	0	1118.59	High	5.84e-05	0.0001152	2.34
	FALSE	High	QQEELLAEENQR		0.000192271	9.79111e-05	2	2	1	Q15149; H0YDN1	0	1486.71	High	5.84e-05	2.869e-05	2.08
	FALSE	High	QQGLASYDYVR		1.04409e-05	9.79111e-05	2	2	4	Q15149; H0YDN1	0	1299.63	High	5.84e-05	1.023e-06	2.81
	FALSE	High	QRELEQLGR		0.00566576	0.000285431	2	2	2	Q15149; H0YDN1	1	1128.61	High	0.0001347	0.001358	4.12
	FALSE	High	QTLSIYQALK		6.71889e-05	9.79111e-05	2	2	5	Q15149; H0YDN1	0	1164.66	High	5.84e-05	8.626e-06	3.51
	FALSE	High	QTLSIYQALKK		0.0019875	0.000205192	2	2	1	Q15149; H0YDN1	1	1292.76	High	0.0001029	0.0004126	1.71
	FALSE	High	QTNLENLDQAFSVAER		7.65246e-09	9.79111e-05	2	3	5	Q15149; H0YDN1	0	1834.89	High	5.84e-05	2.598e-10	5.1
	FALSE	High	QVEVTVHKGDECQLVGPAQPSHWK	1xCarbamidomethyl [C12]	0.000208366	9.79111e-05	2	2	2	Q15149; H0YDN1	1	2729.35	High	5.84e-05	3.152e-05	3.13
	FALSE	High	QYDIDDAIAK		7.4178e-05	9.79111e-05	2	2	4	Q15149; H0YDN1	0	1151.56	High	5.84e-05	9.643e-06	3.14
	FALSE	High	QYINAIKDYELQLVTYK		0.00799227	0.000473094	2	2	1	Q15149; H0YDN1	1	2102.12	High	0.0002144	0.002019	3.27
	FALSE	High	RAFEETQIDIPGGGSHGGSTMSLWEVMQSDLIPEEQR		0.000959211	0.000205192	2	2	1	Q15149; H0YDN1	1	4087.91	High	0.0001029	0.0001806	3.41
	FALSE	High	RDDGTGQLLLPLSDAR		0.000377245	9.79111e-05	2	2	2	Q15149; H0YDN1	1	1726.91	High	5.84e-05	6.235e-05	3.11
	FALSE	High	RKQEELQQLEQQR		4.00275e-06	9.79111e-05	2	2	8	Q15149; H0YDN1	2	1712.9	High	5.84e-05	3.404e-07	2.34
	FALSE	High	RLTAEDLFEAR		0.000243202	9.79111e-05	2	2	4	Q15149; H0YDN1	1	1320.69	High	5.84e-05	3.753e-05	2.72
	FALSE	High	RPELEDSTLR		0.0165383	0.000904558	2	3	4	Q15149; H0YDN1	0	1215.63	High	0.0004768	0.004681	3.4
	FALSE	High	RQEQIQAMPLADSQAVR		1.76409e-12	9.79111e-05	2	2	4	Q15149; H0YDN1	1	1941	High	5.84e-05	1.763e-14	3.04
	FALSE	High	RQHEAEEGVR		0.0566898	0.00350987	2	2	1	Q15149; H0YDN1	1	1210.59	High	0.001813	0.01965	1.46
	FALSE	High	RQQEELLAEENQR		1.24942e-09	9.79111e-05	2	2	4	Q15149; H0YDN1	1	1642.81	High	5.84e-05	3.258e-11	3.27
	FALSE	High	RVVIVDPETGKEMSVYEAYR		0.0450784	0.0029074	2	2	1	Q15149; H0YDN1	2	2341.19	High	0.001462	0.01486	1.66
	FALSE	High	RYASGSSASLGGPESAVA		0.000204536	9.79111e-05	2	2	1	Q15149; H0YDN1	1	1666.8	High	5.84e-05	3.098e-05	3.92
	FALSE	High	SALDQYR		0.133114	0.00750253	2	2	1	Q15149; H0YDN1	0	852.421	High	0.003748	0.06183	2.23
	FALSE	High	SDEGQLSPATR		2.46678e-05	9.79111e-05	2	3	4	Q15149; H0YDN1	0	1160.55	High	5.84e-05	2.743e-06	3.46
	FALSE	High	SELELTLGK		0.00125097	0.000205192	2	2	11	Q15149; H0YDN1	0	989.551	High	0.0001029	0.0002443	2.31
	FALSE	High	SGGGAGSNGSVLDPAER		1.32704e-08	9.79111e-05	1	2	1	H0YDN1	0	1530.71	High	5.84e-05	4.882e-10	4.3
	FALSE	High	SKGIYQSLEGAVQAGQLK		0.00234774	0.000285431	2	3	1	Q15149; H0YDN1	1	1877.01	High	0.0001347	0.0004963	2.09
	FALSE	High	SLESLHSFVAAATK		9.29935e-11	9.79111e-05	2	3	7	Q15149; H0YDN1	0	1460.77	High	5.84e-05	1.658e-12	5.79
	FALSE	High	SLLAWQSLR		0.00289541	0.000285431	2	2	7	Q15149; H0YDN1	0	1073.61	High	0.0001347	0.00063	2.03
	FALSE	High	SIITYVSSLYDAMPR		3.41894e-08	9.79111e-05	2	3	5	Q15149; H0YDN1	0	1715.87	High	5.84e-05	1.447e-09	4.48
	FALSE	High	SIITYVSSLYDAMPR	1xOxidation [M13]	1.32494e-07	9.79111e-05	2	3	3	Q15149; H0YDN1	0	1731.86	High	5.84e-05	6.844e-09	3.73
	FALSE	High	SLSAIYLEK		0.000749186	9.79111e-05	2	2	9	Q15149; H0YDN1	0	1023.57	High	5.84e-05	0.0001357	1.86
	FALSE	High	SLVPAAELLESR		6.89849e-06	9.79111e-05	2	2	7	Q15149; H0YDN1	0	1284.72	High	5.84e-05	6.338e-07	3.09
	FALSE	High	SMVEEGTGLR		0.00109206	0.000205192	2	2	1	Q15149; H0YDN1	0	1078.52	High	0.0001029	0.000209	2.58
	FALSE	High	SQVMDEATALQLR		3.42926e-06	9.79111e-05	2	2	4	Q15149; H0YDN1	0	1461.74	High	5.84e-05	2.856e-07	3.61
	FALSE	High	SQVMDEATALQLR	1xOxidation [M4]	8.67256e-06	9.79111e-05	2	2	4	Q15149; H0YDN1	0	1477.73	High	5.84e-05	8.238e-07	3.37
	FALSE	High	SSIAGLLLK		0.000313378	9.79111e-05	2	2	5	Q15149; H0YDN1	0	901.572	High	5.84e-05	5.036e-05	2.72
	FALSE	High	SSSVGSSSSYPISPAVSR		5.92889e-08	9.79111e-05	2	2	2	Q15149; H0YDN1	0	1754.86	High	5.84e-05	2.711e-09	4.39
	FALSE	High	SWSLATFR		0.0142905	0.000904558	2	2	5	Q15149; H0YDN1	0	967.5	High	0.0004421	0.003949	2.09
	FALSE	High	SYVDPSTDER		0.00282487	0.000285431	2	2	3	Q15149; H0YDN1	0	1168.51	High	0.0001347	0.0006118	1.99
	FALSE	High	TEYNLR		0.147393	0.0087777	2	3	1	Q15149; H0YDN1	0	795.4	High	0.004482	0.07173	1.48
	FALSE	High	TLLQGSGCLAGIYLEDTK	1xCarbamidomethyl [C8]	4.27845e-09	9.79111e-05	2	2	5	Q15149; H0YDN1	0	1938.98	High	5.84e-05	1.337e-10	4.29
	FALSE	High	TLLQGSGCLAGIYLEDTKEK	1xCarbamidomethyl [C8]	7.13778e-08	9.79111e-05	2	2	3	Q15149; H0YDN1	1	2196.12	High	5.84e-05	3.367e-09	5.55
	FALSE	High	TISLVIR		0.0590537	0.00357986	2	2	7	Q15149; H0YDN1	0	801.519	High	0.001843	0.02064	1.36
	FALSE	High	TPVEVPVGGFK		4.2058e-06	9.79111e-05	2	2	8	Q15149; H0YDN1	0	1129.63	High	5.84e-05	3.612e-07	3.52
	FALSE	High	TQLASWSDPTEETGPVAGILDTETLEK		4.97103e-10	9.79111e-05	2	2	2	Q15149; H0YDN1	0	2888.4	High	5.84e-05	1.131e-11	6.66
	FALSE	High	TVTIWEIINSEYFTAEQR		2.35891e-08	9.79111e-05	2	2	3	Q15149; H0YDN1	0	2200.09	High	5.84e-05	9.437e-10	5.25
	FALSE	High	TVTVWELISSEYFTAEQR		4.9553e-08	9.79111e-05	2	2	6	Q15149; H0YDN1	0	2159.07	High	5.84e-05	2.212e-09	4.24
	FALSE	High	VAQLLER		0.0848908	0.00489382	2	2	1	Q15149; H0YDN1	0	828.494	High	0.002416	0.03307	2.34
	FALSE	High	VDGAEWGVDLPSVEAQLGSHR		9.47495e-15	9.79111e-05	2	3	11	Q15149; H0YDN1	0	2222.08	High	5.84e-05	1.095e-15	7.34
	FALSE	High	VLADPSDDTK		0.0025281	0.000285431	3	4	1	P58107; Q15149; H0YDN1	0	1060.52	High	0.0001347	0.0005394	2.27
	FALSE	High	VLALPEPSPAAPTLR		2.6611e-06	9.79111e-05	2	2	8	Q15149; H0YDN1	0	1531.88	High	5.84e-05	2.124e-07	4.51
	FALSE	High	VIDRELYQQLQR		9.79827e-05	9.79111e-05	2	2	2	Q15149; H0YDN1	1	1560.85	High	5.84e-05	1.328e-05	3.22
	FALSE	High	VLSSSGSEAAVPSVCFLVPPPNQEAQEAVTR	1xCarbamidomethyl [C15]	5.54769e-09	9.79111e-05	2	2	2	Q15149; H0YDN1	0	3226.6	High	5.84e-05	1.796e-10	5.51
	FALSE	High	VPDVQDGVR		0.000123942	9.79111e-05	2	3	14	Q15149; H0YDN1	0	984.511	High	5.84e-05	1.736e-05	2.36
	FALSE	High	VPLDEALQR		0.0017139	0.000205192	2	2	6	Q15149; H0YDN1	0	1040.57	High	0.0001029	0.000349	1.76
	FALSE	High	VPLDVACAR	1xCarbamidomethyl [C7]	0.00134719	0.000205192	2	2	4	Q15149; H0YDN1	0	1000.52	High	0.0001029	0.0002645	2.26
	FALSE	High	VPPGYHPLDVEK		1.29852e-06	9.79111e-05	2	3	6	Q15149; H0YDN1	0	1350.71	High	5.84e-05	9.336e-08	3.64
	FALSE	High	VPPGYHPLDVEKEWGK		2.10369e-06	9.79111e-05	2	3	10	Q15149; H0YDN1	1	1850.94	High	5.84e-05	1.623e-07	3.85
	FALSE	High	VPVDVAYQR		0.00090175	9.79111e-05	3	4	4	P58107; Q15149; H0YDN1	0	1046.56	High	5.84e-05	0.0001682	2.65
	FALSE	High	VPVDVAYR		0.00197528	0.000205192	3	4	5	P58107; Q15149; H0YDN1	0	918.504	High	0.0001029	0.0004094	2.27
	FALSE	High	VQSGSESVIQEYVDLR		9.75563e-10	9.79111e-05	2	2	18	Q15149; H0YDN1	0	1808.9	High	5.84e-05	2.453e-11	3.75
	FALSE	High	VSITEAMHR		0.00102033	0.000205192	2	2	2	Q15149; H0YDN1	0	1043.53	High	0.0001029	0.0001932	2.27
	FALSE	High	VSIYEAMR		0.00350505	0.000285431	2	2	7	Q15149; H0YDN1	0	968.487	High	0.0001347	0.0007835	2.18
	FALSE	High	VSIYEAMR	1xOxidation [M7]	0.100539	0.00567205	2	2	1	Q15149; H0YDN1	0	984.482	High	0.002806	0.04178	1.85
	FALSE	High	VVIVDPETGK		0.000653955	9.79111e-05	2	2	6	Q15149; H0YDN1	0	1056.59	High	5.84e-05	0.0001163	2.27
	FALSE	High	VVIVDPETGKEMSVYEAYR		2.21742e-08	9.79111e-05	2	2	5	Q15149; H0YDN1	1	2185.08	High	5.84e-05	8.792e-10	4.7
	FALSE	High	VVIVDPETGKEMSVYEAYR	1xOxidation [M12]	2.57229e-08	9.79111e-05	2	2	1	Q15149; H0YDN1	1	2201.08	High	5.84e-05	1.043e-09	4.33
	FALSE	High	WQAVLAQTDVR		8.835e-06	9.79111e-05	2	2	9	Q15149; H0YDN1	0	1286.69	High	5.84e-05	8.402e-07	3.78
	FALSE	High	YLQDLLAWVEENQHR		1.0411e-11	9.79111e-05	2	3	10	Q15149; H0YDN1	0	1913.95	High	5.84e-05	1.347e-13	5.5
FALSE	High	Master Protein	Q13813	Spectrin alpha chain, non-erythrocytic 1 OS=Homo sapiens OX=9606 GN=SPTAN1 PE=1 SV=3	0	1489.66	62	142	499	3	2472	284.4	5.35	1685.5	142	1
	Checked	Confidence	Sequence	Modifications	Qvality PEP	Qvality q-value	# Protein Groups	# Proteins	# PSMs	Master Protein Accessions	# Missed Cleavages	Theo. MH+ [Da]	Confidence (by Search Engine): Sequest HT	Percolator q-Value (by Search Engine): Sequest HT	Percolator PEP (by Search Engine): Sequest HT	XCorr (by Search Engine): Sequest HT
	FALSE	High	AALLELWELR		5.37769e-05	9.79111e-05	2	3	5	A0A0D9SF54; Q13813	0	1213.69	High	5.84e-05	6.684e-06	3.88
	FALSE	High	AALLELWELRR		0.00255947	0.000285431	2	3	2	A0A0D9SF54; Q13813	1	1369.8	High	0.0001347	0.0005486	2.36
	FALSE	High	ADVVESWIGEK		1.20371e-05	9.79111e-05	2	3	6	A0A0D9SF54; Q13813	0	1232.62	High	5.84e-05	1.2e-06	4.1
	FALSE	High	AGTFQAFEQFGQQLLAHGHYASPEIK		2.29467e-14	9.79111e-05	2	3	5	A0A0D9SF54; Q13813	0	2875.42	High	5.84e-05	1.61e-15	7.03
	FALSE	High	AQLADSFHLQQFFR		6.74161e-11	9.79111e-05	2	3	11	A0A0D9SF54; Q13813	0	1707.86	High	5.84e-05	1.142e-12	5.27
	FALSE	High	ASAFNSWFENAEEDLTDPVR		1.16188e-10	9.79111e-05	2	3	1	A0A0D9SF54; Q13813	0	2298.03	High	5.84e-05	2.133e-12	5.18
	FALSE	High	CTELNQAWSSLGK	1xCarbamidomethyl [C1]	1.82181e-05	9.79111e-05	2	3	2	A0A0D9SF54; Q13813	0	1493.71	High	5.84e-05	1.935e-06	3.43
	FALSE	High	DADETKEWIEEK		1.79401e-07	9.79111e-05	2	3	2	A0A0D9SF54; Q13813	1	1492.68	High	5.84e-05	9.693e-09	3.85
	FALSE	High	DCEQAENWMAAR	1xCarbamidomethyl [C2]	7.75879e-06	9.79111e-05	2	3	1	A0A0D9SF54; Q13813	0	1480.59	High	5.84e-05	7.251e-07	3.86
	FALSE	High	DLAALEDK		0.00728929	0.000473094	2	3	3	A0A0D9SF54; Q13813	0	874.452	High	0.0002144	0.001815	1.71
	FALSE	High	DLAALEDKVK		0.0467038	0.0029074	2	3	1	A0A0D9SF54; Q13813	1	1101.62	High	0.001496	0.01552	1.96
	FALSE	High	DLAALGDK		0.00770335	0.000473094	2	3	4	A0A0D9SF54; Q13813	0	802.431	High	0.0002144	0.001942	1.72
	FALSE	High	DLAALGDKVNSLGETAER		0.00333644	0.000285431	2	3	2	A0A0D9SF54; Q13813	1	1858.95	High	0.0001347	0.0007427	2.46
	FALSE	High	DLASVNNLLK		0.000666192	9.79111e-05	2	3	1	A0A0D9SF54; Q13813	0	1086.62	High	5.84e-05	0.000119	2.85
	FALSE	High	DLASVQALLR		0.00083216	9.79111e-05	2	3	3	A0A0D9SF54; Q13813	0	1085.63	High	5.84e-05	0.000153	3.03
	FALSE	High	DLIGVQNLLK		0.00157201	0.000205192	2	3	2	A0A0D9SF54; Q13813	0	1112.67	High	0.0001029	0.0003161	2.88
	FALSE	High	DLMSWINGIR		0.00903515	0.000565723	2	3	1	A0A0D9SF54; Q13813	0	1204.61	High	0.0002542	0.002324	2.87
	FALSE	High	DLNSQADSLMTSSAFDTSQVK		5.17535e-12	9.79111e-05	2	3	4	A0A0D9SF54; Q13813	0	2245.03	High	5.84e-05	6.051e-14	5.62
	FALSE	High	DLSSVQTLLTK		6.47412e-05	9.79111e-05	2	3	5	A0A0D9SF54; Q13813	0	1204.68	High	5.84e-05	8.291e-06	2.84
	FALSE	High	DLTGVQNLR		0.00136392	0.000205192	2	3	4	A0A0D9SF54; Q13813	0	1015.55	High	0.0001029	0.0002682	2.15
	FALSE	High	DLTNVQNLQK		0.000622409	9.79111e-05	2	3	2	A0A0D9SF54; Q13813	0	1172.63	High	5.84e-05	0.0001101	2.79
	FALSE	High	DLTSWVTEMK		0.000225808	9.79111e-05	2	3	2	A0A0D9SF54; Q13813	0	1209.58	High	5.84e-05	3.451e-05	3
	FALSE	High	DLTSWVTEMK	1xOxidation [M9]	0.0217254	0.00160492	2	3	1	A0A0D9SF54; Q13813	0	1225.58	High	0.0007716	0.006383	1.87
	FALSE	High	DMDDEESWIK		0.00216681	0.000205192	2	3	3	A0A0D9SF54; Q13813	0	1267.51	High	0.0001029	0.0004532	1.12
	FALSE	High	DMDDEESWIK	1xOxidation [M2]	0.0202041	0.00152687	2	3	2	A0A0D9SF54; Q13813	0	1283.51	High	0.0007393	0.005852	1.15
	FALSE	High	DTEQVDNWMSK		0.00013349	9.79111e-05	2	3	1	A0A0D9SF54; Q13813	0	1352.58	High	5.84e-05	1.899e-05	2.63
	FALSE	High	DVDEIEAWISEK		3.85692e-06	9.79111e-05	2	3	8	A0A0D9SF54; Q13813	0	1433.68	High	5.84e-05	3.256e-07	4.01
	FALSE	High	DVDETISWIK		1.65015e-05	9.79111e-05	2	3	3	A0A0D9SF54; Q13813	0	1205.6	High	5.84e-05	1.727e-06	2.61
	FALSE	High	DVEDEETWIR		0.000241703	9.79111e-05	2	3	5	A0A0D9SF54; Q13813	0	1291.58	High	5.84e-05	3.739e-05	2.24
	FALSE	High	DVTGAEALLER		0.000136833	9.79111e-05	2	3	5	A0A0D9SF54; Q13813	0	1173.61	High	5.84e-05	1.947e-05	1.38
	FALSE	High	EAALTSEEVGADLEQVEVLQK		8.60679e-09	9.79111e-05	2	3	3	A0A0D9SF54; Q13813	0	2258.14	High	5.84e-05	2.973e-10	5.88
	FALSE	High	EAFLNTEDK		0.00142416	0.000205192	2	3	1	A0A0D9SF54; Q13813	0	1066.51	High	0.0001029	0.0002819	1.89
	FALSE	High	EAFLNTEDKGDSLDSVEALIK		2.45198e-09	9.79111e-05	2	3	2	A0A0D9SF54; Q13813	1	2294.14	High	5.84e-05	7.036e-11	5.5
	FALSE	High	EAGSVSLR		0.0202041	0.00152687	1	2	2	Q13813	0	818.437	High	0.0007393	0.00587	2.13
	FALSE	High	EAIVTSEELGQDLEHVEVLQK		3.75246e-16	9.79111e-05	2	3	3	A0A0D9SF54; Q13813	0	2366.21	High	5.84e-05	2.677e-16	6.09
	FALSE	High	EANELQQWINEK		4.32485e-08	9.79111e-05	2	3	5	A0A0D9SF54; Q13813	0	1501.73	High	5.84e-05	1.897e-09	4.51
	FALSE	High	ECEDVMDWINDK	1xCarbamidomethyl [C2]	3.97165e-05	9.79111e-05	2	4	1	A0A0D9SF54; Q13813	0	1553.62	High	5.84e-05	4.726e-06	2.78
	FALSE	High	EELITNWEQIR		0.000708659	9.79111e-05	2	3	2	A0A0D9SF54; Q13813	0	1430.73	High	5.84e-05	0.0001278	3.76
	FALSE	High	EELYQNLTR		0.0005673	9.79111e-05	2	3	3	A0A0D9SF54; Q13813	0	1165.58	High	5.84e-05	9.901e-05	2.54
	FALSE	High	EFSMMFK		0.0222569	0.00169295	2	3	2	A0A0D9SF54; Q13813	0	919.405	High	0.0008085	0.006546	1.64
	FALSE	High	EKEPIVGSTDYGKDEDSAEALLK		1.30077e-11	9.79111e-05	2	3	4	A0A0D9SF54; Q13813	2	2494.22	High	5.84e-05	1.735e-13	5.82
	FALSE	High	EKEQLMASDDFGR		0.00829194	0.000473094	2	3	1	A0A0D9SF54; Q13813	1	1525.7	High	0.0002144	0.002114	2.3
	FALSE	High	EKEQLMASDDFGR	1xOxidation [M6]	0.000103591	9.79111e-05	2	3	1	A0A0D9SF54; Q13813	1	1541.69	High	5.84e-05	1.415e-05	0.92
	FALSE	High	EKLTVLSEER		0.0104657	0.000644127	2	3	2	A0A0D9SF54; Q13813	1	1203.66	High	0.0002872	0.002749	2.18
	FALSE	High	ELPTAFDYVEFTR		2.02381e-05	9.79111e-05	2	3	3	A0A0D9SF54; Q13813	0	1587.77	High	5.84e-05	2.176e-06	3.48
	FALSE	High	ELVLALYDYQEK		9.21062e-05	9.79111e-05	2	3	3	A0A0D9SF54; Q13813	0	1483.77	High	5.84e-05	1.242e-05	3.32
	FALSE	High	ENLLEEQGSIALR		2.42531e-06	9.79111e-05	2	3	20	A0A0D9SF54; Q13813	0	1471.78	High	5.84e-05	1.916e-07	4.2
	FALSE	High	EQLMASDDFGR		0.0016721	0.000205192	2	3	1	A0A0D9SF54; Q13813	0	1268.56	High	0.0001029	0.0003378	2.54
	FALSE	High	EQLMASDDFGR	1xOxidation [M4]	0.000419052	9.79111e-05	2	3	1	A0A0D9SF54; Q13813	0	1284.55	High	5.84e-05	7.038e-05	2.16
	FALSE	High	FEEFQTDMAAHEER		0.00060721	9.79111e-05	2	3	1	A0A0D9SF54; Q13813	0	1739.73	High	5.84e-05	0.0001073	2.41
	FALSE	High	FKELSTLR		0.0217254	0.00160492	2	4	1	A0A0D9SF54; Q13813	1	993.573	High	0.0007716	0.006392	2.3
	FALSE	High	FLADFR		0.0955912	0.00539734	2	3	2	A0A0D9SF54; Q13813	0	768.404	High	0.002657	0.03903	1.48
	FALSE	High	GDILTLLNSTNK		0.000290968	9.79111e-05	2	3	3	A0A0D9SF54; Q13813	0	1288.71	High	5.84e-05	4.615e-05	3.13
	FALSE	High	GDILTLLNSTNKDWWK		0.000142887	9.79111e-05	2	3	1	A0A0D9SF54; Q13813	1	1903.99	High	5.84e-05	2.049e-05	2.88
	FALSE	High	GEIDAHEDSFK		0.000863586	9.79111e-05	2	3	1	A0A0D9SF54; Q13813	0	1247.55	High	5.84e-05	0.0001596	2.76
	FALSE	High	GKDLIGVQNLLK		5.46215e-07	9.79111e-05	2	3	4	A0A0D9SF54; Q13813	1	1297.78	High	5.84e-05	3.469e-08	3.93
	FALSE	High	GLVSSDELAK		0.000649926	9.79111e-05	2	3	3	A0A0D9SF54; Q13813	0	1018.54	High	5.84e-05	0.0001156	2.76
	FALSE	High	GNAMVEEGHFAAEDVK		2.92027e-10	9.79111e-05	2	3	3	A0A0D9SF54; Q13813	0	1703.77	High	5.84e-05	6.17e-12	4.71
	FALSE	High	GNAMVEEGHFAAEDVK	1xOxidation [M4]	3.48849e-09	9.79111e-05	2	3	2	A0A0D9SF54; Q13813	0	1719.76	High	5.84e-05	1.057e-10	2.92
	FALSE	High	GVIDMGNSLIER		2.7744e-05	9.79111e-05	2	3	1	A0A0D9SF54; Q13813	0	1303.67	High	5.84e-05	3.134e-06	3.52
	FALSE	High	GVIDMGNSLIER	1xOxidation [M5]	5.90049e-05	9.79111e-05	2	3	2	A0A0D9SF54; Q13813	0	1319.66	High	5.84e-05	7.434e-06	2.46
	FALSE	High	HALLEADVAAHQDR		1.69713e-11	9.79111e-05	2	3	8	A0A0D9SF54; Q13813	0	1545.78	High	5.84e-05	2.365e-13	4.58
	FALSE	High	HEAFETDFTVHK		1.16891e-06	9.79111e-05	2	3	2	A0A0D9SF54; Q13813	0	1460.68	High	5.84e-05	8.317e-08	3.09
	FALSE	High	HEALMSDLSAYGSSIQALR		1.26698e-10	9.79111e-05	2	3	4	A0A0D9SF54; Q13813	0	2049.01	High	5.84e-05	2.358e-12	4.55
	FALSE	High	HQAFEAELHANADR		1.04591e-10	9.79111e-05	2	3	9	A0A0D9SF54; Q13813	0	1608.75	High	5.84e-05	1.892e-12	5.68
	FALSE	High	HQAFEAELSANQSR		5.26394e-11	9.79111e-05	2	3	4	A0A0D9SF54; Q13813	0	1587.75	High	5.84e-05	8.624e-13	3.08
	FALSE	High	HQAFEAEVQANSGAIVK		9.04611e-17	9.79111e-05	2	5	6	A0A0D9SF54; Q13813	0	1798.91	High	5.84e-05	1.438e-16	5.47
	FALSE	High	HQALQAEIAGHEPR		1.70225e-09	9.79111e-05	2	3	3	A0A0D9SF54; Q13813	0	1556.79	High	5.84e-05	4.633e-11	4.97
	FALSE	High	HQLLEADISAHEDR		2.47502e-11	9.79111e-05	2	3	6	A0A0D9SF54; Q13813	0	1633.79	High	5.84e-05	3.644e-13	4.57
	FALSE	High	KASAFNSWFENAEEDLTDPVR		3.10613e-06	9.79111e-05	2	3	1	A0A0D9SF54; Q13813	1	2426.13	High	5.84e-05	2.544e-07	5.37
	FALSE	High	KFEEFQTDMAAHEER		1.07721e-13	9.79111e-05	2	3	3	A0A0D9SF54; Q13813	1	1867.83	High	5.84e-05	3.163e-15	5.56
	FALSE	High	KFEEFQTDMAAHEER	1xOxidation [M9]	0.0453455	0.0029074	2	3	1	A0A0D9SF54; Q13813	1	1883.82	High	0.001462	0.01503	2.12
	FALSE	High	KGDILTLLNSTNK		4.305e-09	9.79111e-05	2	3	2	A0A0D9SF54; Q13813	1	1416.81	High	5.84e-05	1.349e-10	3.08
	FALSE	High	KGDILTLLNSTNKDWWK		0.00133065	0.000205192	2	3	1	A0A0D9SF54; Q13813	2	2032.09	High	0.0001029	0.0002604	2.46
	FALSE	High	KHALLEADVAAHQDR		1.34163e-11	9.79111e-05	2	3	8	A0A0D9SF54; Q13813	1	1673.87	High	5.84e-05	1.796e-13	4.53
	FALSE	High	KHEAFETDFTVHK		8.74025e-07	9.79111e-05	2	3	4	A0A0D9SF54; Q13813	1	1588.78	High	5.84e-05	5.964e-08	3.32
	FALSE	High	KHEALMSDLSAYGSSIQALR		2.44073e-10	9.79111e-05	2	3	5	A0A0D9SF54; Q13813	1	2177.1	High	5.84e-05	5.021e-12	6.37
	FALSE	High	KHQALQAEIAGHEPR		9.7123e-15	9.79111e-05	2	3	8	A0A0D9SF54; Q13813	1	1684.89	High	5.84e-05	1.108e-15	6.35
	FALSE	High	KHQLLEADISAHEDR		2.60019e-07	9.79111e-05	2	3	8	A0A0D9SF54; Q13813	1	1761.89	High	5.84e-05	1.481e-08	6.01
	FALSE	High	KIEDLGAAMEEALILDNK		2.8629e-17	9.79111e-05	2	3	4	A0A0D9SF54; Q13813	1	1973.03	High	5.84e-05	8.707e-17	7.54
	FALSE	High	KIEDLGAAMEEALILDNK	1xOxidation [M9]	0.0424892	0.0027629	2	3	1	A0A0D9SF54; Q13813	1	1989.02	High	0.001332	0.01385	1.65
	FALSE	High	KLLEAQSHFR		1.55117e-05	9.79111e-05	2	4	2	A0A0D9SF54; Q13813	1	1228.68	High	5.84e-05	1.606e-06	3.22
	FALSE	High	KLLEATELK		0.0047691	0.000285431	2	3	1	A0A0D9SF54; Q13813	1	1044.63	High	0.0001347	0.001115	2.24
	FALSE	High	KLLVGSEDYGR		0.00120547	0.000205192	2	3	1	A0A0D9SF54; Q13813	1	1236.66	High	0.0001029	0.0002334	2.91
	FALSE	High	KLSDDNTIGKEEIQQR		7.9893e-05	9.79111e-05	2	3	1	A0A0D9SF54; Q13813	2	1873.96	High	5.84e-05	1.052e-05	4.47
	FALSE	High	KVEDLFLTFAK		3.69935e-07	9.79111e-05	2	3	6	A0A0D9SF54; Q13813	1	1310.74	High	5.84e-05	2.211e-08	4.64
	FALSE	High	LAALADQWQFLVQK		7.64149e-12	9.79111e-05	2	3	8	A0A0D9SF54; Q13813	0	1630.9	High	5.84e-05	9.415e-14	5.17
	FALSE	High	IAALQAFADQLIAAGHYAK		7.76116e-14	9.79111e-05	2	3	7	A0A0D9SF54; Q13813	0	1972.07	High	5.84e-05	2.747e-15	7.33
	FALSE	High	LAQFVEHWK		0.000150135	9.79111e-05	2	3	5	A0A0D9SF54; Q13813	0	1157.61	High	5.84e-05	2.167e-05	3.24
	FALSE	High	LDENSAFLQFNWK		8.38316e-08	9.79111e-05	2	4	2	A0A0D9SF54; Q13813	0	1611.78	High	5.84e-05	4.042e-09	4.36
	FALSE	High	LDETGNLMISEGHFASETIR		1.01888e-13	9.79111e-05	2	5	1	A0A0D9SF54; Q13813	0	2220.06	High	5.84e-05	3.091e-15	5.32
	FALSE	High	LDETGNLMISEGHFASETIR	1xOxidation [M8]	1.28255e-06	9.79111e-05	2	5	2	A0A0D9SF54; Q13813	0	2236.06	High	5.84e-05	9.195e-08	1.53
	FALSE	High	IDGITIQAR		0.000837317	9.79111e-05	2	3	5	A0A0D9SF54; Q13813	0	986.563	High	5.84e-05	0.0001541	3.25
	FALSE	High	LDILDQER		0.00280751	0.000285431	2	3	6	A0A0D9SF54; Q13813	0	1001.53	High	0.0001347	0.0006075	2.25
	FALSE	High	LEAELAAHEPAIQGVLDTGK		2.82322e-16	9.79111e-05	2	3	4	A0A0D9SF54; Q13813	0	2062.08	High	5.84e-05	2.361e-16	6.62
	FALSE	High	IEDLGAAMEEALILDNK		1.29071e-10	9.79111e-05	2	3	2	A0A0D9SF54; Q13813	0	1844.93	High	5.84e-05	2.414e-12	5.13
	FALSE	High	LEESLEYQQFVANVEEEEAWINEK		2.05879e-08	9.79111e-05	2	3	1	A0A0D9SF54; Q13813	0	2926.36	High	5.84e-05	8.086e-10	4.74
	FALSE	High	LFGAAEVQR		0.00925937	0.000565723	2	3	4	A0A0D9SF54; Q13813	0	990.537	High	0.0002542	0.00239	2.55
	FALSE	High	LGESQTLQQFSR		2.00848e-08	9.79111e-05	2	3	3	A0A0D9SF54; Q13813	0	1393.71	High	5.84e-05	7.862e-10	4.43
	FALSE	High	LKDLNSQADSLMTSSAFDTSQVK		0.00159154	0.000205192	2	3	1	A0A0D9SF54; Q13813	1	2486.21	High	0.0001029	0.0003206	2.94
	FALSE	High	LKDLNSQADSLMTSSAFDTSQVK	1xOxidation [M12]	2.48208e-05	9.79111e-05	2	3	1	A0A0D9SF54; Q13813	1	2502.2	High	5.84e-05	2.745e-06	4.28
	FALSE	High	LIDVNHYAK		0.000426896	9.79111e-05	2	3	3	A0A0D9SF54; Q13813	0	1072.58	High	5.84e-05	7.169e-05	2.72
	FALSE	High	LLEAQSHFR		0.00115447	0.000205192	2	4	3	A0A0D9SF54; Q13813	0	1100.58	High	0.0001029	0.000222	3.22
	FALSE	High	LLEATELK		0.000758502	9.79111e-05	2	3	2	A0A0D9SF54; Q13813	0	916.535	High	5.84e-05	0.0001379	2.88
	FALSE	High	LIQEQHPEEELIK		9.44356e-09	9.79111e-05	2	3	7	A0A0D9SF54; Q13813	0	1605.85	High	5.84e-05	3.306e-10	5.18
	FALSE	High	LIQNNHYAMEDVATR		2.88893e-11	9.79111e-05	2	3	4	A0A0D9SF54; Q13813	0	1774.85	High	5.84e-05	4.325e-13	4.73
	FALSE	High	LIQNNHYAMEDVATR	1xOxidation [M9]	4.31801e-07	9.79111e-05	2	3	2	A0A0D9SF54; Q13813	0	1790.85	High	5.84e-05	2.655e-08	3.54
	FALSE	High	LIQSHPESAEDLQEK		9.38533e-09	9.79111e-05	2	3	1	A0A0D9SF54; Q13813	0	1723.85	High	5.84e-05	3.283e-10	5.77
	FALSE	High	LMVHTVATFNSIK		0.00151485	0.000205192	2	3	1	A0A0D9SF54; Q13813	0	1460.79	High	0.0001029	0.0003021	2.45
	FALSE	High	LMVHTVATFNSIK	1xOxidation [M2]	0.0005815	9.79111e-05	2	3	1	A0A0D9SF54; Q13813	0	1476.79	High	5.84e-05	0.0001018	2.49
	FALSE	High	LQIASDENYKDPTNLQGK		1.82789e-11	9.79111e-05	2	4	2	A0A0D9SF54; Q13813	1	2034.01	High	5.84e-05	2.559e-13	3.94
	FALSE	High	LQQLFR		0.148969	0.00891523	2	3	4	A0A0D9SF54; Q13813	0	804.473	High	0.004606	0.07272	1.99
	FALSE	High	LQQSHPLSATQIQVK		1.64284e-10	9.79111e-05	2	3	3	A0A0D9SF54; Q13813	0	1677.93	High	5.84e-05	3.185e-12	4.77
	FALSE	High	LQTASDESYKDPTNIQSK		4.6088e-13	9.79111e-05	1	1	2	Q13813	1	2024.98	High	5.84e-05	5.967e-15	5.84
	FALSE	High	LSDDNTIGKEEIQQR		7.488e-07	9.79111e-05	2	3	3	A0A0D9SF54; Q13813	1	1745.87	High	5.84e-05	4.975e-08	4.43
	FALSE	High	ITALDEFATK		0.000273521	9.79111e-05	2	3	3	A0A0D9SF54; Q13813	0	1108.59	High	5.84e-05	4.298e-05	2.5
	FALSE	High	LTVLSEER		0.00577126	0.000285431	2	3	3	A0A0D9SF54; Q13813	0	946.52	High	0.0001347	0.001385	2.42
	FALSE	High	LVQYLR		0.106898	0.00603478	2	4	1	A0A0D9SF54; Q13813	0	791.477	High	0.002992	0.04565	1.47
	FALSE	High	MDPSGVK	1xAcetyl [N-Term]	0.0513161	0.00328247	2	6	2	A0A0D9SF54; Q13813	0	775.365	High	0.001657	0.01747	1.76
	FALSE	High	MNEVISLWK		0.000307619	9.79111e-05	2	3	3	A0A0D9SF54; Q13813	0	1119.59	High	5.84e-05	4.924e-05	3.32
	FALSE	High	MNEVISLWK	1xOxidation [M1]	0.000432207	9.79111e-05	2	3	3	A0A0D9SF54; Q13813	0	1135.58	High	5.84e-05	7.278e-05	2.63
	FALSE	High	MQHNLEQQIQAR		2.64469e-06	9.79111e-05	2	3	4	A0A0D9SF54; Q13813	0	1495.74	High	5.84e-05	2.113e-07	4.8
	FALSE	High	MQHNLEQQIQAR	1xOxidation [M1]	0.00507184	0.000285431	2	3	3	A0A0D9SF54; Q13813	0	1511.74	High	0.0001347	0.001195	1.62
	FALSE	High	MTLVASEDYGDTLAAIQGLLK		7.7723e-11	9.79111e-05	2	3	2	A0A0D9SF54; Q13813	0	2209.14	High	5.84e-05	1.352e-12	5.9
	FALSE	High	NQALNTDNYGHDLASVQALQR		7.01977e-17	9.79111e-05	2	3	5	A0A0D9SF54; Q13813	0	2328.13	High	5.84e-05	1.289e-16	6.09
	FALSE	High	NTTGVTEEALK		5.4784e-05	9.79111e-05	2	3	2	A0A0D9SF54; Q13813	0	1162.6	High	5.84e-05	6.817e-06	3.39
	FALSE	High	QDEVNAAWQR		0.00108533	0.000205192	2	3	2	A0A0D9SF54; Q13813	0	1216.57	High	0.0001029	0.0002076	2.37
	FALSE	High	QEAFLLNEDLGDSLDSVEALLK		7.0277e-06	9.79111e-05	2	3	1	A0A0D9SF54; Q13813	0	2419.22	High	5.84e-05	6.49e-07	2.95
	FALSE	High	QEFAQHANAFHQWIQETR		2.53301e-10	9.79111e-05	2	3	11	A0A0D9SF54; Q13813	0	2241.06	High	5.84e-05	5.209e-12	5.45
	FALSE	High	QETFDAGLQAFQQEGIANITALK		4.28588e-14	9.79111e-05	2	3	2	A0A0D9SF54; Q13813	0	2493.26	High	5.84e-05	2.119e-15	6.28
	FALSE	High	QETFDAGLQAFQQEGIANITALKDQLLAAK		0.00897995	0.000565723	2	3	1	A0A0D9SF54; Q13813	1	3232.68	High	0.0002542	0.002307	2.31
	FALSE	High	QFQDAGHFDAENIK		2.15981e-07	9.79111e-05	2	3	5	A0A0D9SF54; Q13813	0	1619.74	High	5.84e-05	1.2e-08	4.48
	FALSE	High	QFQDAGHFDAENIKK		0.000352442	9.79111e-05	2	3	3	A0A0D9SF54; Q13813	1	1747.84	High	5.84e-05	5.74e-05	2.99
	FALSE	High	QGFVPAAYVK		2.4065e-05	9.79111e-05	2	3	5	A0A0D9SF54; Q13813	0	1079.59	High	5.84e-05	2.659e-06	3.31
	FALSE	High	QKLDILDQER		0.00311773	0.000285431	2	3	2	A0A0D9SF54; Q13813	1	1257.68	High	0.0001347	0.0006848	2.37
	FALSE	High	QQVAPTDDETGKELVLALYDYQEK		0.000713051	9.79111e-05	2	3	1	A0A0D9SF54; Q13813	1	2753.35	High	5.84e-05	0.0001289	4.56
	FALSE	High	QVEELYHSLLELGEK		7.35033e-07	9.79111e-05	1	2	2	Q13813	0	1786.92	High	5.84e-05	4.873e-08	3.11
	FALSE	High	QWELLLEK		0.0116125	0.000644127	2	5	1	A0A0D9SF54; Q13813	0	1058.59	High	0.0002872	0.003107	2.16
	FALSE	High	RAQLADSFHLQQFFR		0.000294589	9.79111e-05	2	3	3	A0A0D9SF54; Q13813	1	1863.96	High	5.84e-05	4.685e-05	4.15
	FALSE	High	REELITNWEQIR		3.17938e-09	9.79111e-05	2	3	3	A0A0D9SF54; Q13813	1	1586.83	High	5.84e-05	9.474e-11	4.77
	FALSE	High	RLEAELAAHEPAIQGVLDTGK		3.52128e-11	9.79111e-05	2	3	3	A0A0D9SF54; Q13813	1	2218.18	High	5.84e-05	5.459e-13	5.43
	FALSE	High	RLEAELAAHEPAIQGVLDTGKK		2.18702e-11	9.79111e-05	2	3	6	A0A0D9SF54; Q13813	2	2346.28	High	5.84e-05	3.157e-13	6.32
	FALSE	High	RQDLEDSLQAQQYFADANEAESWMR		3.23429e-12	9.79111e-05	2	3	1	A0A0D9SF54; Q13813	1	3001.34	High	5.84e-05	3.536e-14	7.26
	FALSE	High	RQDLEDSLQAQQYFADANEAESWMR	1xOxidation [M24]	3.2637e-06	9.79111e-05	2	3	2	A0A0D9SF54; Q13813	1	3017.33	High	5.84e-05	2.687e-07	3.02
	FALSE	High	SADESGQALLAAGHYASDEVR		7.13993e-16	9.79111e-05	2	3	6	A0A0D9SF54; Q13813	0	2147	High	5.84e-05	3.548e-16	8
	FALSE	High	SLQQLAEER		0.00219372	0.000285431	2	3	3	A0A0D9SF54; Q13813	0	1073.56	High	0.0001347	0.0004601	2.77
	FALSE	High	SQLLGSAHEVQR		1.32893e-05	9.79111e-05	2	3	3	A0A0D9SF54; Q13813	0	1324.7	High	5.84e-05	1.349e-06	3.61
	FALSE	High	SSEEIESAFR		0.000398831	9.79111e-05	2	4	5	A0A0D9SF54; Q13813	0	1154.53	High	5.84e-05	6.645e-05	3.27
	FALSE	High	SSLSSAQADFNQLAELDR		1.32304e-10	9.79111e-05	2	3	3	A0A0D9SF54; Q13813	0	1951.94	High	5.84e-05	2.482e-12	5.49
	FALSE	High	TATDEAYKDPSNLQGK		8.47535e-11	9.79111e-05	2	3	3	A0A0D9SF54; Q13813	1	1737.83	High	5.84e-05	1.485e-12	5.7
	FALSE	High	TKQDEVNAAWQR		3.13975e-05	9.79111e-05	2	3	3	A0A0D9SF54; Q13813	1	1445.71	High	5.84e-05	3.616e-06	2.97
	FALSE	High	VLETAEDIQER		7.80693e-06	9.79111e-05	2	5	3	A0A0D9SF54; Q13813	0	1302.65	High	5.84e-05	7.311e-07	3.91
	FALSE	High	VNDVCTNGQDLIK	1xCarbamidomethyl [C5]	3.42926e-06	9.79111e-05	2	3	1	A0A0D9SF54; Q13813	0	1475.72	High	5.84e-05	2.845e-07	2.69
	FALSE	High	VNEVNQFAAK		9.67781e-05	9.79111e-05	2	3	5	A0A0D9SF54; Q13813	0	1119.58	High	5.84e-05	1.313e-05	2.79
	FALSE	High	WSQLLANSAAR		6.17164e-06	9.79111e-05	2	3	2	A0A0D9SF54; Q13813	0	1216.64	High	5.84e-05	5.573e-07	3.9
	FALSE	High	YEALKEPMVAR	1xOxidation [M8]	0.00408869	0.000285431	2	3	2	A0A0D9SF54; Q13813	1	1322.68	High	0.0001347	0.0009352	3
	FALSE	High	YTEHSTVGLAQQWDQLDQLGMR		2.88436e-10	9.79111e-05	2	3	4	A0A0D9SF54; Q13813	0	2576.22	High	5.84e-05	6.074e-12	6.62
	FALSE	High	YTEHSTVGLAQQWDQLDQLGMR	1xOxidation [M21]	0.11424	0.00653561	2	3	1	A0A0D9SF54; Q13813	0	2592.21	High	0.00327	0.05014	3.1
FALSE	High	Master Protein	A0A0D9SF54	Spectrin alpha chain, non-erythrocytic 1 OS=Homo sapiens OX=9606 GN=SPTAN1 PE=1 SV=1	0	1463.82	62	141	497	2	2457	282.7	5.34	1677.46	141	1
	Checked	Confidence	Sequence	Modifications	Qvality PEP	Qvality q-value	# Protein Groups	# Proteins	# PSMs	Master Protein Accessions	# Missed Cleavages	Theo. MH+ [Da]	Confidence (by Search Engine): Sequest HT	Percolator q-Value (by Search Engine): Sequest HT	Percolator PEP (by Search Engine): Sequest HT	XCorr (by Search Engine): Sequest HT
	FALSE	High	AALLELWELR		5.37769e-05	9.79111e-05	2	3	5	A0A0D9SF54; Q13813	0	1213.69	High	5.84e-05	6.684e-06	3.88
	FALSE	High	AALLELWELRR		0.00255947	0.000285431	2	3	2	A0A0D9SF54; Q13813	1	1369.8	High	0.0001347	0.0005486	2.36
	FALSE	High	ADVVESWIGEK		1.20371e-05	9.79111e-05	2	3	6	A0A0D9SF54; Q13813	0	1232.62	High	5.84e-05	1.2e-06	4.1
	FALSE	High	AGTFQAFEQFGQQLLAHGHYASPEIK		2.29467e-14	9.79111e-05	2	3	5	A0A0D9SF54; Q13813	0	2875.42	High	5.84e-05	1.61e-15	7.03
	FALSE	High	AQLADSFHLQQFFR		6.74161e-11	9.79111e-05	2	3	11	A0A0D9SF54; Q13813	0	1707.86	High	5.84e-05	1.142e-12	5.27
	FALSE	High	ASAFNSWFENAEEDLTDPVR		1.16188e-10	9.79111e-05	2	3	1	A0A0D9SF54; Q13813	0	2298.03	High	5.84e-05	2.133e-12	5.18
	FALSE	High	CTELNQAWSSLGK	1xCarbamidomethyl [C1]	1.82181e-05	9.79111e-05	2	3	2	A0A0D9SF54; Q13813	0	1493.71	High	5.84e-05	1.935e-06	3.43
	FALSE	High	DADETKEWIEEK		1.79401e-07	9.79111e-05	2	3	2	A0A0D9SF54; Q13813	1	1492.68	High	5.84e-05	9.693e-09	3.85
	FALSE	High	DCEQAENWMAAR	1xCarbamidomethyl [C2]	7.75879e-06	9.79111e-05	2	3	1	A0A0D9SF54; Q13813	0	1480.59	High	5.84e-05	7.251e-07	3.86
	FALSE	High	DLAALEDK		0.00728929	0.000473094	2	3	3	A0A0D9SF54; Q13813	0	874.452	High	0.0002144	0.001815	1.71
	FALSE	High	DLAALEDKVK		0.0467038	0.0029074	2	3	1	A0A0D9SF54; Q13813	1	1101.62	High	0.001496	0.01552	1.96
	FALSE	High	DLAALGDK		0.00770335	0.000473094	2	3	4	A0A0D9SF54; Q13813	0	802.431	High	0.0002144	0.001942	1.72
	FALSE	High	DLAALGDKVNSLGETAER		0.00333644	0.000285431	2	3	2	A0A0D9SF54; Q13813	1	1858.95	High	0.0001347	0.0007427	2.46
	FALSE	High	DLASVNNLLK		0.000666192	9.79111e-05	2	3	1	A0A0D9SF54; Q13813	0	1086.62	High	5.84e-05	0.000119	2.85
	FALSE	High	DLASVQALLR		0.00083216	9.79111e-05	2	3	3	A0A0D9SF54; Q13813	0	1085.63	High	5.84e-05	0.000153	3.03
	FALSE	High	DLIGVQNLLK		0.00157201	0.000205192	2	3	2	A0A0D9SF54; Q13813	0	1112.67	High	0.0001029	0.0003161	2.88
	FALSE	High	DLMSWINGIR		0.00903515	0.000565723	2	3	1	A0A0D9SF54; Q13813	0	1204.61	High	0.0002542	0.002324	2.87
	FALSE	High	DLNSQADSLMTSSAFDTSQVK		5.17535e-12	9.79111e-05	2	3	4	A0A0D9SF54; Q13813	0	2245.03	High	5.84e-05	6.051e-14	5.62
	FALSE	High	DLSSVQTLLTK		6.47412e-05	9.79111e-05	2	3	5	A0A0D9SF54; Q13813	0	1204.68	High	5.84e-05	8.291e-06	2.84
	FALSE	High	DLTGVQNLR		0.00136392	0.000205192	2	3	4	A0A0D9SF54; Q13813	0	1015.55	High	0.0001029	0.0002682	2.15
	FALSE	High	DLTNVQNLQK		0.000622409	9.79111e-05	2	3	2	A0A0D9SF54; Q13813	0	1172.63	High	5.84e-05	0.0001101	2.79
	FALSE	High	DLTSWVTEMK		0.000225808	9.79111e-05	2	3	2	A0A0D9SF54; Q13813	0	1209.58	High	5.84e-05	3.451e-05	3
	FALSE	High	DLTSWVTEMK	1xOxidation [M9]	0.0217254	0.00160492	2	3	1	A0A0D9SF54; Q13813	0	1225.58	High	0.0007716	0.006383	1.87
	FALSE	High	DMDDEESWIK		0.00216681	0.000205192	2	3	3	A0A0D9SF54; Q13813	0	1267.51	High	0.0001029	0.0004532	1.12
	FALSE	High	DMDDEESWIK	1xOxidation [M2]	0.0202041	0.00152687	2	3	2	A0A0D9SF54; Q13813	0	1283.51	High	0.0007393	0.005852	1.15
	FALSE	High	DTEQVDNWMSK		0.00013349	9.79111e-05	2	3	1	A0A0D9SF54; Q13813	0	1352.58	High	5.84e-05	1.899e-05	2.63
	FALSE	High	DVDEIEAWISEK		3.85692e-06	9.79111e-05	2	3	8	A0A0D9SF54; Q13813	0	1433.68	High	5.84e-05	3.256e-07	4.01
	FALSE	High	DVDETISWIK		1.65015e-05	9.79111e-05	2	3	3	A0A0D9SF54; Q13813	0	1205.6	High	5.84e-05	1.727e-06	2.61
	FALSE	High	DVEDEETWIR		0.000241703	9.79111e-05	2	3	5	A0A0D9SF54; Q13813	0	1291.58	High	5.84e-05	3.739e-05	2.24
	FALSE	High	DVTGAEALLER		0.000136833	9.79111e-05	2	3	5	A0A0D9SF54; Q13813	0	1173.61	High	5.84e-05	1.947e-05	1.38
	FALSE	High	EAALTSEEVGADLEQVEVLQK		8.60679e-09	9.79111e-05	2	3	3	A0A0D9SF54; Q13813	0	2258.14	High	5.84e-05	2.973e-10	5.88
	FALSE	High	EAFLNTEDK		0.00142416	0.000205192	2	3	1	A0A0D9SF54; Q13813	0	1066.51	High	0.0001029	0.0002819	1.89
	FALSE	High	EAFLNTEDKGDSLDSVEALIK		2.45198e-09	9.79111e-05	2	3	2	A0A0D9SF54; Q13813	1	2294.14	High	5.84e-05	7.036e-11	5.5
	FALSE	High	EAIVTSEELGQDLEHVEVLQK		3.75246e-16	9.79111e-05	2	3	3	A0A0D9SF54; Q13813	0	2366.21	High	5.84e-05	2.677e-16	6.09
	FALSE	High	EANELQQWINEK		4.32485e-08	9.79111e-05	2	3	5	A0A0D9SF54; Q13813	0	1501.73	High	5.84e-05	1.897e-09	4.51
	FALSE	High	ECEDVMDWINDK	1xCarbamidomethyl [C2]	3.97165e-05	9.79111e-05	2	4	1	A0A0D9SF54; Q13813	0	1553.62	High	5.84e-05	4.726e-06	2.78
	FALSE	High	EELITNWEQIR		0.000708659	9.79111e-05	2	3	2	A0A0D9SF54; Q13813	0	1430.73	High	5.84e-05	0.0001278	3.76
	FALSE	High	EELYQNLTR		0.0005673	9.79111e-05	2	3	3	A0A0D9SF54; Q13813	0	1165.58	High	5.84e-05	9.901e-05	2.54
	FALSE	High	EFSMMFK		0.0222569	0.00169295	2	3	2	A0A0D9SF54; Q13813	0	919.405	High	0.0008085	0.006546	1.64
	FALSE	High	EKEPIVGSTDYGKDEDSAEALLK		1.30077e-11	9.79111e-05	2	3	4	A0A0D9SF54; Q13813	2	2494.22	High	5.84e-05	1.735e-13	5.82
	FALSE	High	EKEQLMASDDFGR		0.00829194	0.000473094	2	3	1	A0A0D9SF54; Q13813	1	1525.7	High	0.0002144	0.002114	2.3
	FALSE	High	EKEQLMASDDFGR	1xOxidation [M6]	0.000103591	9.79111e-05	2	3	1	A0A0D9SF54; Q13813	1	1541.69	High	5.84e-05	1.415e-05	0.92
	FALSE	High	EKLTVLSEER		0.0104657	0.000644127	2	3	2	A0A0D9SF54; Q13813	1	1203.66	High	0.0002872	0.002749	2.18
	FALSE	High	ELPTAFDYVEFTR		2.02381e-05	9.79111e-05	2	3	3	A0A0D9SF54; Q13813	0	1587.77	High	5.84e-05	2.176e-06	3.48
	FALSE	High	ELVLALYDYQEK		9.21062e-05	9.79111e-05	2	3	3	A0A0D9SF54; Q13813	0	1483.77	High	5.84e-05	1.242e-05	3.32
	FALSE	High	ENLLEEQGSIALR		2.42531e-06	9.79111e-05	2	3	20	A0A0D9SF54; Q13813	0	1471.78	High	5.84e-05	1.916e-07	4.2
	FALSE	High	EQLMASDDFGR		0.0016721	0.000205192	2	3	1	A0A0D9SF54; Q13813	0	1268.56	High	0.0001029	0.0003378	2.54
	FALSE	High	EQLMASDDFGR	1xOxidation [M4]	0.000419052	9.79111e-05	2	3	1	A0A0D9SF54; Q13813	0	1284.55	High	5.84e-05	7.038e-05	2.16
	FALSE	High	FEEFQTDMAAHEER		0.00060721	9.79111e-05	2	3	1	A0A0D9SF54; Q13813	0	1739.73	High	5.84e-05	0.0001073	2.41
	FALSE	High	FKELSTLR		0.0217254	0.00160492	2	4	1	A0A0D9SF54; Q13813	1	993.573	High	0.0007716	0.006392	2.3
	FALSE	High	FLADFR		0.0955912	0.00539734	2	3	2	A0A0D9SF54; Q13813	0	768.404	High	0.002657	0.03903	1.48
	FALSE	High	GDILTLLNSTNK		0.000290968	9.79111e-05	2	3	3	A0A0D9SF54; Q13813	0	1288.71	High	5.84e-05	4.615e-05	3.13
	FALSE	High	GDILTLLNSTNKDWWK		0.000142887	9.79111e-05	2	3	1	A0A0D9SF54; Q13813	1	1903.99	High	5.84e-05	2.049e-05	2.88
	FALSE	High	GEIDAHEDSFK		0.000863586	9.79111e-05	2	3	1	A0A0D9SF54; Q13813	0	1247.55	High	5.84e-05	0.0001596	2.76
	FALSE	High	GKDLIGVQNLLK		5.46215e-07	9.79111e-05	2	3	4	A0A0D9SF54; Q13813	1	1297.78	High	5.84e-05	3.469e-08	3.93
	FALSE	High	GLVSSDELAK		0.000649926	9.79111e-05	2	3	3	A0A0D9SF54; Q13813	0	1018.54	High	5.84e-05	0.0001156	2.76
	FALSE	High	GNAMVEEGHFAAEDVK		2.92027e-10	9.79111e-05	2	3	3	A0A0D9SF54; Q13813	0	1703.77	High	5.84e-05	6.17e-12	4.71
	FALSE	High	GNAMVEEGHFAAEDVK	1xOxidation [M4]	3.48849e-09	9.79111e-05	2	3	2	A0A0D9SF54; Q13813	0	1719.76	High	5.84e-05	1.057e-10	2.92
	FALSE	High	GVIDMGNSLIER		2.7744e-05	9.79111e-05	2	3	1	A0A0D9SF54; Q13813	0	1303.67	High	5.84e-05	3.134e-06	3.52
	FALSE	High	GVIDMGNSLIER	1xOxidation [M5]	5.90049e-05	9.79111e-05	2	3	2	A0A0D9SF54; Q13813	0	1319.66	High	5.84e-05	7.434e-06	2.46
	FALSE	High	HALLEADVAAHQDR		1.69713e-11	9.79111e-05	2	3	8	A0A0D9SF54; Q13813	0	1545.78	High	5.84e-05	2.365e-13	4.58
	FALSE	High	HEAFETDFTVHK		1.16891e-06	9.79111e-05	2	3	2	A0A0D9SF54; Q13813	0	1460.68	High	5.84e-05	8.317e-08	3.09
	FALSE	High	HEALMSDLSAYGSSIQALR		1.26698e-10	9.79111e-05	2	3	4	A0A0D9SF54; Q13813	0	2049.01	High	5.84e-05	2.358e-12	4.55
	FALSE	High	HQAFEAELHANADR		1.04591e-10	9.79111e-05	2	3	9	A0A0D9SF54; Q13813	0	1608.75	High	5.84e-05	1.892e-12	5.68
	FALSE	High	HQAFEAELSANQSR		5.26394e-11	9.79111e-05	2	3	4	A0A0D9SF54; Q13813	0	1587.75	High	5.84e-05	8.624e-13	3.08
	FALSE	High	HQAFEAEVQANSGAIVK		9.04611e-17	9.79111e-05	2	5	6	A0A0D9SF54; Q13813	0	1798.91	High	5.84e-05	1.438e-16	5.47
	FALSE	High	HQALQAEIAGHEPR		1.70225e-09	9.79111e-05	2	3	3	A0A0D9SF54; Q13813	0	1556.79	High	5.84e-05	4.633e-11	4.97
	FALSE	High	HQLLEADISAHEDR		2.47502e-11	9.79111e-05	2	3	6	A0A0D9SF54; Q13813	0	1633.79	High	5.84e-05	3.644e-13	4.57
	FALSE	High	KASAFNSWFENAEEDLTDPVR		3.10613e-06	9.79111e-05	2	3	1	A0A0D9SF54; Q13813	1	2426.13	High	5.84e-05	2.544e-07	5.37
	FALSE	High	KFEEFQTDMAAHEER		1.07721e-13	9.79111e-05	2	3	3	A0A0D9SF54; Q13813	1	1867.83	High	5.84e-05	3.163e-15	5.56
	FALSE	High	KFEEFQTDMAAHEER	1xOxidation [M9]	0.0453455	0.0029074	2	3	1	A0A0D9SF54; Q13813	1	1883.82	High	0.001462	0.01503	2.12
	FALSE	High	KGDILTLLNSTNK		4.305e-09	9.79111e-05	2	3	2	A0A0D9SF54; Q13813	1	1416.81	High	5.84e-05	1.349e-10	3.08
	FALSE	High	KGDILTLLNSTNKDWWK		0.00133065	0.000205192	2	3	1	A0A0D9SF54; Q13813	2	2032.09	High	0.0001029	0.0002604	2.46
	FALSE	High	KHALLEADVAAHQDR		1.34163e-11	9.79111e-05	2	3	8	A0A0D9SF54; Q13813	1	1673.87	High	5.84e-05	1.796e-13	4.53
	FALSE	High	KHEAFETDFTVHK		8.74025e-07	9.79111e-05	2	3	4	A0A0D9SF54; Q13813	1	1588.78	High	5.84e-05	5.964e-08	3.32
	FALSE	High	KHEALMSDLSAYGSSIQALR		2.44073e-10	9.79111e-05	2	3	5	A0A0D9SF54; Q13813	1	2177.1	High	5.84e-05	5.021e-12	6.37
	FALSE	High	KHQALQAEIAGHEPR		9.7123e-15	9.79111e-05	2	3	8	A0A0D9SF54; Q13813	1	1684.89	High	5.84e-05	1.108e-15	6.35
	FALSE	High	KHQLLEADISAHEDR		2.60019e-07	9.79111e-05	2	3	8	A0A0D9SF54; Q13813	1	1761.89	High	5.84e-05	1.481e-08	6.01
	FALSE	High	KIEDLGAAMEEALILDNK		2.8629e-17	9.79111e-05	2	3	4	A0A0D9SF54; Q13813	1	1973.03	High	5.84e-05	8.707e-17	7.54
	FALSE	High	KIEDLGAAMEEALILDNK	1xOxidation [M9]	0.0424892	0.0027629	2	3	1	A0A0D9SF54; Q13813	1	1989.02	High	0.001332	0.01385	1.65
	FALSE	High	KLLEAQSHFR		1.55117e-05	9.79111e-05	2	4	2	A0A0D9SF54; Q13813	1	1228.68	High	5.84e-05	1.606e-06	3.22
	FALSE	High	KLLEATELK		0.0047691	0.000285431	2	3	1	A0A0D9SF54; Q13813	1	1044.63	High	0.0001347	0.001115	2.24
	FALSE	High	KLLVGSEDYGR		0.00120547	0.000205192	2	3	1	A0A0D9SF54; Q13813	1	1236.66	High	0.0001029	0.0002334	2.91
	FALSE	High	KLSDDNTIGKEEIQQR		7.9893e-05	9.79111e-05	2	3	1	A0A0D9SF54; Q13813	2	1873.96	High	5.84e-05	1.052e-05	4.47
	FALSE	High	KVEDLFLTFAK		3.69935e-07	9.79111e-05	2	3	6	A0A0D9SF54; Q13813	1	1310.74	High	5.84e-05	2.211e-08	4.64
	FALSE	High	LAALADQWQFLVQK		7.64149e-12	9.79111e-05	2	3	8	A0A0D9SF54; Q13813	0	1630.9	High	5.84e-05	9.415e-14	5.17
	FALSE	High	IAALQAFADQLIAAGHYAK		7.76116e-14	9.79111e-05	2	3	7	A0A0D9SF54; Q13813	0	1972.07	High	5.84e-05	2.747e-15	7.33
	FALSE	High	LAQFVEHWK		0.000150135	9.79111e-05	2	3	5	A0A0D9SF54; Q13813	0	1157.61	High	5.84e-05	2.167e-05	3.24
	FALSE	High	LDENSAFLQFNWK		8.38316e-08	9.79111e-05	2	4	2	A0A0D9SF54; Q13813	0	1611.78	High	5.84e-05	4.042e-09	4.36
	FALSE	High	LDETGNLMISEGHFASETIR		1.01888e-13	9.79111e-05	2	5	1	A0A0D9SF54; Q13813	0	2220.06	High	5.84e-05	3.091e-15	5.32
	FALSE	High	LDETGNLMISEGHFASETIR	1xOxidation [M8]	1.28255e-06	9.79111e-05	2	5	2	A0A0D9SF54; Q13813	0	2236.06	High	5.84e-05	9.195e-08	1.53
	FALSE	High	IDGITIQAR		0.000837317	9.79111e-05	2	3	5	A0A0D9SF54; Q13813	0	986.563	High	5.84e-05	0.0001541	3.25
	FALSE	High	LDILDQER		0.00280751	0.000285431	2	3	6	A0A0D9SF54; Q13813	0	1001.53	High	0.0001347	0.0006075	2.25
	FALSE	High	LEAELAAHEPAIQGVLDTGK		2.82322e-16	9.79111e-05	2	3	4	A0A0D9SF54; Q13813	0	2062.08	High	5.84e-05	2.361e-16	6.62
	FALSE	High	IEDLGAAMEEALILDNK		1.29071e-10	9.79111e-05	2	3	2	A0A0D9SF54; Q13813	0	1844.93	High	5.84e-05	2.414e-12	5.13
	FALSE	High	LEESLEYQQFVANVEEEEAWINEK		2.05879e-08	9.79111e-05	2	3	1	A0A0D9SF54; Q13813	0	2926.36	High	5.84e-05	8.086e-10	4.74
	FALSE	High	LFGAAEVQR		0.00925937	0.000565723	2	3	4	A0A0D9SF54; Q13813	0	990.537	High	0.0002542	0.00239	2.55
	FALSE	High	LGESQTLQQFSR		2.00848e-08	9.79111e-05	2	3	3	A0A0D9SF54; Q13813	0	1393.71	High	5.84e-05	7.862e-10	4.43
	FALSE	High	LKDLNSQADSLMTSSAFDTSQVK		0.00159154	0.000205192	2	3	1	A0A0D9SF54; Q13813	1	2486.21	High	0.0001029	0.0003206	2.94
	FALSE	High	LKDLNSQADSLMTSSAFDTSQVK	1xOxidation [M12]	2.48208e-05	9.79111e-05	2	3	1	A0A0D9SF54; Q13813	1	2502.2	High	5.84e-05	2.745e-06	4.28
	FALSE	High	LIDVNHYAK		0.000426896	9.79111e-05	2	3	3	A0A0D9SF54; Q13813	0	1072.58	High	5.84e-05	7.169e-05	2.72
	FALSE	High	LLEAQSHFR		0.00115447	0.000205192	2	4	3	A0A0D9SF54; Q13813	0	1100.58	High	0.0001029	0.000222	3.22
	FALSE	High	LLEATELK		0.000758502	9.79111e-05	2	3	2	A0A0D9SF54; Q13813	0	916.535	High	5.84e-05	0.0001379	2.88
	FALSE	High	LIQEQHPEEELIK		9.44356e-09	9.79111e-05	2	3	7	A0A0D9SF54; Q13813	0	1605.85	High	5.84e-05	3.306e-10	5.18
	FALSE	High	LIQNNHYAMEDVATR		2.88893e-11	9.79111e-05	2	3	4	A0A0D9SF54; Q13813	0	1774.85	High	5.84e-05	4.325e-13	4.73
	FALSE	High	LIQNNHYAMEDVATR	1xOxidation [M9]	4.31801e-07	9.79111e-05	2	3	2	A0A0D9SF54; Q13813	0	1790.85	High	5.84e-05	2.655e-08	3.54
	FALSE	High	LIQSHPESAEDLQEK		9.38533e-09	9.79111e-05	2	3	1	A0A0D9SF54; Q13813	0	1723.85	High	5.84e-05	3.283e-10	5.77
	FALSE	High	LMVHTVATFNSIK		0.00151485	0.000205192	2	3	1	A0A0D9SF54; Q13813	0	1460.79	High	0.0001029	0.0003021	2.45
	FALSE	High	LMVHTVATFNSIK	1xOxidation [M2]	0.0005815	9.79111e-05	2	3	1	A0A0D9SF54; Q13813	0	1476.79	High	5.84e-05	0.0001018	2.49
	FALSE	High	LQIASDENYKDPTNLQGK		1.82789e-11	9.79111e-05	2	4	2	A0A0D9SF54; Q13813	1	2034.01	High	5.84e-05	2.559e-13	3.94
	FALSE	High	LQQLFR		0.148969	0.00891523	2	3	4	A0A0D9SF54; Q13813	0	804.473	High	0.004606	0.07272	1.99
	FALSE	High	LQQSHPLSATQIQVK		1.64284e-10	9.79111e-05	2	3	3	A0A0D9SF54; Q13813	0	1677.93	High	5.84e-05	3.185e-12	4.77
	FALSE	High	LQTASDESYKDPTNIQLSK		8.34279e-05	9.79111e-05	1	2	2	A0A0D9SF54	1	2138.06	High	5.84e-05	1.105e-05	4.59
	FALSE	High	LSDDNTIGKEEIQQR		7.488e-07	9.79111e-05	2	3	3	A0A0D9SF54; Q13813	1	1745.87	High	5.84e-05	4.975e-08	4.43
	FALSE	High	ITALDEFATK		0.000273521	9.79111e-05	2	3	3	A0A0D9SF54; Q13813	0	1108.59	High	5.84e-05	4.298e-05	2.5
	FALSE	High	LTVLSEER		0.00577126	0.000285431	2	3	3	A0A0D9SF54; Q13813	0	946.52	High	0.0001347	0.001385	2.42
	FALSE	High	LVQYLR		0.106898	0.00603478	2	4	1	A0A0D9SF54; Q13813	0	791.477	High	0.002992	0.04565	1.47
	FALSE	High	MDPSGVK	1xAcetyl [N-Term]	0.0513161	0.00328247	2	6	2	A0A0D9SF54; Q13813	0	775.365	High	0.001657	0.01747	1.76
	FALSE	High	MNEVISLWK		0.000307619	9.79111e-05	2	3	3	A0A0D9SF54; Q13813	0	1119.59	High	5.84e-05	4.924e-05	3.32
	FALSE	High	MNEVISLWK	1xOxidation [M1]	0.000432207	9.79111e-05	2	3	3	A0A0D9SF54; Q13813	0	1135.58	High	5.84e-05	7.278e-05	2.63
	FALSE	High	MQHNLEQQIQAR		2.64469e-06	9.79111e-05	2	3	4	A0A0D9SF54; Q13813	0	1495.74	High	5.84e-05	2.113e-07	4.8
	FALSE	High	MQHNLEQQIQAR	1xOxidation [M1]	0.00507184	0.000285431	2	3	3	A0A0D9SF54; Q13813	0	1511.74	High	0.0001347	0.001195	1.62
	FALSE	High	MTLVASEDYGDTLAAIQGLLK		7.7723e-11	9.79111e-05	2	3	2	A0A0D9SF54; Q13813	0	2209.14	High	5.84e-05	1.352e-12	5.9
	FALSE	High	NQALNTDNYGHDLASVQALQR		7.01977e-17	9.79111e-05	2	3	5	A0A0D9SF54; Q13813	0	2328.13	High	5.84e-05	1.289e-16	6.09
	FALSE	High	NTTGVTEEALK		5.4784e-05	9.79111e-05	2	3	2	A0A0D9SF54; Q13813	0	1162.6	High	5.84e-05	6.817e-06	3.39
	FALSE	High	QDEVNAAWQR		0.00108533	0.000205192	2	3	2	A0A0D9SF54; Q13813	0	1216.57	High	0.0001029	0.0002076	2.37
	FALSE	High	QEAFLLNEDLGDSLDSVEALLK		7.0277e-06	9.79111e-05	2	3	1	A0A0D9SF54; Q13813	0	2419.22	High	5.84e-05	6.49e-07	2.95
	FALSE	High	QEFAQHANAFHQWIQETR		2.53301e-10	9.79111e-05	2	3	11	A0A0D9SF54; Q13813	0	2241.06	High	5.84e-05	5.209e-12	5.45
	FALSE	High	QEQIDNQYHSLLELGEK		3.08698e-06	9.79111e-05	1	1	2	A0A0D9SF54	0	2044	High	5.84e-05	2.528e-07	4.48
	FALSE	High	QETFDAGLQAFQQEGIANITALK		4.28588e-14	9.79111e-05	2	3	2	A0A0D9SF54; Q13813	0	2493.26	High	5.84e-05	2.119e-15	6.28
	FALSE	High	QETFDAGLQAFQQEGIANITALKDQLLAAK		0.00897995	0.000565723	2	3	1	A0A0D9SF54; Q13813	1	3232.68	High	0.0002542	0.002307	2.31
	FALSE	High	QFQDAGHFDAENIK		2.15981e-07	9.79111e-05	2	3	5	A0A0D9SF54; Q13813	0	1619.74	High	5.84e-05	1.2e-08	4.48
	FALSE	High	QFQDAGHFDAENIKK		0.000352442	9.79111e-05	2	3	3	A0A0D9SF54; Q13813	1	1747.84	High	5.84e-05	5.74e-05	2.99
	FALSE	High	QGFVPAAYVK		2.4065e-05	9.79111e-05	2	3	5	A0A0D9SF54; Q13813	0	1079.59	High	5.84e-05	2.659e-06	3.31
	FALSE	High	QKLDILDQER		0.00311773	0.000285431	2	3	2	A0A0D9SF54; Q13813	1	1257.68	High	0.0001347	0.0006848	2.37
	FALSE	High	QQVAPTDDETGKELVLALYDYQEK		0.000713051	9.79111e-05	2	3	1	A0A0D9SF54; Q13813	1	2753.35	High	5.84e-05	0.0001289	4.56
	FALSE	High	QWELLLEK		0.0116125	0.000644127	2	5	1	A0A0D9SF54; Q13813	0	1058.59	High	0.0002872	0.003107	2.16
	FALSE	High	RAQLADSFHLQQFFR		0.000294589	9.79111e-05	2	3	3	A0A0D9SF54; Q13813	1	1863.96	High	5.84e-05	4.685e-05	4.15
	FALSE	High	REELITNWEQIR		3.17938e-09	9.79111e-05	2	3	3	A0A0D9SF54; Q13813	1	1586.83	High	5.84e-05	9.474e-11	4.77
	FALSE	High	RLEAELAAHEPAIQGVLDTGK		3.52128e-11	9.79111e-05	2	3	3	A0A0D9SF54; Q13813	1	2218.18	High	5.84e-05	5.459e-13	5.43
	FALSE	High	RLEAELAAHEPAIQGVLDTGKK		2.18702e-11	9.79111e-05	2	3	6	A0A0D9SF54; Q13813	2	2346.28	High	5.84e-05	3.157e-13	6.32
	FALSE	High	RQDLEDSLQAQQYFADANEAESWMR		3.23429e-12	9.79111e-05	2	3	1	A0A0D9SF54; Q13813	1	3001.34	High	5.84e-05	3.536e-14	7.26
	FALSE	High	RQDLEDSLQAQQYFADANEAESWMR	1xOxidation [M24]	3.2637e-06	9.79111e-05	2	3	2	A0A0D9SF54; Q13813	1	3017.33	High	5.84e-05	2.687e-07	3.02
	FALSE	High	SADESGQALLAAGHYASDEVR		7.13993e-16	9.79111e-05	2	3	6	A0A0D9SF54; Q13813	0	2147	High	5.84e-05	3.548e-16	8
	FALSE	High	SLQQLAEER		0.00219372	0.000285431	2	3	3	A0A0D9SF54; Q13813	0	1073.56	High	0.0001347	0.0004601	2.77
	FALSE	High	SQLLGSAHEVQR		1.32893e-05	9.79111e-05	2	3	3	A0A0D9SF54; Q13813	0	1324.7	High	5.84e-05	1.349e-06	3.61
	FALSE	High	SSEEIESAFR		0.000398831	9.79111e-05	2	4	5	A0A0D9SF54; Q13813	0	1154.53	High	5.84e-05	6.645e-05	3.27
	FALSE	High	SSLSSAQADFNQLAELDR		1.32304e-10	9.79111e-05	2	3	3	A0A0D9SF54; Q13813	0	1951.94	High	5.84e-05	2.482e-12	5.49
	FALSE	High	TATDEAYKDPSNLQGK		8.47535e-11	9.79111e-05	2	3	3	A0A0D9SF54; Q13813	1	1737.83	High	5.84e-05	1.485e-12	5.7
	FALSE	High	TKQDEVNAAWQR		3.13975e-05	9.79111e-05	2	3	3	A0A0D9SF54; Q13813	1	1445.71	High	5.84e-05	3.616e-06	2.97
	FALSE	High	VLETAEDIQER		7.80693e-06	9.79111e-05	2	5	3	A0A0D9SF54; Q13813	0	1302.65	High	5.84e-05	7.311e-07	3.91
	FALSE	High	VNDVCTNGQDLIK	1xCarbamidomethyl [C5]	3.42926e-06	9.79111e-05	2	3	1	A0A0D9SF54; Q13813	0	1475.72	High	5.84e-05	2.845e-07	2.69
	FALSE	High	VNEVNQFAAK		9.67781e-05	9.79111e-05	2	3	5	A0A0D9SF54; Q13813	0	1119.58	High	5.84e-05	1.313e-05	2.79
	FALSE	High	WSQLLANSAAR		6.17164e-06	9.79111e-05	2	3	2	A0A0D9SF54; Q13813	0	1216.64	High	5.84e-05	5.573e-07	3.9
	FALSE	High	YEALKEPMVAR	1xOxidation [M8]	0.00408869	0.000285431	2	3	2	A0A0D9SF54; Q13813	1	1322.68	High	0.0001347	0.0009352	3
	FALSE	High	YTEHSTVGLAQQWDQLDQLGMR		2.88436e-10	9.79111e-05	2	3	4	A0A0D9SF54; Q13813	0	2576.22	High	5.84e-05	6.074e-12	6.62
	FALSE	High	YTEHSTVGLAQQWDQLDQLGMR	1xOxidation [M21]	0.11424	0.00653561	2	3	1	A0A0D9SF54; Q13813	0	2592.21	High	0.00327	0.05014	3.1
FALSE	High	Master Protein	Q7Z6E9	E3 ubiquitin-protein ligase RBBP6 OS=Homo sapiens OX=9606 GN=RBBP6 PE=1 SV=1	0	1272.56	45	98	1346	98	1792	201.4	9.64	4110.63	98	1
	Checked	Confidence	Sequence	Modifications	Qvality PEP	Qvality q-value	# Protein Groups	# Proteins	# PSMs	Master Protein Accessions	# Missed Cleavages	Theo. MH+ [Da]	Confidence (by Search Engine): Sequest HT	Percolator q-Value (by Search Engine): Sequest HT	Percolator PEP (by Search Engine): Sequest HT	XCorr (by Search Engine): Sequest HT
	FALSE	High	AADCDLQITNAQTK	1xCarbamidomethyl [C4]	2.20026e-07	9.79111e-05	1	4	8	Q7Z6E9	0	1548.73	High	5.84e-05	1.225e-08	3.86
	FALSE	High	AKESLDTAAVVQVGISR		6.11604e-12	9.79111e-05	1	2	108	Q7Z6E9	1	1743.96	High	5.84e-05	7.325e-14	5.17
	FALSE	High	AIDDSSASISLAQLTK		2.8761e-16	9.79111e-05	1	4	54	Q7Z6E9	0	1619.85	High	5.84e-05	2.381e-16	6.08
	FALSE	High	AIDDSSASISLAQLTKTANLAEANASEEDKIK		1.35618e-10	9.79111e-05	1	4	1	Q7Z6E9	2	3304.68	High	5.84e-05	2.549e-12	6.83
	FALSE	High	AMMSQSGHEYDPINYMK		4.70185e-10	9.79111e-05	1	4	6	Q7Z6E9	0	2001.85	High	5.84e-05	1.062e-11	5.14
	FALSE	High	AMMSQSGHEYDPINYMK	1xOxidation [M]	3.60431e-14	9.79111e-05	1	4	14	Q7Z6E9	0	2017.85	High	5.84e-05	1.962e-15	5.63
	FALSE	High	AMMSQSGHEYDPINYMK	2xOxidation [M3; M]	2.00243e-10	9.79111e-05	1	4	5	Q7Z6E9	0	2033.84	High	5.84e-05	4.002e-12	3.56
	FALSE	High	AMMSQSGHEYDPINYMK	3xOxidation [M2; M3; M16]	2.01805e-11	9.79111e-05	1	4	1	Q7Z6E9	0	2049.84	High	5.84e-05	2.88e-13	4.31
	FALSE	High	DDATPVRDEPMDAESITFK		7.09484e-12	9.79111e-05	1	3	11	Q7Z6E9	1	2136.98	High	5.84e-05	8.665e-14	5.38
	FALSE	High	DDATPVRDEPMDAESITFK	1xOxidation [M11]	1.76129e-11	9.79111e-05	1	3	8	Q7Z6E9	1	2152.97	High	5.84e-05	2.46e-13	4.85
	FALSE	High	DEPMDAESITFK		0.000116509	9.79111e-05	1	3	3	Q7Z6E9	0	1382.61	High	5.84e-05	1.624e-05	2.74
	FALSE	High	DEPMDAESITFK	1xOxidation [M4]	0.00159154	0.000205192	1	3	7	Q7Z6E9	0	1398.61	High	0.0001029	0.0003192	2.09
	FALSE	High	DRDYSVLEK		4.87098e-05	9.79111e-05	1	2	9	Q7Z6E9	1	1124.56	High	5.84e-05	5.976e-06	2.67
	FALSE	High	DRDYSVLEKENPEK		0.00178957	0.000205192	1	2	3	Q7Z6E9	2	1721.83	High	0.0001029	0.0003654	3.61
	FALSE	High	DSDNKILPAAALASEHSK		1.64259e-06	9.79111e-05	1	3	3	Q7Z6E9	1	1866.96	High	5.84e-05	1.222e-07	3.59
	FALSE	High	DVSHEIIQHEVK		2.58825e-08	9.79111e-05	1	2	29	Q7Z6E9	0	1433.74	High	5.84e-05	1.049e-09	4.58
	FALSE	High	DVSHEIIQHEVKSSK		7.29341e-06	9.79111e-05	1	2	1	Q7Z6E9	1	1735.9	High	5.84e-05	6.756e-07	3.84
	FALSE	High	DYSVLEK		0.00519823	0.000285431	1	2	19	Q7Z6E9	0	853.43	High	0.0001347	0.001228	3.04
	FALSE	High	DYSVLEKENPEK		5.35322e-06	9.79111e-05	1	2	3	Q7Z6E9	1	1450.71	High	5.84e-05	4.731e-07	3.47
	FALSE	High	EEYTDDNALIPK		1.17803e-07	9.79111e-05	1	4	14	Q7Z6E9	0	1407.66	High	5.84e-05	5.977e-09	3.74
	FALSE	High	EEYTDDNALIPKNSSVIVR		9.75563e-10	9.79111e-05	1	4	1	Q7Z6E9	1	2163.09	High	5.84e-05	2.452e-11	3.97
	FALSE	High	EHQETKPVKEEK		5.44462e-05	9.79111e-05	1	3	3	Q7Z6E9	1	1481.76	High	5.84e-05	6.785e-06	2.59
	FALSE	High	EPTGVEENKTDSLFVLPSR		1.71036e-12	9.79111e-05	1	3	16	Q7Z6E9	1	2118.07	High	5.84e-05	1.7e-14	5.2
	FALSE	High	EQITGQIDK		0.000398831	9.79111e-05	1	2	12	Q7Z6E9	0	1031.54	High	5.84e-05	6.613e-05	2.2
	FALSE	High	EQITGQIDKSTVKPKPQLSHSSR		0.0283203	0.0019147	1	2	1	Q7Z6E9	1	2564.38	High	0.0009004	0.008648	2.97
	FALSE	High	ESEPSEK		0.0206993	0.00160492	1	2	2	Q7Z6E9	0	805.357	High	0.0007716	0.006046	1.41
	FALSE	High	ESLDTAAVVQVGISR		1.12132e-11	9.79111e-05	1	2	115	Q7Z6E9	0	1544.83	High	5.84e-05	1.464e-13	4.84
	FALSE	High	ESNLDRLNEQGNFK		5.15819e-06	9.79111e-05	1	2	1	Q7Z6E9	1	1663.8	High	5.84e-05	4.55e-07	3.01
	FALSE	High	ESSGNKLLYILNPPETQVEK		0.000622409	9.79111e-05	1	2	1	Q7Z6E9	1	2259.19	High	5.84e-05	0.0001106	3.79
	FALSE	High	EVPPPYDMK		0.000136833	9.79111e-05	1	3	19	Q7Z6E9	0	1075.51	High	5.84e-05	1.955e-05	2.18
	FALSE	High	EVPPPYDMK	1xOxidation [M8]	0.0334912	0.00222528	1	3	3	Q7Z6E9	0	1091.51	High	0.00103	0.01051	1.55
	FALSE	High	EVPPPYDMKAYYGR		0.000189907	9.79111e-05	1	3	1	Q7Z6E9	1	1685.8	High	5.84e-05	2.841e-05	2.57
	FALSE	High	FLPLNIR		0.0334912	0.00222528	1	3	22	Q7Z6E9	0	872.535	High	0.00103	0.0105	1.63
	FALSE	High	FTKDVSHEIIQHEVK		1.3646e-10	9.79111e-05	1	2	4	Q7Z6E9	1	1809.95	High	5.84e-05	2.575e-12	3.29
	FALSE	High	GEESEGFLNPELLETSR		9.57627e-10	9.79111e-05	1	3	7	Q7Z6E9	0	1906.9	High	5.84e-05	2.399e-11	4.82
	FALSE	High	GEESEGFLNPELLETSRK		0.000160703	9.79111e-05	1	3	1	Q7Z6E9	1	2035	High	5.84e-05	2.338e-05	3.66
	FALSE	High	GTSSIAITALMEEK		4.04678e-09	9.79111e-05	1	3	112	Q7Z6E9	0	1450.75	High	5.84e-05	1.25e-10	4.58
	FALSE	High	GTSSIAITALMEEK	1xOxidation [M11]	2.74904e-07	9.79111e-05	1	3	14	Q7Z6E9	0	1466.74	High	5.84e-05	1.574e-08	4.45
	FALSE	High	GVDKDFESSSMK		5.00905e-07	9.79111e-05	1	2	10	Q7Z6E9	1	1329.6	High	5.84e-05	3.139e-08	4
	FALSE	High	GVDKDFESSSMK	1xOxidation [M11]	0.000104881	9.79111e-05	1	2	2	Q7Z6E9	1	1345.59	High	5.84e-05	1.434e-05	3.29
	FALSE	High	GYQVPVLGTPSLLGQSLLHGQLIPTTGPVR		1.24782e-16	9.79111e-05	1	3	19	Q7Z6E9	0	3098.74	High	5.84e-05	1.656e-16	5
	FALSE	High	HAGTEVELEK		9.4721e-07	9.79111e-05	1	1	8	Q7Z6E9	0	1112.56	High	5.84e-05	6.512e-08	3.85
	FALSE	High	KGEESEGFLNPELLETSR		1.22682e-17	9.79111e-05	1	3	16	Q7Z6E9	1	2035	High	5.84e-05	6.006e-17	6.15
	FALSE	High	KGEESEGFLNPELLETSRK		6.61866e-15	9.79111e-05	1	3	5	Q7Z6E9	2	2163.09	High	5.84e-05	9.358e-16	4.74
	FALSE	High	KIGSTENISNTKEPSEK		2.36675e-14	9.79111e-05	1	2	1	Q7Z6E9	2	1861.95	High	5.84e-05	1.634e-15	6.91
	FALSE	High	KNDGSAVSK		0.145832	0.00856484	1	3	1	Q7Z6E9	1	905.469	High	0.004391	0.07045	2.7
	FALSE	High	KPLGPPPPSYTCFR	1xCarbamidomethyl [C12]	1.99926e-09	9.79111e-05	1	4	12	Q7Z6E9	0	1616.83	High	5.84e-05	5.566e-11	4.84
	FALSE	High	KQLPPPPPPIPPPRPLIQR		7.16043e-10	9.79111e-05	1	3	32	Q7Z6E9	1	2138.3	High	5.84e-05	1.723e-11	5.62
	FALSE	High	KVTGTEGSSSTLVDYTSTSSTGGSPVR		4.65141e-11	9.79111e-05	1	2	1	Q7Z6E9	1	2661.28	High	5.84e-05	7.499e-13	6.34
	FALSE	High	LDEFTNDFAK		0.000129425	9.79111e-05	1	3	21	Q7Z6E9	0	1199.56	High	5.84e-05	1.823e-05	1.83
	FALSE	High	LEVTEIVKPSPK		6.26831e-08	9.79111e-05	1	2	34	Q7Z6E9	0	1339.78	High	5.84e-05	2.889e-09	3.73
	FALSE	High	LEVTEIVKPSPKR		0.000202022	9.79111e-05	1	2	1	Q7Z6E9	1	1495.88	High	5.84e-05	3.04e-05	3.09
	FALSE	High	IGSTENISNTK		3.51517e-06	9.79111e-05	1	2	4	Q7Z6E9	0	1163.59	High	5.84e-05	2.94e-07	3.18
	FALSE	High	IGSTENISNTKEPSEK		1.57821e-12	9.79111e-05	1	2	16	Q7Z6E9	1	1733.86	High	5.84e-05	1.549e-14	5.75
	FALSE	High	IGSTENISNTKEPSEKLESTSSK		1.13365e-14	9.79111e-05	1	2	3	Q7Z6E9	2	2466.22	High	5.84e-05	1.185e-15	7.96
	FALSE	High	LGYLVSPPQQIR		1.17616e-06	9.79111e-05	1	3	23	Q7Z6E9	0	1370.78	High	5.84e-05	8.351e-08	3.18
	FALSE	High	ILPAAALASEHSK		1.44708e-08	9.79111e-05	1	3	41	Q7Z6E9	0	1307.73	High	5.84e-05	5.398e-10	4.27
	FALSE	High	ILPAAALASEHSKGTSSIAITALMEEK		0.0017139	0.000205192	1	3	1	Q7Z6E9	1	2739.46	High	0.0001029	0.0003482	2.69
	FALSE	High	LLYILNPPETQVEK		5.03213e-06	9.79111e-05	1	2	45	Q7Z6E9	0	1656.92	High	5.84e-05	4.424e-07	3.19
	FALSE	High	LLYILNPPETQVEKEQITGQIDK		1.44501e-11	9.79111e-05	1	2	3	Q7Z6E9	1	2669.44	High	5.84e-05	1.96e-13	4.81
	FALSE	High	LNEQGNFK		0.00747052	0.000473094	1	2	4	Q7Z6E9	0	949.474	High	0.0002144	0.001876	2.17
	FALSE	High	LNEQGNFKSLSQSSK		1.80514e-07	9.79111e-05	1	2	1	Q7Z6E9	1	1666.84	High	5.84e-05	9.731e-09	4.63
	FALSE	High	LNYDTVTFDGLHISLCDLK	1xCarbamidomethyl [C16]	3.79917e-16	9.79111e-05	1	4	20	Q7Z6E9	0	2224.1	High	5.84e-05	2.691e-16	6.76
	FALSE	High	LNYDTVTFDGLHISLCDLKK	1xCarbamidomethyl [C16]	1.45167e-10	9.79111e-05	1	4	4	Q7Z6E9	1	2352.19	High	5.84e-05	2.758e-12	5.66
	FALSE	High	ISKLEVTEIVKPSPK		2.01166e-09	9.79111e-05	1	2	4	Q7Z6E9	1	1667.99	High	5.84e-05	5.615e-11	4.25
	FALSE	High	ISLSAPAK		0.00111248	0.000205192	1	2	12	Q7Z6E9	0	786.472	High	0.0001029	0.0002136	1.2
	FALSE	High	LSSDLTR		0.018226	0.00117256	1	2	2	Q7Z6E9	0	791.426	High	0.0005895	0.005216	2.27
	FALSE	High	NDGSAVSK		0.00451206	0.000285431	1	3	1	Q7Z6E9	0	777.374	High	0.0001347	0.001047	1.54
	FALSE	High	NKPLDNK		0.0315472	0.00214699	1	2	8	Q7Z6E9	0	828.457	High	0.0009956	0.009752	1.61
	FALSE	High	NIGSNYPEK		0.0321186	0.00214699	1	3	1	Q7Z6E9	0	1021.49	High	0.0009956	0.00997	1.42
	FALSE	High	NIGSNYPEKLSAR		3.08202e-05	9.79111e-05	1	3	2	Q7Z6E9	1	1448.75	High	5.84e-05	3.53e-06	2.22
	FALSE	High	NLQPLMR		0.0261916	0.0018321	1	3	13	Q7Z6E9	0	871.482	High	0.0008657	0.007899	2.1
	FALSE	High	NSASSEK		0.0157529	0.000904558	1	2	1	Q7Z6E9	0	722.332	High	0.0004768	0.004427	1.4
	FALSE	High	NSTQPEK		0.0351293	0.00229744	1	2	1	Q7Z6E9	0	803.389	High	0.001097	0.01109	1.81
	FALSE	High	NVPQGETEREYFNR		7.15932e-06	9.79111e-05	1	3	3	Q7Z6E9	1	1738.81	High	5.84e-05	6.631e-07	2.17
	FALSE	High	NVSTKPSNIVKYPEK		0.0504195	0.00328247	1	2	1	Q7Z6E9	1	1703.93	High	0.001657	0.01699	2.9
	FALSE	High	QAVNNFKNETGYTK		2.37355e-08	9.79111e-05	1	3	2	Q7Z6E9	1	1613.79	High	5.84e-05	9.547e-10	4.07
	FALSE	High	QLPPPPPPIPPPRPLIQR		5.58211e-09	9.79111e-05	1	3	43	Q7Z6E9	0	2010.2	High	5.84e-05	1.809e-10	5.66
	FALSE	High	RKGEESEGFLNPELLETSR		1.46741e-09	9.79111e-05	1	3	12	Q7Z6E9	2	2191.1	High	5.84e-05	3.903e-11	6.7
	FALSE	High	RKNDGSAVSK		5.55563e-06	9.79111e-05	1	3	1	Q7Z6E9	2	1061.57	High	5.84e-05	4.969e-07	1.01
	FALSE	High	RIPIGGVK		0.00990475	0.000644127	1	4	1	Q7Z6E9	1	839.546	High	0.0002872	0.002594	2.82
	FALSE	High	RPNEETK		0.00892507	0.000565723	1	2	3	Q7Z6E9	0	873.442	High	0.0002542	0.002288	2.44
	FALSE	High	SFMMEVK		0.0228011	0.00177082	1	5	14	Q7Z6E9	0	871.405	High	0.0008414	0.006738	1.63
	FALSE	High	SFMMEVK	1xOxidation [M]	0.0140316	0.000904558	1	5	10	Q7Z6E9	0	887.4	High	0.0004421	0.003876	1.52
	FALSE	High	SFMMEVKDPNMK		0.00903515	0.000565723	1	5	3	Q7Z6E9	1	1456.66	High	0.0002542	0.002333	2.4
	FALSE	High	SFMMEVKDPNMK	1xOxidation [M]	0.00996559	0.000644127	1	5	2	Q7Z6E9	1	1472.66	High	0.0002872	0.002614	1.47
	FALSE	High	SFMMEVKDPNMK	2xOxidation [M3; M4]	0.000202022	9.79111e-05	1	5	2	Q7Z6E9	1	1488.65	High	5.84e-05	3.053e-05	2.72
	FALSE	High	SFMMEVKDPNMK	3xOxidation [M3; M4; M11]	0.00204978	0.000205192	1	5	2	Q7Z6E9	1	1504.65	High	0.0001029	0.000426	1.99
	FALSE	High	SHSSSASSAESQDSK		0.0544155	0.00335178	1	1	1	Q7Z6E9	0	1494.63	High	0.001712	0.01877	1.8
	FALSE	High	SKLDEFTNDFAK		1.0988e-06	9.79111e-05	1	3	14	Q7Z6E9	1	1414.68	High	5.84e-05	7.753e-08	4.21
	FALSE	High	SREPTGVEENKTDSLFVLPSR		2.48325e-17	9.79111e-05	1	3	15	Q7Z6E9	2	2361.2	High	5.84e-05	8.169e-17	7.74
	FALSE	High	STQPISSVGKPASVIK		7.47728e-10	9.79111e-05	1	2	13	Q7Z6E9	0	1598.91	High	5.84e-05	1.804e-11	4.26
	FALSE	High	SVDFRDPFEK		6.67746e-05	9.79111e-05	1	3	12	Q7Z6E9	1	1239.6	High	5.84e-05	8.585e-06	2.17
	FALSE	High	SVDFRDPFEKER		0.0330933	0.00214699	1	3	1	Q7Z6E9	2	1524.74	High	0.0009956	0.01034	2.01
	FALSE	High	SVDKNPCK	1xCarbamidomethyl [C7]	0.0226638	0.00177082	1	2	1	Q7Z6E9	1	947.461	High	0.0008414	0.00671	2.18
	FALSE	High	TALLESDEHTCPTCHQNDVSPDALIANK	2xCarbamidomethyl [C11; C14]	8.05461e-14	9.79111e-05	1	3	2	Q7Z6E9	0	3136.43	High	5.84e-05	2.792e-15	6.9
	FALSE	High	TANLAEANASEEDK		1.81922e-08	9.79111e-05	1	4	4	Q7Z6E9	0	1462.67	High	5.84e-05	7.018e-10	4.99
	FALSE	High	TANLAEANASEEDKIK		1.47908e-14	9.79111e-05	1	4	46	Q7Z6E9	1	1703.84	High	5.84e-05	1.329e-15	5.1
	FALSE	High	TDSLFVLPSR		0.000120168	9.79111e-05	1	3	19	Q7Z6E9	0	1134.62	High	5.84e-05	1.681e-05	2.83
	FALSE	High	TDSLFVLPSRDDATPVR		0.000126263	9.79111e-05	1	3	1	Q7Z6E9	1	1888.98	High	5.84e-05	1.775e-05	4.04
	FALSE	High	TEPAMATTKAIDDSSASISLAQLTK		1.39634e-05	9.79111e-05	1	4	2	Q7Z6E9	1	2550.3	High	5.84e-05	1.423e-06	3.95
	FALSE	High	TEPAMATTKAIDDSSASISLAQLTK	1xOxidation [M5]	0.0141174	0.000904558	1	4	1	Q7Z6E9	1	2566.29	High	0.0004421	0.003896	2.72
	FALSE	High	TMEEYNNDNTAPAEDVIIMIQVPQSK		1.011e-12	9.79111e-05	1	2	4	Q7Z6E9	0	2950.38	High	5.84e-05	9.284e-15	5.18
	FALSE	High	TMEEYNNDNTAPAEDVIIMIQVPQSK	1xOxidation [M]	2.53703e-11	9.79111e-05	1	2	8	Q7Z6E9	0	2966.38	High	5.84e-05	3.742e-13	4.52
	FALSE	High	TPEKDK		0.133835	0.00764075	1	2	1	Q7Z6E9	1	717.378	High	0.003778	0.0624	1.19
	FALSE	High	TPEKDKISLSAPAK		5.32866e-07	9.79111e-05	1	2	4	Q7Z6E9	2	1484.83	High	5.84e-05	3.369e-08	3.23
	FALSE	High	VTGTEGSSSTLVDYTSTSSTGGSPVR		2.42256e-17	9.79111e-05	1	2	6	Q7Z6E9	0	2533.19	High	5.84e-05	8.083e-17	6.92
	FALSE	High	VTGTEGSSSTLVDYTSTSSTGGSPVRK		4.59491e-15	9.79111e-05	1	2	1	Q7Z6E9	1	2661.28	High	5.84e-05	7.998e-16	6.54
	FALSE	High	WDKDDFESEEEDVK		2.87112e-11	9.79111e-05	1	2	7	Q7Z6E9	1	1770.73	High	5.84e-05	4.298e-13	4.47
	FALSE	High	YAIPTIDAEAYAIGK		4.87963e-10	9.79111e-05	1	4	63	Q7Z6E9	0	1595.83	High	5.84e-05	1.108e-11	3.84
	FALSE	High	YAIPTIDAEAYAIGKK		2.08442e-08	9.79111e-05	1	4	4	Q7Z6E9	1	1723.93	High	5.84e-05	8.227e-10	4.1
	FALSE	High	YREVPPPYDMK		0.00656652	0.000473094	1	3	2	Q7Z6E9	1	1394.68	High	0.0002144	0.001616	3.14
FALSE	High	Master Protein	Q01082	Spectrin beta chain, non-erythrocytic 1 OS=Homo sapiens OX=9606 GN=SPTBN1 PE=1 SV=2	0	1240.36	58	108	392	100	2364	274.4	5.57	1307.96	108	1
	Checked	Confidence	Sequence	Modifications	Qvality PEP	Qvality q-value	# Protein Groups	# Proteins	# PSMs	Master Protein Accessions	# Missed Cleavages	Theo. MH+ [Da]	Confidence (by Search Engine): Sequest HT	Percolator q-Value (by Search Engine): Sequest HT	Percolator PEP (by Search Engine): Sequest HT	XCorr (by Search Engine): Sequest HT
	FALSE	High	AELFTQSCADLDK	1xCarbamidomethyl [C8]	3.8746e-05	9.79111e-05	1	2	1	Q01082	0	1497.69	High	5.84e-05	4.59e-06	3.02
	FALSE	High	AELFTQSCADLDKWLHGLESQIQSDDYGK	1xCarbamidomethyl [C8]	0.00178957	0.000205192	1	2	1	Q01082	1	3354.56	High	0.0001029	0.0003653	4.57
	FALSE	High	AFEDEMSGR		0.00184565	0.000205192	1	3	2	Q01082	0	1041.43	High	0.0001029	0.0003786	2.19
	FALSE	High	AQTLPTSVVTITSESSPGK		2.1801e-09	9.79111e-05	1	2	5	Q01082	0	1903	High	5.84e-05	6.175e-11	4.53
	FALSE	High	AQTLPTSVVTITSESSPGKR		2.11336e-05	9.79111e-05	1	2	1	Q01082	1	2059.1	High	5.84e-05	2.287e-06	2.59
	FALSE	High	DALLLWCQMK	1xCarbamidomethyl [C7]	0.000241703	9.79111e-05	2	9	2	Q01082; O15020	0	1277.64	High	5.84e-05	3.745e-05	2.62
	FALSE	High	DALLSALSIQNYHLECNETK	1xCarbamidomethyl [C16]	1.9476e-12	9.79111e-05	1	2	3	Q01082	0	2319.13	High	5.84e-05	1.976e-14	5.7
	FALSE	High	DASVAEAWLLGQEPYLSSR		6.62716e-08	9.79111e-05	1	2	5	Q01082	0	2092.03	High	5.84e-05	3.1e-09	5.21
	FALSE	High	DDEEMNTWIQAISSAISSDKHEVSASTQSTPASSR		3.98498e-11	9.79111e-05	1	2	2	Q01082	1	3765.71	High	5.84e-05	6.25e-13	7.26
	FALSE	High	DGLNEAWADLLELIDTR		4.0282e-10	9.79111e-05	1	2	1	Q01082	0	1943.97	High	5.84e-05	8.887e-12	5.12
	FALSE	High	DGMAFNALIHK		0.00251255	0.000285431	1	3	1	Q01082	0	1216.61	High	0.0001347	0.0005352	1.92
	FALSE	High	DGMAFNALIHK	1xOxidation [M3]	0.00158175	0.000205192	1	3	2	Q01082	0	1232.61	High	0.0001029	0.0003177	2.68
	FALSE	High	DLDDFQSWLSR		1.75544e-05	9.79111e-05	1	2	6	Q01082	0	1381.64	High	5.84e-05	1.856e-06	3.43
	FALSE	High	DLMLWMEDVIR		0.000323218	9.79111e-05	1	2	1	Q01082	0	1420.7	High	5.84e-05	5.211e-05	3.54
	FALSE	High	DLTSVNILLK		0.00124327	0.000205192	2	3	1	Q01082; O15020	0	1115.67	High	0.0001029	0.0002418	2.9
	FALSE	High	DLVAIEAK		0.0148225	0.000904558	1	2	4	Q01082	0	858.493	High	0.0004421	0.00412	2.91
	FALSE	High	DMGEMVTQGQTDAQYMFLR		7.65246e-09	9.79111e-05	1	2	1	Q01082	0	2220.97	High	5.84e-05	2.598e-10	4.89
	FALSE	High	DQNTVETLQR		0.0317366	0.00214699	1	2	1	Q01082	0	1203.6	High	0.0009956	0.009874	2.78
	FALSE	High	DVAEEIANYRPTLDTLHEQASALPQEHAESPDVR		1.24152e-05	9.79111e-05	1	2	1	Q01082	0	3801.83	High	5.84e-05	1.248e-06	6.19
	FALSE	High	DVEDEILWVGER		9.53087e-07	9.79111e-05	1	2	7	Q01082	0	1459.71	High	5.84e-05	6.548e-08	3.48
	FALSE	High	DVSSVELLMNNHQGIK		2.31222e-11	9.79111e-05	1	2	3	Q01082	0	1783.9	High	5.84e-05	3.361e-13	5.55
	FALSE	High	DVSSVELLMNNHQGIK	1xOxidation [M9]	1.25916e-10	9.79111e-05	1	2	2	Q01082	0	1799.9	High	5.84e-05	2.349e-12	4.59
	FALSE	High	EAEKLESEHPDQAQAILSR		3.97165e-05	9.79111e-05	1	2	3	Q01082	1	2151.07	High	5.84e-05	4.724e-06	1.67
	FALSE	High	EAVCEVALDYKK	1xCarbamidomethyl [C4]	0.0519223	0.00328247	1	2	1	Q01082	1	1424.71	High	0.001684	0.01771	2.69
	FALSE	High	EGEDMIAEEHFGSEK		9.66481e-08	9.79111e-05	1	2	3	Q01082	0	1707.72	High	5.84e-05	4.757e-09	3.17
	FALSE	High	EGEDMIAEEHFGSEK	1xOxidation [M5]	3.16431e-06	9.79111e-05	1	2	1	Q01082	0	1723.71	High	5.84e-05	2.598e-07	3.51
	FALSE	High	EGMQLISEKPETEAVVK		1.54185e-09	9.79111e-05	1	2	2	Q01082	0	1887.97	High	5.84e-05	4.139e-11	3.51
	FALSE	High	EGMQLISEKPETEAVVK	1xOxidation [M3]	4.48195e-11	9.79111e-05	1	2	1	Q01082	0	1903.97	High	5.84e-05	7.169e-13	4.39
	FALSE	High	ELEAENYHDIK		2.75729e-05	9.79111e-05	1	3	1	Q01082	0	1360.64	High	5.84e-05	3.119e-06	3.21
	FALSE	High	ELEAENYHDIKR		3.06302e-05	9.79111e-05	1	3	3	Q01082	1	1516.74	High	5.84e-05	3.503e-06	4.17
	FALSE	High	EIEELQSQAQALSQEGK		6.98544e-10	9.79111e-05	1	2	2	Q01082	0	1887.93	High	5.84e-05	1.675e-11	3.25
	FALSE	High	EIGQSVDEVEK		0.0221228	0.00169295	1	2	1	Q01082	0	1232.6	High	0.0008085	0.006504	1.69
	FALSE	High	ENEVLEAWK		0.00119805	0.000205192	1	2	3	Q01082	0	1117.55	High	0.0001029	0.0002321	2.95
	FALSE	High	EQWANLEQLSAIR		3.48297e-08	9.79111e-05	1	2	6	Q01082	0	1557.8	High	5.84e-05	1.48e-09	4.46
	FALSE	High	EQWLNNMQIPEKLEDLEVIQHR		2.85794e-12	9.79111e-05	1	2	3	Q01082	1	2762.39	High	5.84e-05	3.049e-14	5.88
	FALSE	High	EQWLNNMQIPEKLEDLEVIQHR	1xOxidation [M7]	2.10033e-05	9.79111e-05	1	2	1	Q01082	1	2778.39	High	5.84e-05	2.283e-06	4.99
	FALSE	High	ETASELLMR		0.00262339	0.000285431	1	2	1	Q01082	0	1049.53	High	0.0001347	0.0005632	2.61
	FALSE	High	ETASELLMR	1xOxidation [M8]	0.000730896	9.79111e-05	1	2	2	Q01082	0	1065.52	High	5.84e-05	0.0001324	2.44
	FALSE	High	ETWLSENQR		0.0223917	0.00177082	2	6	2	Q01082; O15020	0	1162.55	High	0.0008085	0.006577	1.6
	FALSE	High	EVDDLEQWIAER		1.06872e-08	9.79111e-05	1	2	6	Q01082	0	1502.71	High	5.84e-05	3.828e-10	3.87
	FALSE	High	EVVAGSHELGQDYEHVTMLQER		1.89757e-19	9.79111e-05	1	1	5	Q01082	0	2527.19	High	5.84e-05	9.751e-18	7.36
	FALSE	High	EVVAGSHELGQDYEHVTMLQER	1xOxidation [M18]	3.67127e-10	9.79111e-05	1	1	3	Q01082	0	2543.18	High	5.84e-05	8.023e-12	5.84
	FALSE	High	EWLDKIEK		0.027648	0.0018321	1	2	2	Q01082	1	1060.57	High	0.0008657	0.008411	1.52
	FALSE	High	FANSLVGVQQQLQAFNTYR		2.00243e-10	9.79111e-05	1	3	8	Q01082	0	2184.12	High	5.84e-05	3.986e-12	5.75
	FALSE	High	FATDGEGYKPCDPQVIR	1xCarbamidomethyl [C11]	4.87191e-09	9.79111e-05	1	3	4	Q01082	0	1952.92	High	5.84e-05	1.552e-10	4.26
	FALSE	High	FESLEPEMNNQASR		9.70938e-07	9.79111e-05	1	2	4	Q01082	0	1651.74	High	5.84e-05	6.714e-08	2.98
	FALSE	High	FMELLEPLNER		1.95008e-05	9.79111e-05	1	2	6	Q01082	0	1390.7	High	5.84e-05	2.085e-06	3.34
	FALSE	High	FMELLEPLNER	1xOxidation [M2]	0.000124711	9.79111e-05	1	2	2	Q01082	0	1406.7	High	5.84e-05	1.754e-05	3.47
	FALSE	High	FQIQDISVETEDNK		1.96531e-06	9.79111e-05	2	5	2	Q01082; O15020	0	1665.8	High	5.84e-05	1.5e-07	2.98
	FALSE	High	FQIQDISVETEDNKEK		2.37731e-09	9.79111e-05	2	5	6	Q01082; O15020	1	1922.93	High	5.84e-05	6.824e-11	4.47
	FALSE	High	GNLEVLLFTIQSK		1.91729e-06	9.79111e-05	2	5	9	Q01082; O15020	0	1461.83	High	5.84e-05	1.468e-07	4.26
	FALSE	High	HEAIETDIAAYEER		4.10365e-10	9.79111e-05	1	3	3	Q01082	0	1646.77	High	5.84e-05	9.067e-12	4.94
	FALSE	High	HLLGVEDLLQK		2.418e-08	9.79111e-05	1	3	6	Q01082	0	1264.73	High	5.84e-05	9.705e-10	4.01
	FALSE	High	HQAFMAELASNK		0.0019875	0.000205192	1	2	1	Q01082	0	1346.65	High	0.0001029	0.0004127	1.95
	FALSE	High	HQAFMAELASNK	1xOxidation [M5]	0.000489087	9.79111e-05	1	2	1	Q01082	0	1362.65	High	5.84e-05	8.374e-05	2.03
	FALSE	High	HQILEQAVEDYAETVHQLSK		1.05136e-25	9.79111e-05	1	2	7	Q01082	0	2338.17	High	5.84e-05	1.81e-20	9.67
	FALSE	High	HRPDLIDFDK		4.38563e-09	9.79111e-05	1	4	5	Q01082	0	1255.64	High	5.84e-05	1.377e-10	4.79
	FALSE	High	KHEAIETDIAAYEER		1.61775e-12	9.79111e-05	1	3	2	Q01082	1	1774.86	High	5.84e-05	1.591e-14	4.74
	FALSE	High	KHQILEQAVEDYAETVHQLSK		1.32704e-08	9.79111e-05	1	2	2	Q01082	1	2466.26	High	5.84e-05	4.873e-10	6.1
	FALSE	High	KKEIEELQSQAQALSQEGK		3.03503e-07	9.79111e-05	1	2	2	Q01082	2	2144.12	High	5.84e-05	1.765e-08	5.17
	FALSE	High	KQALQDTLALYK		0.00092431	0.000205192	1	2	2	Q01082	1	1391.79	High	0.0001029	0.0001733	1.76
	FALSE	High	KQEDFMTTMDANEEK		2.19049e-12	9.79111e-05	1	2	4	Q01082	1	1816.77	High	5.84e-05	2.254e-14	5.53
	FALSE	High	KSNAHYNLQNAFNLAEQHLGLTK		2.82238e-08	9.79111e-05	1	3	2	Q01082	1	2611.34	High	5.84e-05	1.163e-09	4.98
	FALSE	High	LAEISDVWEEMK		4.70114e-06	9.79111e-05	1	2	1	Q01082	0	1449.69	High	5.84e-05	4.079e-07	3.16
	FALSE	High	LAEISDVWEEMK	1xOxidation [M11]	6.20993e-06	9.79111e-05	1	2	2	Q01082	0	1465.69	High	5.84e-05	5.639e-07	3.01
	FALSE	High	IDDIFER		0.00978419	0.000644127	1	2	5	Q01082	0	907.452	High	0.0002542	0.002546	2.02
	FALSE	High	LEDLEVIQHR		5.91012e-06	9.79111e-05	1	2	4	Q01082	0	1251.67	High	5.84e-05	5.327e-07	3.45
	FALSE	High	LEMNLGLQK		0.00640708	0.000387915	1	3	1	Q01082	0	1045.57	High	0.0001788	0.001566	2.8
	FALSE	High	LEMNLGLQK	1xOxidation [M3]	0.00158175	0.000205192	1	3	1	Q01082	0	1061.57	High	0.0001029	0.000318	1.93
	FALSE	High	LESEHPDQAQAILSR		5.81155e-11	9.79111e-05	1	2	6	Q01082	0	1693.85	High	5.84e-05	9.66e-13	3.05
	FALSE	High	LLDPEDISVDHPDEK		5.45432e-10	9.79111e-05	1	3	4	Q01082	0	1721.82	High	5.84e-05	1.262e-11	4.52
	FALSE	High	LLEVLSGER		0.00473984	0.000285431	1	3	4	Q01082	0	1015.58	High	0.0001347	0.001108	2.16
	FALSE	High	LILEVHQFSR		1.07688e-05	9.79111e-05	1	2	9	Q01082	0	1241.7	High	5.84e-05	1.055e-06	2.9
	FALSE	High	LLQLTEK		0.0279822	0.0019147	1	2	3	Q01082	0	844.514	High	0.0009004	0.00854	2.31
	FALSE	High	ILSSDDYGK		0.00570071	0.000285431	1	3	3	Q01082	0	997.484	High	0.0001347	0.001367	1.98
	FALSE	High	LLTQHENIKNEIDNYEEDYQK		7.86904e-11	9.79111e-05	1	2	2	Q01082	1	2636.25	High	5.84e-05	1.372e-12	6.2
	FALSE	High	INAVVETGR		0.0107909	0.000644127	1	2	6	Q01082	0	958.532	High	0.0002872	0.002862	2.63
	FALSE	High	LNDGNEYLFQAK		1.69148e-05	9.79111e-05	1	2	2	Q01082	0	1411.69	High	5.84e-05	1.781e-06	2.27
	FALSE	High	LQAAYAGDKADDIQK		6.04952e-09	9.79111e-05	1	2	2	Q01082	1	1606.81	High	5.84e-05	1.982e-10	4.74
	FALSE	High	LQALDTGWNELHK		2.4555e-06	9.79111e-05	1	2	7	Q01082	0	1524.78	High	5.84e-05	1.941e-07	4.56
	FALSE	High	IQQFLR		0.0573559	0.00357986	2	5	3	Q9NVI1; Q01082	0	804.473	High	0.001813	0.01991	1.86
	FALSE	High	ITDLYTDLR		8.60482e-05	9.79111e-05	1	3	5	Q01082	0	1109.58	High	5.84e-05	1.142e-05	2.91
	FALSE	High	LTTLELLEVR		9.15383e-05	9.79111e-05	1	2	7	Q01082	0	1186.7	High	5.84e-05	1.229e-05	3.21
	FALSE	High	LVDTGDKFR		0.00284235	0.000285431	1	2	2	Q01082	1	1050.56	High	0.0001347	0.0006177	1.25
	FALSE	High	LVSDGNINSDR		0.000175237	9.79111e-05	1	2	4	Q01082	0	1189.58	High	5.84e-05	2.595e-05	2.31
	FALSE	High	LVSQDNFGFDLPAVEAATK		3.60949e-11	9.79111e-05	1	3	4	Q01082	0	2022.02	High	5.84e-05	5.616e-13	5.58
	FALSE	High	IVSSSDVGHDEYSTQSLVK		1.75625e-17	9.79111e-05	1	2	2	Q01082	0	2050.99	High	5.84e-05	7.036e-17	6.98
	FALSE	High	LWEYLLELLR		3.97165e-05	9.79111e-05	1	3	1	Q01082	0	1347.77	High	5.84e-05	4.717e-06	3.17
	FALSE	High	MHTTFEHDIQALGTQVR		8.93355e-13	9.79111e-05	1	2	6	Q01082	0	1983.97	High	5.84e-05	8.079e-15	5
	FALSE	High	MHTTFEHDIQALGTQVR	1xOxidation [M1]	2.59191e-05	9.79111e-05	1	2	3	Q01082	0	1999.97	High	5.84e-05	2.892e-06	3.58
	FALSE	High	MLTAQDMSYDEAR		5.80146e-06	9.79111e-05	1	2	2	Q01082	0	1530.66	High	5.84e-05	5.208e-07	3.12
	FALSE	High	MLTAQDMSYDEAR	1xOxidation [M7]	4.36483e-06	9.79111e-05	1	2	1	Q01082	0	1546.65	High	5.84e-05	3.757e-07	2.54
	FALSE	High	MPLATSTDHGHNLQTVQLLIK		6.20106e-09	9.79111e-05	1	2	7	Q01082	0	2317.23	High	5.84e-05	2.046e-10	3.96
	FALSE	High	MPLATSTDHGHNLQTVQLLIK	1xOxidation [M1]	0.000413903	9.79111e-05	1	2	4	Q01082	0	2333.23	High	5.84e-05	6.925e-05	4.15
	FALSE	High	MWEVLESTTQTK		1.58274e-06	9.79111e-05	1	2	5	Q01082	0	1452.7	High	5.84e-05	1.172e-07	4.28
	FALSE	High	MWEVLESTTQTK	1xOxidation [M1]	4.64334e-06	9.79111e-05	1	2	2	Q01082	0	1468.7	High	5.84e-05	4.029e-07	3.02
	FALSE	High	NEIDNYEEDYQK		8.29135e-05	9.79111e-05	1	2	1	Q01082	0	1559.65	High	5.84e-05	1.099e-05	3.2
	FALSE	High	QAEAFLNNQEYVLAHTEMPTTLEGAEAAIK		1.02993e-12	9.79111e-05	1	2	3	Q01082	0	3289.6	High	5.84e-05	9.483e-15	7.54
	FALSE	High	QLWGLLIEETEK		8.61909e-06	9.79111e-05	1	2	3	Q01082	0	1458.78	High	5.84e-05	8.201e-07	3.47
	FALSE	High	QLWGLLIEETEKR		3.39785e-08	9.79111e-05	1	2	4	Q01082	1	1614.88	High	5.84e-05	1.433e-09	5.31
	FALSE	High	QNLLSQSHAYQQFLR		8.06617e-11	9.79111e-05	1	2	4	Q01082	0	1832.94	High	5.84e-05	1.408e-12	5.84
	FALSE	High	QQMLENQMEVR		0.00116882	0.000205192	1	1	1	Q01082	0	1405.66	High	0.0001029	0.000225	2.75
	FALSE	High	RLVSDGNINSDR		1.97435e-05	9.79111e-05	1	2	1	Q01082	1	1345.68	High	5.84e-05	2.125e-06	2.41
	FALSE	High	SLLDACESR	1xCarbamidomethyl [C6]	0.0204502	0.00160492	1	2	2	Q01082	0	1050.49	High	0.0007716	0.005958	2.44
	FALSE	High	SNAHYNLQNAFNLAEQHLGLTK		4.19314e-08	9.79111e-05	1	3	7	Q01082	0	2483.24	High	5.84e-05	1.823e-09	5.65
	FALSE	High	SQNIVTDSSSLSAEAIR		6.13453e-10	9.79111e-05	1	2	3	Q01082	0	1777.89	High	5.84e-05	1.439e-11	5
	FALSE	High	SWHNVYCVINNQEMGFYK	1xCarbamidomethyl [C7]	4.84094e-05	9.79111e-05	1	2	1	Q01082	0	2289.02	High	5.84e-05	5.924e-06	3.09
	FALSE	High	TAASGIPYHSEVPVSLK		7.12756e-11	9.79111e-05	1	2	9	Q01082	0	1755.93	High	5.84e-05	1.222e-12	4.79
	FALSE	High	TAGYPNVNIHNFTTSWR		6.34729e-12	9.79111e-05	1	3	8	Q01082	0	1977.96	High	5.84e-05	7.61e-14	4.83
	FALSE	High	TALPAQSAATLPAR		3.22357e-06	9.79111e-05	1	2	2	Q01082	0	1367.76	High	5.84e-05	2.645e-07	3.5
	FALSE	High	TQETPSAQMEGFLNR	1xOxidation [M9]	3.51517e-06	9.79111e-05	1	2	1	Q01082	0	1724.79	High	5.84e-05	2.937e-07	2.39
	FALSE	High	TQILAASYELHK		1.65015e-05	9.79111e-05	1	2	4	Q01082	0	1373.74	High	5.84e-05	1.72e-06	3.29
	FALSE	High	TQTAIASEDMPNTLTEAEK		1.20772e-11	9.79111e-05	1	2	1	Q01082	0	2049.96	High	5.84e-05	1.598e-13	5.14
	FALSE	High	TQTAIASEDMPNTLTEAEK	1xOxidation [M10]	1.79713e-12	9.79111e-05	1	2	1	Q01082	0	2065.96	High	5.84e-05	1.794e-14	4.42
	FALSE	High	VAVVNQIAR		0.0102753	0.000644127	1	2	2	Q01082	0	969.584	High	0.0002872	0.002705	2.73
	FALSE	High	VDTVNHLADELINSGHSDAATIAEWK		7.26433e-23	9.79111e-05	1	2	7	Q01082	0	2806.36	High	5.84e-05	3.142e-19	10.03
	FALSE	High	VHLENMGSHDIVDGNHR		2.22127e-13	9.79111e-05	2	6	5	Q01082; O15020	0	1929.9	High	5.84e-05	4.338e-15	6.41
	FALSE	High	VHLENMGSHDIVDGNHR	1xOxidation [M6]	6.81473e-10	9.79111e-05	2	6	1	Q01082; O15020	0	1945.89	High	5.84e-05	1.622e-11	6.2
	FALSE	High	VLDNAIETEK		0.000890678	9.79111e-05	1	3	3	Q01082	0	1131.59	High	5.84e-05	0.0001656	2.29
	FALSE	High	VIESTQDLGNDLAGVMALQR	1xOxidation [M16]	2.07485e-09	9.79111e-05	1	2	2	Q01082	0	2146.08	High	5.84e-05	5.819e-11	4.77
	FALSE	High	VLVLSQDYGK		0.000305723	9.79111e-05	1	3	3	Q01082	0	1121.62	High	5.84e-05	4.9e-05	2.13
	FALSE	High	VQAVVAVAR		0.00130623	0.000205192	1	3	8	Q01082	0	912.563	High	0.0001029	0.0002548	3.13
	FALSE	High	VSEEAESQQQWDTSK		1.78578e-08	9.79111e-05	1	2	1	Q01082	0	1751.77	High	5.84e-05	6.876e-10	3.35
	FALSE	High	WDVDDWDNENSSAR		3.46149e-08	9.79111e-05	1	3	1	Q01082	0	1708.68	High	5.84e-05	1.47e-09	3.85
	FALSE	High	WLHGLESQIQSDDYGK		4.55059e-05	9.79111e-05	1	2	1	Q01082	0	1875.89	High	5.84e-05	5.5e-06	3.41
FALSE	High	Master Protein	P21333	Filamin-A OS=Homo sapiens OX=9606 GN=FLNA PE=1 SV=4	0	1059.24	50	92	353	87	2647	280.6	6.06	1190.37	92	1
	Checked	Confidence	Sequence	Modifications	Qvality PEP	Qvality q-value	# Protein Groups	# Proteins	# PSMs	Master Protein Accessions	# Missed Cleavages	Theo. MH+ [Da]	Confidence (by Search Engine): Sequest HT	Percolator q-Value (by Search Engine): Sequest HT	Percolator PEP (by Search Engine): Sequest HT	XCorr (by Search Engine): Sequest HT
	FALSE	High	AEAGVPAEFSIWTR		1.24922e-05	9.79111e-05	1	3	5	P21333	0	1533.77	High	5.84e-05	1.256e-06	3.61
	FALSE	High	AEFTVETR		0.00311773	0.000285431	1	4	4	P21333	0	952.473	High	0.0001347	0.0006849	2.64
	FALSE	High	AEISFEDR		0.0215944	0.00160492	1	3	1	P21333	0	966.453	High	0.0007716	0.006323	2.32
	FALSE	High	AEISFEDRK		0.0934633	0.00539734	1	3	2	P21333	1	1094.55	High	0.002629	0.03782	2.31
	FALSE	High	AFGPGLQGGSAGSPAR		5.00905e-07	9.79111e-05	1	3	1	P21333	0	1429.72	High	5.84e-05	3.131e-08	3.75
	FALSE	High	AGNNMLLVGVHGPR		4.21248e-07	9.79111e-05	1	3	2	P21333	0	1434.76	High	5.84e-05	2.566e-08	4
	FALSE	High	AGNNMLLVGVHGPR	1xOxidation [M5]	0.0111942	0.000644127	1	3	1	P21333	0	1450.76	High	0.0002872	0.002991	2.75
	FALSE	High	AGQSAAGAAPGGGVDTR		1.62754e-08	9.79111e-05	1	1	1	P21333	0	1442.7	High	5.84e-05	6.182e-10	4.88
	FALSE	High	AGVAPLQVK		0.000767934	9.79111e-05	1	3	6	P21333	0	882.541	High	5.84e-05	0.0001404	3.11
	FALSE	High	AHVVPCFDASK	1xCarbamidomethyl [C6]	0.000188736	9.79111e-05	1	3	1	P21333	0	1230.59	High	5.84e-05	2.815e-05	2.63
	FALSE	High	ANLPQSFQVDTSK		1.05708e-05	9.79111e-05	1	3	1	P21333	0	1434.72	High	5.84e-05	1.034e-06	3.47
	FALSE	High	APSVANVGSHCDLSLK	1xCarbamidomethyl [C11]	1.73964e-11	9.79111e-05	1	2	1	P21333	0	1654.82	High	5.84e-05	2.425e-13	5.2
	FALSE	High	ASGPGLNTTGVPASLPVEFTIDAK		9.45995e-14	9.79111e-05	1	3	3	P21333	0	2342.22	High	5.84e-05	2.989e-15	6.46
	FALSE	High	ATCAPQHGAPGPGPADASK	1xCarbamidomethyl [C3]	1.67892e-12	9.79111e-05	1	3	1	P21333	0	1789.83	High	5.84e-05	1.666e-14	6.95
	FALSE	High	AWGPGLEGGVVGK		3.6422e-05	9.79111e-05	1	3	2	P21333	0	1226.65	High	5.84e-05	4.281e-06	2.66
	FALSE	High	CAPGVVGPAEADIDFDIIR	1xCarbamidomethyl [C1]	7.35144e-11	9.79111e-05	1	3	2	P21333	0	2014.99	High	5.84e-05	1.266e-12	4.47
	FALSE	High	DAGEGGLSLAIEGPSK		1.20945e-08	9.79111e-05	1	3	11	P21333	0	1500.75	High	5.84e-05	4.388e-10	4.36
	FALSE	High	DAGEGLLAVQITDPEGKPK		8.16657e-11	9.79111e-05	1	3	9	P21333	0	1938.02	High	5.84e-05	1.423e-12	6.03
	FALSE	High	DAGYGGLSLSIEGPSK		1.60753e-08	9.79111e-05	1	3	11	P21333	0	1550.77	High	5.84e-05	6.101e-10	4.77
	FALSE	High	DAPQDFHPDR		0.000140261	9.79111e-05	1	3	5	P21333	0	1197.53	High	5.84e-05	2.011e-05	3.22
	FALSE	High	DGSCGVAYVVQEPGDYEVSVK	1xCarbamidomethyl [C4]	1.34569e-09	9.79111e-05	1	4	1	P21333	0	2258.03	High	5.84e-05	3.549e-11	3.11
	FALSE	High	DKGEYTLVVK		0.0218571	0.00160492	1	3	1	P21333	1	1151.63	High	0.0007716	0.00642	1.45
	FALSE	High	DLAEDAPWK		0.000120913	9.79111e-05	3	6	7	P21333; O75369; Q14315	0	1044.5	High	5.84e-05	1.687e-05	2.78
	FALSE	High	DVDIIDHHDNTYTVK		3.84531e-08	9.79111e-05	1	3	4	P21333	0	1784.84	High	5.84e-05	1.658e-09	4.03
	FALSE	High	EAGAGGLAIAVEGPSK		5.93829e-09	9.79111e-05	1	3	5	P21333	0	1426.75	High	5.84e-05	1.949e-10	4.45
	FALSE	High	EATTEFSVDAR		5.05514e-05	9.79111e-05	1	3	16	P21333	0	1225.57	High	5.84e-05	6.236e-06	3.24
	FALSE	High	EEGPYEVEVTYDGVPVPGSPFPLEAVAPTKPSK		1.34802e-14	9.79111e-05	1	3	4	P21333	0	3485.74	High	5.84e-05	1.278e-15	5.99
	FALSE	High	EGPYSISVLYGDEEVPR		2.91103e-08	9.79111e-05	1	3	4	P21333	0	1909.92	High	5.84e-05	1.207e-09	3.13
	FALSE	High	ENGVYLIDVK		0.00060721	9.79111e-05	1	3	2	P21333	0	1149.62	High	5.84e-05	0.0001075	2.25
	FALSE	High	FADQHVPGSPFSVK		1.84187e-08	9.79111e-05	1	2	4	P21333	0	1515.76	High	5.84e-05	7.132e-10	4.34
	FALSE	High	FGGEHVPNSPFQVTALAGDQPSVQPPLR		7.32929e-13	9.79111e-05	1	4	4	P21333	0	2945.49	High	5.84e-05	7.313e-15	6.87
	FALSE	High	FNEEHIPDSPFVVPVASPSGDAR		1.19666e-13	9.79111e-05	1	4	3	P21333	0	2467.19	High	5.84e-05	3.314e-15	4.1
	FALSE	High	FNGTHIPGSPFK		0.000104881	9.79111e-05	1	3	1	P21333	0	1301.66	High	5.84e-05	1.433e-05	2.37
	FALSE	High	FVPAEMGTHTVSVK		1.08356e-05	9.79111e-05	1	3	1	P21333	0	1502.77	High	5.84e-05	1.065e-06	2.79
	FALSE	High	GAGSYTIMVLFADQATPTSPIR		1.13348e-10	9.79111e-05	1	3	6	P21333	0	2296.16	High	5.84e-05	2.084e-12	5.58
	FALSE	High	GAGSYTIMVLFADQATPTSPIR	1xOxidation [M8]	3.50951e-05	9.79111e-05	1	3	1	P21333	0	2312.16	High	5.84e-05	4.095e-06	3.81
	FALSE	High	GAGTGGLGLAVEGPSEAK		1.24547e-07	9.79111e-05	1	3	4	P21333	0	1570.81	High	5.84e-05	6.348e-09	4.52
	FALSE	High	GKLDVQFSGLTK		0.0678818	0.00416985	1	3	1	P21333	1	1292.72	High	0.002117	0.02469	1.94
	FALSE	High	GLVEPVDVVDNADGTQTVNYVPSR		7.7133e-14	9.79111e-05	1	3	4	P21333	0	2544.26	High	5.84e-05	2.735e-15	4.98
	FALSE	High	GQHVPGSPFQFTVGPLGEGGAHK		5.46379e-15	9.79111e-05	2	4	2	P21333; Q14315	0	2304.15	High	5.84e-05	8.627e-16	7.6
	FALSE	High	HTAMVSWGGVSIPNSPFR		5.11172e-12	9.79111e-05	1	3	2	P21333	0	1942.96	High	5.84e-05	5.955e-14	4.41
	FALSE	High	KTHIQDNHDGTYTVAYVPDVTGR		1.08717e-11	9.79111e-05	1	3	3	P21333	1	2587.25	High	5.84e-05	1.419e-13	5.27
	FALSE	High	IANLQTDLSDGLR		1.16891e-06	9.79111e-05	1	4	7	P21333	0	1415.75	High	5.84e-05	8.313e-08	3.91
	FALSE	High	LDVQFSGLTK		0.000145563	9.79111e-05	1	3	4	P21333	0	1107.6	High	5.84e-05	2.085e-05	3.12
	FALSE	High	LIALLEVLSQK		1.38773e-05	9.79111e-05	3	6	8	P21333; O75369; Q14315	0	1226.77	High	5.84e-05	1.418e-06	3.29
	FALSE	High	LLGWIQNK		5.90049e-05	9.79111e-05	3	6	7	P21333; O75369; Q14315	0	971.567	High	5.84e-05	7.41e-06	3.23
	FALSE	High	IPEISIQDMTAQVTSPSGK		1.5044e-13	9.79111e-05	1	2	7	P21333	0	2002.02	High	5.84e-05	3.66e-15	5.83
	FALSE	High	LPQLPITNFSR		1.63997e-05	9.79111e-05	1	4	4	P21333	0	1285.73	High	5.84e-05	1.715e-06	3.01
	FALSE	High	LQVEPAVDTSGVQCYGPGIEGQGVFR	1xCarbamidomethyl [C14]	4.71072e-19	9.79111e-05	1	3	2	P21333	0	2763.34	High	5.84e-05	1.448e-17	6.51
	FALSE	High	LSPFMADIR		0.00272227	0.000285431	1	3	3	P21333	0	1049.54	High	0.0001347	0.000587	1.84
	FALSE	High	LSPFMADIR	1xOxidation [M5]	0.00419067	0.000285431	1	3	4	P21333	0	1065.54	High	0.0001347	0.0009599	1.91
	FALSE	High	LTVSSLQESGLK		9.38311e-05	9.79111e-05	1	3	3	P21333	0	1261.7	High	5.84e-05	1.267e-05	3.42
	FALSE	High	IVGPSGAAVPCK	1xCarbamidomethyl [C11]	8.72637e-06	9.79111e-05	1	3	2	P21333	0	1155.62	High	5.84e-05	8.305e-07	3.4
	FALSE	High	LVSNHSLHETSSVFVDSLTK		1.08373e-09	9.79111e-05	1	3	4	P21333	0	2200.12	High	5.84e-05	2.772e-11	6.82
	FALSE	High	LYSVSYLLK		4.04604e-05	9.79111e-05	1	3	6	P21333	0	1085.62	High	5.84e-05	4.825e-06	3.44
	FALSE	High	NGHVGISFVPK		0.00429518	0.000285431	1	2	1	P21333	0	1154.63	High	0.0001347	0.0009901	1.67
	FALSE	High	NGQHVASSPIPVVISQSEIGDASR		1.95408e-18	9.79111e-05	1	3	2	P21333	0	2448.25	High	5.84e-05	2.694e-17	6.12
	FALSE	High	QMQLENVSVALEFLDR		8.75543e-12	9.79111e-05	2	5	6	P21333; O75369	0	1891.96	High	5.84e-05	1.1e-13	3.47
	FALSE	High	RAEFTVETR		0.0429953	0.0027629	1	4	6	P21333	1	1108.57	High	0.001363	0.01408	2.64
	FALSE	High	RAPSVANVGSHCDLSLK	1xCarbamidomethyl [C12]	3.18899e-07	9.79111e-05	1	2	1	P21333	1	1810.92	High	5.84e-05	1.869e-08	5.4
	FALSE	High	RLTVSSLQESGLK		0.000517068	9.79111e-05	1	3	3	P21333	1	1417.8	High	5.84e-05	8.92e-05	3.09
	FALSE	High	SADFVVEAIGDDVGTLGFSVEGPSQAK		1.18722e-08	9.79111e-05	1	3	12	P21333	0	2695.31	High	5.84e-05	4.29e-10	3.38
	FALSE	High	SAGQGEVLVYVEDPAGHQEEAK		1.08734e-15	9.79111e-05	1	4	5	P21333	0	2313.1	High	5.84e-05	4.262e-16	6.07
	FALSE	High	SPFEVYVDK		5.41105e-05	9.79111e-05	1	4	4	P21333	0	1083.54	High	5.84e-05	6.72e-06	3.16
	FALSE	High	SPFSVAVSPSLDLSK		5.37874e-09	9.79111e-05	1	3	3	P21333	0	1533.82	High	5.84e-05	1.734e-10	4.69
	FALSE	High	TFSVWYVPEVTGTHK		2.87524e-08	9.79111e-05	1	4	7	P21333	0	1750.88	High	5.84e-05	1.189e-09	4.11
	FALSE	High	TGVAVNKPAEFTVDAK		2.40309e-08	9.79111e-05	1	3	3	P21333	0	1646.87	High	5.84e-05	9.662e-10	4.82
	FALSE	High	TGVELGKPTHFTVNAK		1.34356e-08	9.79111e-05	1	3	2	P21333	0	1698.92	High	5.84e-05	4.964e-10	6.02
	FALSE	High	THIQDNHDGTYTVAYVPDVTGR		7.02984e-14	9.79111e-05	1	3	4	P21333	0	2459.16	High	5.84e-05	2.631e-15	6.01
	FALSE	High	TPCEEILVK	1xCarbamidomethyl [C3]	2.82636e-05	9.79111e-05	1	3	2	P21333	0	1088.57	High	5.84e-05	3.204e-06	3.18
	FALSE	High	VANPSGNLTETYVQDR		1.07211e-10	9.79111e-05	1	3	4	P21333	0	1763.86	High	5.84e-05	1.944e-12	4.45
	FALSE	High	VAQPTITDNKDGTVTVR		3.2642e-10	9.79111e-05	1	4	2	P21333	1	1814.96	High	5.84e-05	6.993e-12	4.68
	FALSE	High	VDINTEDLEDGTCR	1xCarbamidomethyl [C13]	0.00162129	0.000205192	1	3	1	P21333	0	1636.71	High	0.0001029	0.0003272	1.92
	FALSE	High	VDVGKDQEFTVK		2.6985e-07	9.79111e-05	1	3	1	P21333	1	1364.71	High	5.84e-05	1.544e-08	3.42
	FALSE	High	VEPGLGADNSVVR		9.87552e-06	9.79111e-05	1	3	4	P21333	0	1312.69	High	5.84e-05	9.581e-07	2.45
	FALSE	High	VGSAADIPINISETDLSLLTATVVPPSGR		2.16388e-16	9.79111e-05	1	4	1	P21333	0	2893.55	High	5.84e-05	2.106e-16	6.09
	FALSE	High	VGTECGNQK	1xCarbamidomethyl [C5]	0.00526259	0.000285431	1	3	1	P21333	0	992.447	High	0.0001347	0.001247	1.53
	FALSE	High	VHSPSGALEECYVTEIDQDK	1xCarbamidomethyl [C11]	0.00155272	0.000205192	1	3	1	P21333	0	2277.03	High	0.0001029	0.000312	2.05
	FALSE	High	VHSPSGALEECYVTEIDQDKYAVR	1xCarbamidomethyl [C11]	3.25387e-08	9.79111e-05	1	3	2	P21333	1	2766.3	High	5.84e-05	1.369e-09	5.81
	FALSE	High	VNQPASFAVSLNGAK		4.90916e-06	9.79111e-05	1	3	2	P21333	0	1502.8	High	5.84e-05	4.309e-07	3.54
	FALSE	High	VQVQDNEGCPVEALVK	1xCarbamidomethyl [C9]	2.25895e-08	9.79111e-05	1	3	3	P21333	0	1784.88	High	5.84e-05	8.978e-10	3.72
	FALSE	High	VSGQGLHEGHTFEPAEFIIDTR		5.93068e-16	9.79111e-05	1	3	5	P21333	0	2440.19	High	5.84e-05	3.271e-16	7.94
	FALSE	High	VTAQGPGLEPSGNIANK		4.87963e-10	9.79111e-05	1	4	4	P21333	0	1652.86	High	5.84e-05	1.108e-11	5.04
	FALSE	High	VTVLFAGQHIAK		1.15454e-06	9.79111e-05	1	4	4	P21333	0	1283.75	High	5.84e-05	8.189e-08	3.43
	FALSE	High	VTYTPMAPGSYLISIK		2.73209e-07	9.79111e-05	1	3	3	P21333	0	1740.92	High	5.84e-05	1.567e-08	3.29
	FALSE	High	VTYTPMAPGSYLISIK	1xOxidation [M6]	0.00134719	0.000205192	1	3	1	P21333	0	1756.92	High	0.0001029	0.0002641	2.51
	FALSE	High	WGDEHIPGSPYR		0.00532775	0.000285431	1	3	5	P21333	0	1413.65	High	0.0001347	0.001266	3.37
	FALSE	High	YAPSEAGLHEMDIR		8.17829e-08	9.79111e-05	1	4	5	P21333	0	1588.74	High	5.84e-05	3.926e-09	4.16
	FALSE	High	YAPSEAGLHEMDIR	1xOxidation [M11]	7.25996e-07	9.79111e-05	1	4	3	P21333	0	1604.74	High	5.84e-05	4.803e-08	2.4
	FALSE	High	YGGDEIPFSPYR		9.93679e-06	9.79111e-05	1	3	4	P21333	0	1400.65	High	5.84e-05	9.651e-07	3.86
	FALSE	High	YGGPYHIGGSPFK		2.03993e-10	9.79111e-05	1	3	3	P21333	0	1379.67	High	5.84e-05	4.073e-12	3.98
	FALSE	High	YGGQPVPNFPSK		1.76633e-05	9.79111e-05	1	3	2	P21333	0	1290.65	High	5.84e-05	1.871e-06	3.6
	FALSE	High	YKGQHVPGSPFQFTVGPLGEGGAHK		7.79578e-09	9.79111e-05	1	3	2	P21333	1	2595.31	High	5.84e-05	2.653e-10	8.64
	FALSE	High	YNEQHVPGSPFTAR		2.40309e-08	9.79111e-05	1	3	6	P21333	0	1602.77	High	5.84e-05	9.645e-10	4.79
	FALSE	High	YTPVQQGPVGVNVTYGGDPIPK		3.35127e-11	9.79111e-05	1	3	6	P21333	0	2286.18	High	5.84e-05	5.143e-13	5.21
	FALSE	High	YVICVR	1xCarbamidomethyl [C4]	0.129558	0.00728543	1	4	2	P21333	0	809.434	High	0.003627	0.05979	1.79
	FALSE	High	YWPQEAGEYAVHVLCNSEDIR	1xCarbamidomethyl [C15]	1.00636e-13	9.79111e-05	1	3	4	P21333	0	2536.16	High	5.84e-05	3.073e-15	4
FALSE	High	Master Protein	O75369	Filamin-B OS=Homo sapiens OX=9606 GN=FLNB PE=1 SV=2	0	1035.17	55	99	385	93	2602	278	5.73	1208.33	99	1
	Checked	Confidence	Sequence	Modifications	Qvality PEP	Qvality q-value	# Protein Groups	# Proteins	# PSMs	Master Protein Accessions	# Missed Cleavages	Theo. MH+ [Da]	Confidence (by Search Engine): Sequest HT	Percolator q-Value (by Search Engine): Sequest HT	Percolator PEP (by Search Engine): Sequest HT	XCorr (by Search Engine): Sequest HT
	FALSE	High	ADIEMPFDPSK		2.12647e-05	9.79111e-05	1	2	1	O75369	0	1249.58	High	5.84e-05	2.309e-06	3.24
	FALSE	High	ADIEMPFDPSK	1xOxidation [M5]	0.000489087	9.79111e-05	1	2	3	O75369	0	1265.57	High	5.84e-05	8.391e-05	2.38
	FALSE	High	AEITFDDHK		0.0381841	0.00254124	1	2	1	O75369	0	1075.51	High	0.0012	0.01219	2.03
	FALSE	High	AGLAPLEVR		0.00240638	0.000285431	1	2	3	O75369	0	925.547	High	0.0001347	0.0005101	2.13
	FALSE	High	AGPGTLSVTIEGPSK		8.25386e-06	9.79111e-05	1	2	4	O75369	0	1413.76	High	5.84e-05	7.806e-07	3.38
	FALSE	High	AHGPGLEGGLVGKPAEFTIDTK		1.85974e-18	9.79111e-05	1	2	7	O75369	0	2194.15	High	5.84e-05	2.637e-17	6.75
	FALSE	High	AIVHDNKDGTYAVTYIPDK		1.13007e-12	9.79111e-05	1	2	5	O75369	1	2120.07	High	5.84e-05	1.053e-14	6.27
	FALSE	High	APLNVQFNSPLPGDAVK		2.42568e-10	9.79111e-05	1	2	5	O75369	0	1766.94	High	5.84e-05	4.974e-12	4.48
	FALSE	High	APSVATVGSICDLNLK	1xCarbamidomethyl [C11]	2.20375e-08	9.79111e-05	1	3	1	O75369	0	1644.86	High	5.84e-05	8.731e-10	4.39
	FALSE	High	AWGPGLHGGIVGR		0.0868408	0.0050402	1	2	1	O75369	0	1276.69	High	0.002509	0.03412	1.4
	FALSE	High	CLATGPGIASTVK	1xCarbamidomethyl [C1]	0.00789479	0.000473094	1	2	1	O75369	0	1274.68	High	0.0002144	0.001995	2.65
	FALSE	High	DAGEGLLAVQITDQEGKPK		6.99652e-11	9.79111e-05	1	2	4	O75369	0	1969.02	High	5.84e-05	1.199e-12	5.43
	FALSE	High	DAGYGGISLAVEGPSK		4.48838e-08	9.79111e-05	1	2	7	O75369	0	1520.76	High	5.84e-05	1.974e-09	3.22
	FALSE	High	DGSCSAEYIPFAPGDYDVNITYGGAHIPGSPFR	1xCarbamidomethyl [C4]	3.71109e-09	9.79111e-05	1	2	1	O75369	0	3530.6	High	5.84e-05	1.134e-10	4.55
	FALSE	High	DGTYAVTYIPDK		0.000194663	9.79111e-05	1	2	3	O75369	0	1342.65	High	5.84e-05	2.915e-05	2.75
	FALSE	High	DLAEDAPWK		0.000120913	9.79111e-05	3	6	7	P21333; O75369; Q14315	0	1044.5	High	5.84e-05	1.687e-05	2.78
	FALSE	High	DLDIIDNYDYSHTVK		2.14309e-06	9.79111e-05	1	2	5	O75369	0	1810.85	High	5.84e-05	1.659e-07	3.47
	FALSE	High	DQEFTVDTR		0.011126	0.000644127	1	2	2	O75369	0	1110.51	High	0.0002872	0.002953	2.54
	FALSE	High	EAFTNKPNVFTVVTR		2.01774e-07	9.79111e-05	1	2	11	O75369	0	1722.92	High	5.84e-05	1.103e-08	3.72
	FALSE	High	EAGAGGLSIAVEGPSK		3.70521e-08	9.79111e-05	2	3	9	O75369; Q14315	0	1442.75	High	5.84e-05	1.589e-09	3.77
	FALSE	High	EEGLYAVDVTYDGHPVPGSPYTVEASLPPDPSK		1.28072e-09	9.79111e-05	1	2	4	O75369	0	3486.66	High	5.84e-05	3.356e-11	5.49
	FALSE	High	ERGDYVLAVK		0.0644354	0.00404345	1	3	1	O75369	1	1149.63	High	0.002068	0.02305	2.67
	FALSE	High	EVGEHLVSIK		0.00282487	0.000285431	1	2	3	O75369	0	1110.62	High	0.0001347	0.0006111	2.77
	FALSE	High	FADEHVPGSPFTVK		6.45497e-07	9.79111e-05	1	3	2	O75369	0	1530.76	High	5.84e-05	4.185e-08	4.48
	FALSE	High	FIPHENGVHTIDVK		1.94115e-06	9.79111e-05	1	2	4	O75369	0	1605.84	High	5.84e-05	1.487e-07	3.31
	FALSE	High	FNDEHIPESPYLVPVIAPSDDAR		1.313e-13	9.79111e-05	1	2	6	O75369	0	2581.26	High	5.84e-05	3.455e-15	4.65
	FALSE	High	FVPQEMGVHTVSVK		0.000106845	9.79111e-05	1	3	4	O75369	0	1557.81	High	5.84e-05	1.465e-05	2.52
	FALSE	High	FVPQEMGVHTVSVK	1xOxidation [M6]	7.61614e-06	9.79111e-05	1	3	1	O75369	0	1573.8	High	5.84e-05	7.098e-07	1.24
	FALSE	High	GAGIGGLGITVEGPSESK		2.01805e-11	9.79111e-05	1	2	6	O75369	0	1628.85	High	5.84e-05	2.866e-13	4.89
	FALSE	High	GDYVLAVK		0.0136935	0.000828205	1	3	3	O75369	0	864.483	High	0.000406	0.003747	2.8
	FALSE	High	GEAGVPAEFSIWTR		1.8589e-06	9.79111e-05	1	2	5	O75369	0	1519.75	High	5.84e-05	1.416e-07	3.63
	FALSE	High	GLEELVK		0.0537818	0.00328247	1	2	2	O75369	0	787.456	High	0.001684	0.01841	2.81
	FALSE	High	GLHVVEVTYDDVPIPNSPFK		1.26497e-09	9.79111e-05	1	2	2	O75369	0	2226.14	High	5.84e-05	3.294e-11	4.38
	FALSE	High	GLVEPVNVVDNGDGTHTVTYTPSQEGPYMVSVK		0.000152003	9.79111e-05	1	2	1	O75369	0	3489.68	High	5.84e-05	2.201e-05	4.19
	FALSE	High	GQHVTGSPFQFTVGPLGEGGAHK		5.94949e-18	9.79111e-05	1	3	6	O75369	0	2308.15	High	5.84e-05	4.385e-17	5.67
	FALSE	High	HIPGSPFTAK		0.000384307	9.79111e-05	2	3	5	O75369; Q14315	0	1054.57	High	5.84e-05	6.333e-05	1.9
	FALSE	High	HTIAVVWGGVNIPHSPYR		4.73853e-11	9.79111e-05	1	2	6	O75369	0	2003.06	High	5.84e-05	7.661e-13	4.74
	FALSE	High	HVGNQQYNVTYVVK		1.57548e-07	9.79111e-05	1	3	2	O75369	0	1648.84	High	5.84e-05	8.316e-09	1.09
	FALSE	High	KGEITGEVHMPSGK		7.82052e-11	9.79111e-05	1	2	1	O75369	1	1469.74	High	5.84e-05	1.362e-12	5.31
	FALSE	High	KNGNHVANSPVSIMVVQSEIGDAR		0.105129	0.00588675	1	2	1	O75369	1	2522.28	High	0.002929	0.04457	3.01
	FALSE	High	KVVPCLVTPVTGR	1xCarbamidomethyl [C5]	0.00546048	0.000285431	1	2	1	O75369	1	1425.82	High	0.0001347	0.001305	3.09
	FALSE	High	IAGPGLGSGVR		0.000271835	9.79111e-05	1	2	3	O75369	0	983.563	High	5.84e-05	4.282e-05	2.66
	FALSE	High	LDVTILSPSR		0.000510715	9.79111e-05	1	2	4	O75369	0	1100.63	High	5.84e-05	8.778e-05	3.06
	FALSE	High	IEYNDQNDGSCDVK	1xCarbamidomethyl [C11]	1.43361e-06	9.79111e-05	1	2	2	O75369	0	1656.68	High	5.84e-05	1.049e-07	2.97
	FALSE	High	IFAQDGEGQR		0.00130623	0.000205192	1	2	2	O75369	0	1120.54	High	0.0001029	0.0002553	2.28
	FALSE	High	IFFAGDTIPK		5.97393e-05	9.79111e-05	1	2	2	O75369	0	1108.6	High	5.84e-05	7.558e-06	3.35
	FALSE	High	IGNLQTDLSDGLR		5.63372e-07	9.79111e-05	1	1	7	O75369	0	1401.73	High	5.84e-05	3.588e-08	4.37
	FALSE	High	LGSAADFLLDISETDLSSLTASIK		3.23381e-08	9.79111e-05	1	2	2	O75369	0	2467.28	High	5.84e-05	1.358e-09	5.37
	FALSE	High	LIALLEVLSQK		1.38773e-05	9.79111e-05	3	6	8	P21333; O75369; Q14315	0	1226.77	High	5.84e-05	1.418e-06	3.29
	FALSE	High	LLGWIQNK		5.90049e-05	9.79111e-05	3	6	7	P21333; O75369; Q14315	0	971.567	High	5.84e-05	7.41e-06	3.23
	FALSE	High	IPEINSSDMSAHVTSPSGR		1.65328e-14	9.79111e-05	1	2	5	O75369	0	1984.94	High	5.84e-05	1.399e-15	6.26
	FALSE	High	IPEINSSDMSAHVTSPSGR	1xOxidation [M9]	1.96873e-11	9.79111e-05	1	2	4	O75369	0	2000.93	High	5.84e-05	2.795e-13	4.35
	FALSE	High	LPNNHIGISFIPR		8.42182e-07	9.79111e-05	1	2	4	O75369	0	1477.83	High	5.84e-05	5.699e-08	3.06
	FALSE	High	IPYLPITNFNQNWQDGK		4.02243e-13	9.79111e-05	1	1	4	O75369	0	2048.02	High	5.84e-05	5.624e-15	4.85
	FALSE	High	LTVMSLQESGLK		9.05632e-06	9.79111e-05	1	2	3	O75369	0	1305.71	High	5.84e-05	8.663e-07	2.8
	FALSE	High	LVSPGSANETSSILVESVTR		2.21776e-12	9.79111e-05	1	3	6	O75369	0	2046.07	High	5.84e-05	2.285e-14	5.03
	FALSE	High	MDGTYACSYTPVK	1xCarbamidomethyl [C7]	1.33718e-05	9.79111e-05	1	2	1	O75369	0	1492.64	High	5.84e-05	1.356e-06	2.12
	FALSE	High	NGNHVANSPVSIMVVQSEIGDAR		1.45145e-06	9.79111e-05	1	2	1	O75369	0	2394.18	High	5.84e-05	1.063e-07	5.11
	FALSE	High	NTVELLVEDK		6.51428e-05	9.79111e-05	1	2	7	O75369	0	1159.62	High	5.84e-05	8.346e-06	1.54
	FALSE	High	QKDFLDGVYAFEYYPSTPGR		1.19458e-08	9.79111e-05	1	2	6	O75369	1	2353.11	High	5.84e-05	4.32e-10	6.07
	FALSE	High	QMQLENVSVALEFLDR		8.75543e-12	9.79111e-05	2	5	6	P21333; O75369	0	1891.96	High	5.84e-05	1.1e-13	3.47
	FALSE	High	RLPNNHIGISFIPR		0.000451321	9.79111e-05	1	2	5	O75369	1	1633.93	High	5.84e-05	7.641e-05	3.52
	FALSE	High	RLTVMSLQESGLK		5.95624e-07	9.79111e-05	1	2	3	O75369	1	1461.81	High	5.84e-05	3.831e-08	2.65
	FALSE	High	SADFVVESIGSEVGSLGFAIEGPSQAK		9.22877e-14	9.79111e-05	1	2	7	O75369	0	2681.33	High	5.84e-05	2.963e-15	6.21
	FALSE	High	SGCIVNNLAEFTVDPK	1xCarbamidomethyl [C3]	2.56454e-10	9.79111e-05	1	2	2	O75369	0	1763.86	High	5.84e-05	5.305e-12	4.32
	FALSE	High	SPFEVQVGPEAGMQK		3.02588e-09	9.79111e-05	1	2	1	O75369	0	1603.78	High	5.84e-05	8.975e-11	5.18
	FALSE	High	SPFEVQVGPEAGMQK	1xOxidation [M13]	3.49349e-06	9.79111e-05	1	2	1	O75369	0	1619.77	High	5.84e-05	2.902e-07	4.1
	FALSE	High	SPFEVSVDK		8.24023e-05	9.79111e-05	1	2	3	O75369	0	1007.5	High	5.84e-05	1.088e-05	2.57
	FALSE	High	SPFTVGVAAPLDLSK		2.49433e-12	9.79111e-05	1	2	3	O75369	0	1501.83	High	5.84e-05	2.608e-14	4.97
	FALSE	High	SSFLVDCSK	1xCarbamidomethyl [C7]	0.00689732	0.000473094	1	3	3	O75369	0	1042.49	High	0.0002144	0.001706	1.67
	FALSE	High	TATFTIVTEDAGEGGLDLAIEGPSK		2.58415e-07	9.79111e-05	1	2	2	O75369	0	2492.24	High	5.84e-05	1.47e-08	2.93
	FALSE	High	TATPEIVDNK		0.000443028	9.79111e-05	1	2	3	O75369	0	1087.56	High	5.84e-05	7.468e-05	2.3
	FALSE	High	TATPEIVDNKDGTVTVR		1.8734e-07	9.79111e-05	1	2	4	O75369	1	1815.94	High	5.84e-05	1.02e-08	4.27
	FALSE	High	TFEMSDFIVDTR		1.28846e-05	9.79111e-05	1	2	5	O75369	0	1460.67	High	5.84e-05	1.299e-06	3.32
	FALSE	High	TGEEVGFVVDAK		3.04902e-06	9.79111e-05	1	2	8	O75369	0	1250.63	High	5.84e-05	2.499e-07	3.4
	FALSE	High	TYSVEYLPK		0.00119805	0.000205192	1	2	2	O75369	0	1099.57	High	0.0001029	0.0002311	1.7
	FALSE	High	VAVTEGCQPSR	1xCarbamidomethyl [C7]	0.000208366	9.79111e-05	1	2	1	O75369	0	1203.58	High	5.84e-05	3.149e-05	2.63
	FALSE	High	VDIQTEDLEDGTCK	1xCarbamidomethyl [C13]	4.58625e-06	9.79111e-05	1	3	1	O75369	0	1622.72	High	5.84e-05	3.968e-07	2.86
	FALSE	High	VEVGKDQEFTVDTR		1.06872e-08	9.79111e-05	1	2	5	O75369	1	1622.8	High	5.84e-05	3.801e-10	3.8
	FALSE	High	VFGPGIEGK		0.0009358	0.000205192	1	2	2	O75369	0	903.493	High	0.0001029	0.0001748	2.98
	FALSE	High	VFGPGVER		0.00652629	0.000473094	1	2	3	O75369	0	860.462	High	0.0002144	0.001601	2.17
	FALSE	High	VGEAGLLSVDCSEAGPGALGLEAVSDSGTK	1xCarbamidomethyl [C11]	2.60431e-08	9.79111e-05	1	2	1	O75369	0	2846.37	High	5.84e-05	1.059e-09	6.06
	FALSE	High	VHSPSGAVEECHVSELEPDKYAVR	1xCarbamidomethyl [C11]	1.17616e-06	9.79111e-05	1	2	1	O75369	1	2695.28	High	5.84e-05	8.351e-08	5.72
	FALSE	High	VKVEPAVDTSR		9.55884e-05	9.79111e-05	1	2	5	O75369	1	1200.66	High	5.84e-05	1.289e-05	2.52
	FALSE	High	VLFASQEIPASPFR		4.31801e-07	9.79111e-05	1	2	5	O75369	0	1561.84	High	5.84e-05	2.651e-08	4.34
	FALSE	High	VLQSFTVDSSK		3.97165e-05	9.79111e-05	1	2	4	O75369	0	1210.63	High	5.84e-05	4.724e-06	2.86
	FALSE	High	VLSEDEEDVDFDIIHNANDTFTVK		3.65442e-11	9.79111e-05	1	2	8	O75369	0	2765.28	High	5.84e-05	5.67e-13	4.56
	FALSE	High	VMYTPMAPGNYLISVK		4.93161e-05	9.79111e-05	1	2	3	O75369	0	1783.91	High	5.84e-05	6.04e-06	2.96
	FALSE	High	VMYTPMAPGNYLISVK	1xOxidation [M]	0.00182301	0.000205192	1	2	2	O75369	0	1799.91	High	0.0001029	0.0003735	2.54
	FALSE	High	VNQPASFAIR		0.000290968	9.79111e-05	1	2	4	O75369	0	1102.6	High	5.84e-05	4.637e-05	2.28
	FALSE	High	VPVKDVVDPSK		1.14034e-06	9.79111e-05	1	2	5	O75369	1	1182.67	High	5.84e-05	8.073e-08	4.04
	FALSE	High	VSYFPTVPGVYIVSTK		2.01133e-05	9.79111e-05	1	3	2	O75369	0	1756.95	High	5.84e-05	2.162e-06	2.53
	FALSE	High	VTASGPGLSSYGVPASLPVDFAIDAR		5.59982e-11	9.79111e-05	1	2	3	O75369	0	2547.31	High	5.84e-05	9.245e-13	4.11
	FALSE	High	VTEAEIVPMGK		2.48606e-06	9.79111e-05	1	3	2	O75369	0	1173.62	High	5.84e-05	1.966e-07	2.9
	FALSE	High	VTVLFAGQHISK		3.19855e-05	9.79111e-05	1	2	4	O75369	0	1299.74	High	5.84e-05	3.687e-06	3.79
	FALSE	High	VVPCLVTPVTGR	1xCarbamidomethyl [C4]	0.0379576	0.00254124	1	2	2	O75369	0	1297.73	High	0.0012	0.0121	2.05
	FALSE	High	WGEEHIPGSPFHVTVP		0.0678818	0.00416985	1	2	3	O75369	0	1788.87	High	0.002117	0.0247	2.43
	FALSE	High	YAPTEVGLHEMHIK		7.00655e-08	9.79111e-05	1	2	7	O75369	0	1624.82	High	5.84e-05	3.286e-09	3.99
	FALSE	High	YAPTEVGLHEMHIK	1xOxidation [M11]	7.56918e-06	9.79111e-05	1	2	2	O75369	0	1640.81	High	5.84e-05	7.082e-07	3.34
	FALSE	High	YGGELVPHFPAR		1.76103e-07	9.79111e-05	1	2	7	O75369	0	1342.69	High	5.84e-05	9.484e-09	3.9
	FALSE	High	YGGPNHIVGSPFK		3.94163e-08	9.79111e-05	1	3	6	O75369	0	1372.7	High	5.84e-05	1.709e-09	3.85
	FALSE	High	YMGSHIPESPLQFYVNYPNSGSVSAYGPGLVYGVANK		2.49828e-13	9.79111e-05	1	2	1	O75369	0	3962.91	High	5.84e-05	4.573e-15	8.67
	FALSE	High	YMIGVTYGGDDIPLSPYR		5.32866e-07	9.79111e-05	1	2	4	O75369	0	2016.97	High	5.84e-05	3.376e-08	3.38
	FALSE	High	YSIAITWGGHHIPK		3.30957e-07	9.79111e-05	1	2	7	O75369	0	1579.84	High	5.84e-05	1.953e-08	3.42
	FALSE	High	YTPTQQGNMQVLVTYGGDPIPK		1.80542e-11	9.79111e-05	1	2	2	O75369	0	2407.2	High	5.84e-05	2.53e-13	4.25
FALSE	High	Master Protein	P08670	Vimentin OS=Homo sapiens OX=9606 GN=VIM PE=1 SV=4	0	709.166	82	47	963	45	466	53.6	5.12	3039.18	47	1
	Checked	Confidence	Sequence	Modifications	Qvality PEP	Qvality q-value	# Protein Groups	# Proteins	# PSMs	Master Protein Accessions	# Missed Cleavages	Theo. MH+ [Da]	Confidence (by Search Engine): Sequest HT	Percolator q-Value (by Search Engine): Sequest HT	Percolator PEP (by Search Engine): Sequest HT	XCorr (by Search Engine): Sequest HT
	FALSE	High	DGQVINETSQHHDDLE		2.57229e-08	9.79111e-05	1	1	17	P08670	0	1836.8	High	5.84e-05	1.041e-09	4
	FALSE	High	DNLAEDIMR		0.00186857	0.000205192	1	2	28	P08670	0	1076.5	High	0.0001029	0.0003838	2.45
	FALSE	High	DNLAEDIMR	1xOxidation [M8]	0.00284235	0.000285431	1	2	7	P08670	0	1092.5	High	0.0001347	0.0006172	3
	FALSE	High	EEAENTLQSFR		3.20369e-06	9.79111e-05	1	3	29	P08670	0	1323.62	High	5.84e-05	2.633e-07	1.93
	FALSE	High	EKLQEEMLQR		0.027154	0.0018321	1	2	2	P08670	1	1303.67	High	0.0008657	0.008237	1.64
	FALSE	High	EKLQEEMLQR	1xOxidation [M7]	6.20993e-06	9.79111e-05	1	2	3	P08670	1	1319.66	High	5.84e-05	5.627e-07	3.05
	FALSE	High	EKLQEEMLQREEAENTLQSFR		0.000240213	9.79111e-05	1	2	1	P08670	2	2608.27	High	5.84e-05	3.719e-05	3.43
	FALSE	High	EMEENFAVEAANYQDTIGR		1.9628e-13	9.79111e-05	1	3	118	P08670	0	2186.97	High	5.84e-05	4.114e-15	5.85
	FALSE	High	EMEENFAVEAANYQDTIGR	1xOxidation [M2]	5.78487e-12	9.79111e-05	1	3	12	P08670	0	2202.96	High	5.84e-05	6.843e-14	5.22
	FALSE	High	ETNLDSLPLVDTHSK		7.9418e-09	9.79111e-05	1	1	35	P08670	0	1668.84	High	5.84e-05	2.715e-10	3.97
	FALSE	High	ETNLDSLPLVDTHSKR		0.00372781	0.000285431	1	1	2	P08670	1	1824.95	High	0.0001347	0.0008425	2.08
	FALSE	High	EYQDLLNVK		4.63582e-05	9.79111e-05	4	10	22	P08670; P07196; E7ESP9; Q16352	0	1121.58	High	5.84e-05	5.636e-06	2.57
	FALSE	High	FADLSEAANR		7.47612e-06	9.79111e-05	1	3	42	P08670	0	1093.53	High	5.84e-05	6.986e-07	2.81
	FALSE	High	FANYIDK		0.00398918	0.000285431	1	3	14	P08670	0	870.436	High	0.0001347	0.0009061	1.42
	FALSE	High	FANYIDKVR		0.00158175	0.000205192	1	3	4	P08670	1	1125.61	High	0.0001029	0.0003187	2.33
	FALSE	High	FLEQQNKILLAELEQLK		2.22446e-10	9.79111e-05	1	3	2	P08670	1	2057.16	High	5.84e-05	4.497e-12	3.46
	FALSE	High	KLHEEEIQELQAQIQEQHVQIDVDVSKPDLTAALR		9.07754e-27	9.79111e-05	1	3	21	P08670	1	4051.11	High	5.84e-05	6.205e-21	11.74
	FALSE	High	KVESLQEEIAFLK		1.01405e-10	9.79111e-05	1	3	43	P08670	1	1533.85	High	5.84e-05	1.824e-12	4.72
	FALSE	High	KVESLQEEIAFLKK		2.50583e-11	9.79111e-05	1	3	7	P08670	2	1661.95	High	5.84e-05	3.675e-13	4.7
	FALSE	High	LGDLYEEEMR		9.89123e-07	9.79111e-05	1	2	20	P08670	0	1254.57	High	5.84e-05	6.865e-08	2.7
	FALSE	High	LGDLYEEEMR	1xOxidation [M9]	0.000145563	9.79111e-05	1	2	9	P08670	0	1270.56	High	5.84e-05	2.096e-05	2.98
	FALSE	High	LGDLYEEEMRELR	1xOxidation [M9]	0.0719127	0.00424145	1	2	2	P08670	1	1668.79	High	0.002144	0.02662	2.98
	FALSE	High	LHEEEIQELQAQIQEQHVQIDVDVSKPDLTAALR		4.94341e-27	9.79111e-05	1	3	30	P08670	0	3923.01	High	5.8401e-05	4.7613e-21	11.58
	FALSE	High	LLEGEESR		0.0122689	0.000644127	2	9	3	P08670; P05787	0	932.468	High	0.0002872	0.003325	2
	FALSE	High	ILLAELEQLK		1.37286e-06	9.79111e-05	1	3	86	P08670	0	1169.71	High	5.84e-05	1e-07	3.94
	FALSE	High	ILLAELEQLKGQGK		8.70013e-08	9.79111e-05	1	3	6	P08670	1	1539.91	High	5.84e-05	4.235e-09	4.62
	FALSE	High	LLQDSVDFSLADAINTEFK		6.91153e-15	9.79111e-05	1	4	15	P08670	0	2126.07	High	5.84e-05	9.557e-16	6.04
	FALSE	High	LLQDSVDFSLADAINTEFKNTR		5.19844e-07	9.79111e-05	1	4	3	P08670	1	2497.26	High	5.84e-05	3.269e-08	5.96
	FALSE	High	LQDEIQNMK		0.000160703	9.79111e-05	1	3	5	P08670	0	1118.55	High	5.84e-05	2.348e-05	2.76
	FALSE	High	LQDEIQNMKEEMAR		2.23118e-08	9.79111e-05	1	3	8	P08670	1	1734.81	High	5.84e-05	8.893e-10	4.91
	FALSE	High	LQDEIQNMKEEMAR	1xOxidation [M]	9.63569e-10	9.79111e-05	1	3	7	P08670	1	1750.81	High	5.84e-05	2.426e-11	4.64
	FALSE	High	LQDEIQNMKEEMAR	2xOxidation [M8; M12]	1.05558e-08	9.79111e-05	1	3	5	P08670	1	1766.8	High	5.84e-05	3.76e-10	4.22
	FALSE	High	LQEEMLQR		0.00775078	0.000473094	1	3	11	P08670	0	1046.53	High	0.0002144	0.001953	2.53
	FALSE	High	LQEEMLQR	1xOxidation [M5]	0.00267238	0.000285431	1	3	4	P08670	0	1062.52	High	0.0001347	0.0005757	2.5
	FALSE	High	LQEEMLQREEAENTLQSFR		1.31886e-08	9.79111e-05	1	3	4	P08670	1	2351.13	High	5.84e-05	4.841e-10	4.96
	FALSE	High	LQEEMLQREEAENTLQSFR	1xOxidation [M5]	1.93224e-07	9.79111e-05	1	3	2	P08670	1	2367.12	High	5.84e-05	1.051e-08	4.44
	FALSE	High	ISLPLPNFSSLNLR		3.05386e-07	9.79111e-05	1	2	29	P08670	0	1570.9	High	5.84e-05	1.783e-08	3.24
	FALSE	High	MALDIEIATYR		7.68775e-08	9.79111e-05	1	5	90	P08670	0	1295.67	High	5.84e-05	3.67e-09	3.93
	FALSE	High	MALDIEIATYR	1xOxidation [M1]	3.42926e-06	9.79111e-05	1	5	24	P08670	0	1311.66	High	5.84e-05	2.85e-07	3.72
	FALSE	High	MFGGPGTASRPSSSR		0.00401383	0.000285431	1	4	3	P08670	0	1494.71	High	0.0001347	0.0009171	2.4
	FALSE	High	MFGGPGTASRPSSSR	1xOxidation [M1]	0.00124327	0.000205192	1	4	2	P08670	0	1510.71	High	0.0001029	0.0002423	2.6
	FALSE	High	NLQEAEEWYK		2.26578e-06	9.79111e-05	1	6	27	P08670	0	1309.61	High	5.84e-05	1.771e-07	4.84
	FALSE	High	QDVDNASLAR		8.87508e-05	9.79111e-05	1	3	8	P08670	0	1088.53	High	5.84e-05	1.185e-05	3.26
	FALSE	High	QQYESVAAK		0.00644657	0.000387915	1	3	3	P08670	0	1023.51	High	0.0001788	0.001573	2.4
	FALSE	High	QQYESVAAKNLQEAEEWYK		0.000468375	9.79111e-05	1	3	3	P08670	1	2314.1	High	5.84e-05	7.965e-05	3.46
	FALSE	High	QVQSLTCEVDALK	1xCarbamidomethyl [C7]	4.11605e-08	9.79111e-05	1	3	10	P08670	0	1490.75	High	5.84e-05	1.794e-09	4.03
	FALSE	High	QVQSLTCEVDALKGTNESLER	1xCarbamidomethyl [C7]	2.02155e-16	9.79111e-05	1	3	5	P08670	1	2377.17	High	5.84e-05	2.042e-16	6.19
	FALSE	High	RQVQSLTCEVDALK	1xCarbamidomethyl [C8]	1.90575e-10	9.79111e-05	1	3	5	P08670	1	1646.85	High	5.84e-05	3.771e-12	4.62
	FALSE	High	SLYASSPGGVYATR		1.34762e-06	9.79111e-05	1	4	21	P08670	0	1428.71	High	5.84e-05	9.766e-08	3.58
	FALSE	High	TLLIKTVETR		0.0070256	0.000473094	1	1	3	P08670	1	1173.72	High	0.0002144	0.001746	1.96
	FALSE	High	TNEKVELQELNDR		2.27331e-12	9.79111e-05	1	4	9	P08670	1	1587.8	High	5.84e-05	2.353e-14	5.54
	FALSE	High	TVETRDGQVINETSQHHDDLE		5.18356e-13	9.79111e-05	1	1	1	P08670	1	2423.11	High	5.84e-05	6.294e-15	7
	FALSE	High	TYSLGSALRPSTSR		1.59003e-05	9.79111e-05	1	4	29	P08670	0	1495.79	High	5.84e-05	1.653e-06	2.07
	FALSE	High	VELQELNDR		5.14982e-05	9.79111e-05	1	4	24	P08670	0	1115.57	High	5.84e-05	6.381e-06	2.98
	FALSE	High	VESLQEEIAFLK		4.7086e-07	9.79111e-05	1	3	11	P08670	0	1405.76	High	5.84e-05	2.932e-08	3.25
	FALSE	High	VESLQEEIAFLKK		2.59235e-09	9.79111e-05	1	3	7	P08670	1	1533.85	High	5.84e-05	7.535e-11	4.04
	FALSE	High	VEVERDNLAEDIMR		3.81555e-07	9.79111e-05	1	2	15	P08670	1	1688.83	High	5.84e-05	2.301e-08	3.83
	FALSE	High	VEVERDNLAEDIMR	1xOxidation [M13]	6.4342e-05	9.79111e-05	1	2	5	P08670	1	1704.82	High	5.84e-05	8.212e-06	3.52
FALSE	High	Master Protein	P63261	Actin, cytoplasmic 2 OS=Homo sapiens OX=9606 GN=ACTG1 PE=1 SV=1	0	494.324	79	26	744	1	375	41.8	5.48	2427.75	26	1
	Checked	Confidence	Sequence	Modifications	Qvality PEP	Qvality q-value	# Protein Groups	# Proteins	# PSMs	Master Protein Accessions	# Missed Cleavages	Theo. MH+ [Da]	Confidence (by Search Engine): Sequest HT	Percolator q-Value (by Search Engine): Sequest HT	Percolator PEP (by Search Engine): Sequest HT	XCorr (by Search Engine): Sequest HT
	FALSE	High	AGFAGDDAPR		0.000184125	9.79111e-05	5	28	15	A5A3E0; A0A2R8Y793; P0CG39; P68133; P63261	0	976.448	High	5.84e-05	2.735e-05	2.66
	FALSE	High	AVFPSIVGRPR		1.86745e-05	9.79111e-05	4	27	21	A5A3E0; A0A2R8Y793; P68133; P63261	0	1198.71	High	5.84e-05	1.992e-06	2.36
	FALSE	High	CDVDIR	1xCarbamidomethyl [C1]	0.0999785	0.00567205	3	4	2	A0A2R8Y793; Q562R1; P63261	0	777.356	High	0.002806	0.04152	1.45
	FALSE	High	CPEALFQPSFLGMESCGIHETTFNSIMK	2xCarbamidomethyl [C1; C16]	1.85358e-12	9.79111e-05	2	3	1	A0A2R8Y793; P63261	0	3231.46	High	5.84e-05	1.862e-14	6.1
	FALSE	High	CPEALFQPSFLGMESCGIHETTFNSIMK	2xCarbamidomethyl [C1; C16]; 1xOxidation [M27]	1.13511e-07	9.79111e-05	2	3	1	A0A2R8Y793; P63261	0	3247.46	High	5.84e-05	5.733e-09	4.8
	FALSE	High	DLTDYLMK		0.000127046	9.79111e-05	4	11	36	A0A2R8Y793; P68133; Q562R1; P63261	0	998.486	High	5.84e-05	1.788e-05	3.43
	FALSE	High	DLTDYLMK	1xOxidation [M7]	0.00245133	0.000285431	4	11	23	A0A2R8Y793; P68133; Q562R1; P63261	0	1014.48	High	0.0001347	0.0005235	2.24
	FALSE	High	DLYANTVLSGGTTMYPGIADR		1.22858e-14	9.79111e-05	2	3	62	A0A2R8Y793; P63261	0	2215.07	High	5.84e-05	1.226e-15	6.34
	FALSE	High	DLYANTVLSGGTTMYPGIADR	1xOxidation [M14]	1.13186e-13	9.79111e-05	2	3	30	A0A2R8Y793; P63261	0	2231.06	High	5.84e-05	3.235e-15	6.63
	FALSE	High	DSYVGDEAQSK		4.45364e-07	9.79111e-05	3	22	9	A0A2R8Y793; P68133; P63261	0	1198.52	High	5.84e-05	2.751e-08	3.88
	FALSE	High	EKLCYVALDFEQEMATAASSSSLEK	1xCarbamidomethyl [C4]	0.00685509	0.000473094	2	6	1	A0A2R8Y793; P63261	1	2807.31	High	0.0002144	0.001694	2.59
	FALSE	High	EITALAPSTMK		1.79941e-05	9.79111e-05	2	8	27	P68133; P63261	0	1161.62	High	5.84e-05	1.902e-06	2.72
	FALSE	High	EITALAPSTMK	1xOxidation [M10]	6.4342e-05	9.79111e-05	2	8	17	P68133; P63261	0	1177.61	High	5.84e-05	8.183e-06	2.98
	FALSE	High	EITALAPSTMKIK		2.31882e-05	9.79111e-05	2	8	4	P68133; P63261	1	1402.8	High	5.84e-05	2.546e-06	3.05
	FALSE	High	GYSFTTTAER		4.0964e-05	9.79111e-05	2	6	74	A0A2R8Y793; P63261	0	1132.53	High	5.84e-05	4.894e-06	0.93
	FALSE	High	HQGVMVGMGQK		7.41941e-09	9.79111e-05	4	23	28	A0A2R8Y793; P68133; Q562R1; P63261	0	1171.57	High	5.84e-05	2.513e-10	4.31
	FALSE	High	HQGVMVGMGQK	1xOxidation [M5]	5.37023e-08	9.79111e-05	4	23	1	A0A2R8Y793; P68133; Q562R1; P63261	0	1187.57	High	5.84e-05	2.422e-09	4.44
	FALSE	High	KDLYANTVLSGGTTMYPGIADR		2.71647e-19	9.79111e-05	2	3	27	A0A2R8Y793; P63261	1	2343.16	High	5.84e-05	1.14e-17	6.71
	FALSE	High	KDLYANTVLSGGTTMYPGIADR	1xOxidation [M15]	2.29762e-07	9.79111e-05	2	3	6	A0A2R8Y793; P63261	1	2359.16	High	5.84e-05	1.284e-08	4.79
	FALSE	High	LCYVALDFEQEMATAASSSSLEK	1xCarbamidomethyl [C2]	1.86831e-17	9.79111e-05	2	6	39	A0A2R8Y793; P63261	0	2550.17	High	5.84e-05	7.229e-17	6.47
	FALSE	High	LCYVALDFEQEMATAASSSSLEK	1xCarbamidomethyl [C2]; 1xOxidation [M12]	5.68666e-09	9.79111e-05	2	6	13	A0A2R8Y793; P63261	0	2566.17	High	5.84e-05	1.847e-10	3.38
	FALSE	High	LDLAGRDLTDYLMK		0.00104585	0.000205192	4	11	2	A0A2R8Y793; P68133; Q562R1; P63261	1	1623.84	High	0.0001029	0.0001984	2.91
	FALSE	High	IIAPPER		0.0286623	0.0019961	3	9	10	P68133; Q562R1; P63261	0	795.472	High	0.0009004	0.00873	2.13
	FALSE	High	IWHHTFYNELR		3.88701e-07	9.79111e-05	5	21	45	A5A3E0; A0A2R8Y793; P0CG39; P68133; P63261	0	1515.75	High	5.84e-05	2.352e-08	2.94
	FALSE	High	MEEEIAALVIDNGSGMCKAGFAGDDAPR	1xAcetyl [N-Term]; 1xCarbamidomethyl [C17]; 1xOxidation [M16]	0.0157529	0.000904558	1	6	1	P63261	1	2982.33	High	0.0004768	0.0044	2.12
	FALSE	High	MQKEITALAPSTMK		0.00155272	0.000205192	2	8	2	P68133; P63261	1	1548.81	High	0.0001029	0.0003117	2.19
	FALSE	High	QEYDESGPSIVHR		2.37731e-09	9.79111e-05	3	8	30	A5A3E0; P0CG39; P63261	0	1516.7	High	5.84e-05	6.819e-11	4.93
	FALSE	High	QEYDESGPSIVHRK		7.81934e-07	9.79111e-05	3	8	2	A5A3E0; P0CG39; P63261	1	1644.8	High	5.84e-05	5.233e-08	3.63
	FALSE	High	SYELPDGQVITIGNER		9.87707e-10	9.79111e-05	5	12	47	A5A3E0; A0A2R8Y793; P68133; Q562R1; P63261	0	1790.89	High	5.84e-05	2.48e-11	4.02
	FALSE	High	TTGIVMDSGDGVTHTVPIYEGYALPHAILR		6.08016e-20	9.79111e-05	2	6	46	A0A2R8Y793; P63261	0	3183.61	High	5.84e-05	5.919e-18	8.79
	FALSE	High	TTGIVMDSGDGVTHTVPIYEGYALPHAILR	1xOxidation [M6]	3.54927e-16	9.79111e-05	2	6	18	A0A2R8Y793; P63261	0	3199.61	High	5.84e-05	2.612e-16	5.32
	FALSE	High	VAPEEHPVLLTEAPLNPK		7.17286e-15	9.79111e-05	2	11	89	A0A2R8Y793; P63261	0	1954.06	High	5.84e-05	9.695e-16	5.83
	FALSE	High	VAPEEHPVLLTEAPLNPKANR		3.42436e-09	9.79111e-05	2	10	9	A0A2R8Y793; P63261	1	2295.25	High	5.84e-05	1.033e-10	6.23
	FALSE	High	YPIEHGIVTNWDDMEK		6.3968e-13	9.79111e-05	2	13	4	A0A2R8Y793; P63261	0	1946.9	High	5.84e-05	6.891e-15	3.93
	FALSE	High	YPIEHGIVTNWDDMEK	1xOxidation [M14]	3.49402e-10	9.79111e-05	2	13	2	A0A2R8Y793; P63261	0	1962.89	High	5.84e-05	7.546e-12	3.73
FALSE	High	Master Protein	P46013	Proliferation marker protein Ki-67 OS=Homo sapiens OX=9606 GN=MKI67 PE=1 SV=2	0	455.165	31	69	128	69	3256	358.5	9.45	344.1	69	1
	Checked	Confidence	Sequence	Modifications	Qvality PEP	Qvality q-value	# Protein Groups	# Proteins	# PSMs	Master Protein Accessions	# Missed Cleavages	Theo. MH+ [Da]	Confidence (by Search Engine): Sequest HT	Percolator q-Value (by Search Engine): Sequest HT	Percolator PEP (by Search Engine): Sequest HT	XCorr (by Search Engine): Sequest HT
	FALSE	High	AAVGEEKDINTFVGTPVEK		0.00015581	9.79111e-05	1	1	2	P46013	1	2004.03	High	5.84e-05	2.261e-05	3.46
	FALSE	High	ADTEEEFLAFR		0.000141131	9.79111e-05	1	1	2	P46013	0	1327.62	High	5.84e-05	2.023e-05	2.46
	FALSE	High	ADVEEEFLAFR		6.63628e-05	9.79111e-05	1	1	1	P46013	0	1325.64	High	5.84e-05	8.533e-06	3.53
	FALSE	High	ADVEEEFLALR		3.04413e-05	9.79111e-05	1	1	1	P46013	0	1291.65	High	5.84e-05	3.476e-06	3.64
	FALSE	High	AEALEDLVGFK		0.000266839	9.79111e-05	1	1	1	P46013	0	1191.63	High	5.84e-05	4.19e-05	1.73
	FALSE	High	ALEDLAGFK		0.00206246	0.000205192	1	1	1	P46013	0	963.515	High	0.0001029	0.0004289	2.82
	FALSE	High	ALEDLVDFK		0.00131432	0.000205192	1	1	2	P46013	0	1049.55	High	0.0001029	0.0002581	1.32
	FALSE	High	AQALEDLAGFK		0.000662088	9.79111e-05	1	1	2	P46013	0	1162.61	High	5.84e-05	0.0001182	3.37
	FALSE	High	AQALEELTGFR		0.00267238	0.000285431	1	1	1	P46013	0	1234.64	High	0.0001347	0.0005765	2.73
	FALSE	High	AQPLEDLAGFTELSETSGHTQESLTAGK		1.04441e-13	9.79111e-05	1	1	1	P46013	0	2917.41	High	5.84e-05	3.124e-15	4.72
	FALSE	High	AQPLEDLAGLK		0.0010016	0.000205192	1	1	4	P46013	0	1154.64	High	0.0001029	0.0001891	2.66
	FALSE	High	AQSLVISPPAPSPR		9.4999e-05	9.79111e-05	1	1	1	P46013	0	1419.8	High	5.84e-05	1.287e-05	3.38
	FALSE	High	ASQPDLVDTPTSSKPQPK		1.52049e-08	9.79111e-05	1	1	3	P46013	0	1895.97	High	5.84e-05	5.731e-10	3.26
	FALSE	High	AVGASFPLYEPAK		0.00035904	9.79111e-05	1	1	2	P46013	0	1349.71	High	5.84e-05	5.866e-05	2.9
	FALSE	High	DINTFLGTPVQK		6.47412e-05	9.79111e-05	1	1	2	P46013	0	1332.72	High	5.84e-05	8.291e-06	3.2
	FALSE	High	DIVEELSALK		0.00177855	0.000205192	1	1	1	P46013	0	1116.61	High	0.0001029	0.0003638	1.9
	FALSE	High	EDLSGIAEMFK		1.67069e-05	9.79111e-05	1	1	2	P46013	0	1239.59	High	5.84e-05	1.746e-06	3.36
	FALSE	High	EDSTADDSKDSVAQGTTNVHSSEHAGR		3.92976e-10	9.79111e-05	1	1	1	P46013	1	2801.22	High	5.84e-05	8.643e-12	7.3
	FALSE	High	EEAQSLEDLAGFK		1.94115e-06	9.79111e-05	1	1	3	P46013	0	1436.69	High	5.84e-05	1.486e-07	3.75
	FALSE	High	EELSAVER		0.0424892	0.0027629	1	1	3	P46013	0	932.468	High	0.001332	0.01382	1.29
	FALSE	High	EKAQALEDLAGFK		0.000381939	9.79111e-05	1	1	2	P46013	1	1419.75	High	5.84e-05	6.304e-05	2.28
	FALSE	High	ELFQTPCTDNPTTDEK	1xCarbamidomethyl [C7]	1.40079e-07	9.79111e-05	1	1	1	P46013	0	1895.83	High	5.84e-05	7.311e-09	3.22
	FALSE	High	ELFQTPDHTEESTTDDK		4.11015e-11	9.79111e-05	1	1	3	P46013	0	1992.87	High	5.84e-05	6.521e-13	4.97
	FALSE	High	ELFQTPGHTEEAVAAGK		1.84215e-12	9.79111e-05	1	1	2	P46013	0	1784.88	High	5.84e-05	1.843e-14	6.92
	FALSE	High	ELFQTPGHTEELVAAGK		2.60883e-13	9.79111e-05	1	1	5	P46013	0	1826.93	High	5.84e-05	4.653e-15	5.62
	FALSE	High	ESADGLQGETQLLVSR		2.49001e-07	9.79111e-05	1	1	2	P46013	0	1702.86	High	5.84e-05	1.409e-08	3.06
	FALSE	High	FTQTSGETTDADKEPAGEDK		3.17483e-12	9.79111e-05	1	1	1	P46013	1	2126.94	High	5.84e-05	3.441e-14	6.05
	FALSE	High	GKSEVPEDLAGFIELFQTPSHTK		8.13893e-05	9.79111e-05	1	1	1	P46013	1	2530.28	High	5.84e-05	1.073e-05	5
	FALSE	High	HGDVITIIDR		0.016438	0.000904558	1	1	1	P46013	0	1138.62	High	0.0004768	0.004645	1.49
	FALSE	High	KADTEEEFLAFR		0.00145977	0.000205192	1	1	3	P46013	1	1455.71	High	0.0001029	0.0002898	2.49
	FALSE	High	KADVEEEFLAFR		1.63764e-08	9.79111e-05	1	1	1	P46013	1	1453.73	High	5.84e-05	6.235e-10	4.04
	FALSE	High	KADVEEEFLALR		1.20945e-08	9.79111e-05	1	1	5	P46013	1	1419.75	High	5.84e-05	4.406e-10	5.19
	FALSE	High	KADVEEESLALR		0.0092028	0.000565723	1	1	2	P46013	1	1359.71	High	0.0002542	0.002374	1.95
	FALSE	High	KPVGEVHSQFSTGHANSPCTIIIGK	1xCarbamidomethyl [C19]	0.00103301	0.000205192	1	1	1	P46013	0	2664.36	High	0.0001029	0.0001965	4.02
	FALSE	High	KVDVEEEFFALR		9.32526e-05	9.79111e-05	1	1	2	P46013	1	1481.76	High	5.84e-05	1.252e-05	4.16
	FALSE	High	LDLAGTLPGSK		3.77991e-05	9.79111e-05	1	1	1	P46013	0	1071.6	High	5.84e-05	4.45e-06	3.18
	FALSE	High	LDLLGNLPGSK		8.39455e-05	9.79111e-05	1	1	2	P46013	0	1126.65	High	5.84e-05	1.117e-05	3.21
	FALSE	High	LDLPGNLPGSK		0.000989298	0.000205192	1	1	2	P46013	0	1110.62	High	0.0001029	0.0001873	2.01
	FALSE	High	LDLTENLTGSK		3.25846e-05	9.79111e-05	1	1	1	P46013	0	1190.63	High	5.84e-05	3.755e-06	3.76
	FALSE	High	LDPAASVTGSK		0.00839428	0.000473094	1	1	1	P46013	0	1045.55	High	0.0002144	0.002138	1.17
	FALSE	High	LDQPGNLPGSNR		0.000792028	9.79111e-05	1	1	3	P46013	0	1267.64	High	5.84e-05	0.0001448	1.92
	FALSE	High	IEIHEQEAILHNFSSTNPTQVNGSVIDEPVR		0.0199609	0.00152687	1	1	1	P46013	0	3473.73	High	0.0007393	0.005804	3.56
	FALSE	High	IQLPVVSK		0.00584268	0.000285431	1	1	3	P46013	0	883.561	High	0.0001347	0.00141	1.94
	FALSE	High	MPCQSLQPEPINTPTHTK	1xCarbamidomethyl [C3]	0.0353394	0.00229744	1	1	1	P46013	0	2079	High	0.001097	0.01116	2
	FALSE	High	NAADPISGDFK		0.0138615	0.000828205	1	1	2	P46013	0	1134.54	High	0.000406	0.003815	1.78
	FALSE	High	NIYAFMGTPVQK		0.000352442	9.79111e-05	1	1	2	P46013	0	1368.7	High	5.84e-05	5.751e-05	2.58
	FALSE	High	QKLDPAASVTGSK		0.000421651	9.79111e-05	1	1	1	P46013	1	1301.71	High	5.84e-05	7.075e-05	5.01
	FALSE	High	QILDPAAR		0.0453455	0.0029074	1	1	2	P46013	0	883.5	High	0.001462	0.01497	1.58
	FALSE	High	QILDPAASVTGSR		1.00605e-05	9.79111e-05	1	1	2	P46013	0	1314.7	High	5.84e-05	9.763e-07	2.79
	FALSE	High	QILDSAASLTGSK		0.000726393	9.79111e-05	1	1	1	P46013	0	1290.69	High	5.84e-05	0.000131	2.57
	FALSE	High	QTPAPAASVTGSR		0.000164728	9.79111e-05	1	1	2	P46013	0	1242.64	High	5.84e-05	2.414e-05	3.09
	FALSE	High	SEETNTEIVECILK	1xCarbamidomethyl [C11]	1.27262e-05	9.79111e-05	1	1	1	P46013	0	1664.8	High	5.84e-05	1.283e-06	2.66
	FALSE	High	SGASEANLIVAK		9.00047e-06	9.79111e-05	1	1	4	P46013	0	1159.63	High	5.84e-05	8.64e-07	2.34
	FALSE	High	SGGSGHAVAEPASPEQELDQNK		7.46544e-09	9.79111e-05	1	1	1	P46013	0	2208.02	High	5.84e-05	2.537e-10	5.49
	FALSE	High	SGLQTDYATEK		0.000191085	9.79111e-05	1	1	1	P46013	0	1212.57	High	5.84e-05	2.863e-05	2.85
	FALSE	High	SGVDGPHFPLSLSTCLFGR	1xCarbamidomethyl [C15]	1.37918e-05	9.79111e-05	1	1	2	P46013	0	2047.01	High	5.84e-05	1.409e-06	2.31
	FALSE	High	SLVMHTPPVLK		0.0009358	0.000205192	1	1	2	P46013	0	1221.7	High	0.0001029	0.0001749	2.84
	FALSE	High	SPPPELTDTATSTK		3.19855e-05	9.79111e-05	1	1	1	P46013	0	1444.72	High	5.84e-05	3.678e-06	3.01
	FALSE	High	SPPPESVDTPTSTK		0.000105531	9.79111e-05	1	1	2	P46013	0	1442.7	High	5.84e-05	1.443e-05	2.19
	FALSE	High	SPQPDPVDTPASTK		2.71094e-06	9.79111e-05	1	1	1	P46013	0	1439.7	High	5.84e-05	2.174e-07	3.36
	FALSE	High	SPQPDPVGTPTIFKPQSK		6.0027e-08	9.79111e-05	1	1	3	P46013	0	1924.02	High	5.84e-05	2.755e-09	3.15
	FALSE	High	SQPDPVDTPTSSKPQSK		4.38563e-09	9.79111e-05	1	1	1	P46013	0	1798.88	High	5.84e-05	1.377e-10	5.05
	FALSE	High	TPKEEAQSLEDLAGFK		1.54185e-09	9.79111e-05	1	1	1	P46013	1	1762.89	High	5.84e-05	4.15e-11	5.11
	FALSE	High	TPVQYSQQQNSPQK		1.12649e-10	9.79111e-05	1	1	1	P46013	0	1632.8	High	5.84e-05	2.059e-12	4.62
	FALSE	High	VEDAADSATKPENLSSK		1.89129e-13	9.79111e-05	1	1	4	P46013	0	1761.85	High	5.84e-05	4.053e-15	6.11
	FALSE	High	VEPVGDVVSTR		0.00311773	0.000285431	1	1	1	P46013	0	1157.62	High	0.0001347	0.0006856	2.68
	FALSE	High	VGVKEELLAVGK		5.27882e-05	9.79111e-05	1	1	4	P46013	1	1241.75	High	5.84e-05	6.534e-06	3.37
	FALSE	High	VGVKEEVLPVGK		0.0325051	0.00214699	1	1	2	P46013	1	1253.75	High	0.0009956	0.01012	2.42
	FALSE	High	VLNNFISNQK		0.00162129	0.000205192	1	1	1	P46013	0	1176.64	High	0.0001029	0.0003264	2.49
FALSE	High	Master Protein	P35580	Myosin-10 OS=Homo sapiens OX=9606 GN=MYH10 PE=1 SV=3	0	454.699	36	57	115	50	1976	228.9	5.54	375.69	57	1
	Checked	Confidence	Sequence	Modifications	Qvality PEP	Qvality q-value	# Protein Groups	# Proteins	# PSMs	Master Protein Accessions	# Missed Cleavages	Theo. MH+ [Da]	Confidence (by Search Engine): Sequest HT	Percolator q-Value (by Search Engine): Sequest HT	Percolator PEP (by Search Engine): Sequest HT	XCorr (by Search Engine): Sequest HT
	FALSE	High	ADFCIIHYAGK	1xCarbamidomethyl [C4]	8.72637e-06	9.79111e-05	2	2	1	P35580; P35579	0	1294.62	High	5.84e-05	8.305e-07	2.56
	FALSE	High	AGVLAHLEEER		3.20369e-06	9.79111e-05	2	2	5	P35580; P35579	0	1223.64	High	5.84e-05	2.643e-07	3.2
	FALSE	High	ALEEALEAK		0.000403793	9.79111e-05	1	2	2	P35580	0	973.52	High	5.84e-05	6.704e-05	3.12
	FALSE	High	ALELDPNLYR		0.000218933	9.79111e-05	1	2	5	P35580	0	1203.64	High	5.84e-05	3.336e-05	3.24
	FALSE	High	ALEQQVEEMR		0.000223033	9.79111e-05	1	1	1	P35580	0	1232.59	High	5.84e-05	3.42e-05	2.74
	FALSE	High	AVIYNPATQADWTAK		2.7066e-05	9.79111e-05	1	2	2	P35580	0	1648.83	High	5.84e-05	3.053e-06	2.99
	FALSE	High	DAASLESQLQDTQELLQEETR		6.7406e-07	9.79111e-05	1	1	1	P35580	0	2404.15	High	5.84e-05	4.416e-08	4.79
	FALSE	High	DLEAQIEAANK		0.00111248	0.000205192	1	1	1	P35580	0	1201.61	High	0.0001029	0.0002129	1.87
	FALSE	High	DLSEELEALK		0.0223917	0.00177082	1	1	1	P35580	0	1146.59	High	0.0008085	0.006584	2.35
	FALSE	High	DLSEELEALKTELEDTLDTTAAQQELR		2.77049e-08	9.79111e-05	1	1	1	P35580	1	3061.51	High	5.84e-05	1.137e-09	6.33
	FALSE	High	ELDDATEANEGLSR		1.54406e-06	9.79111e-05	1	1	2	P35580	0	1519.69	High	5.84e-05	1.141e-07	3.83
	FALSE	High	ELEAELEDERK		0.00173519	0.000205192	1	1	1	P35580	1	1360.66	High	0.0001029	0.0003524	2.26
	FALSE	High	ELQAQIAELQEDFESEK		1.69687e-07	9.79111e-05	1	1	2	P35580	0	2006.96	High	5.84e-05	9.084e-09	4.47
	FALSE	High	EQADFAVEALAK		0.000125484	9.79111e-05	1	3	3	P35580	0	1291.65	High	5.84e-05	1.76e-05	2.18
	FALSE	High	FVAELWK		0.0544155	0.00335178	1	1	1	P35580	0	892.493	High	0.001712	0.01875	1.88
	FALSE	High	HAEQERDELADEITNSASGK		5.79404e-13	9.79111e-05	1	1	3	P35580	1	2200.01	High	5.84e-05	6.6e-15	2.79
	FALSE	High	HATALEELSEQLEQAK		6.42534e-08	9.79111e-05	1	1	4	P35580	0	1796.9	High	5.84e-05	2.988e-09	3.91
	FALSE	High	KEEELQGALAR		6.09576e-06	9.79111e-05	1	1	2	P35580	1	1243.66	High	5.84e-05	5.512e-07	3.6
	FALSE	High	KFDQLLAEEK		0.00129819	0.000205192	3	6	1	P35580; P35579; Q7Z406	1	1220.65	High	0.0001029	0.0002538	2.8
	FALSE	High	KKVDDDLGTIESLEEAK		8.44982e-13	9.79111e-05	1	1	1	P35580	2	1889.97	High	5.84e-05	7.782e-15	5.68
	FALSE	High	KLDGETTDLQDQIAELQAQIDELK		9.44356e-09	9.79111e-05	1	1	1	P35580	1	2714.37	High	5.84e-05	3.3e-10	6.02
[truncated: 17,256 more rows]
