# Supplementary material for: RBBP6 maintains glioblastoma stem cells through CPSF3-dependent alternative polyadenylation
Source: Cell Discov. 2024 Mar 19;10:32. doi: 10.1038/s41421-024-00654-3 (PMC10951364; doi:10.1038/s41421-024-00654-3)
Supplement: Supplementary file 4 — Supplementary tableS3 [file 41421_2024_654_MOESM4_ESM.xlsx]

## Sheet: PeptideGroups
Checked	Confidence	Sequence	Modifications	Qvality PEP	Qvality q-value	# Protein Groups	# Proteins	# PSMs	Master Protein Accessions	# Missed Cleavages	Theo. MH+ [Da]	Confidence (by Search Engine): Sequest HT	Percolator q-Value (by Search Engine): Sequest HT	Percolator PEP (by Search Engine): Sequest HT	XCorr (by Search Engine): Sequest HT
FALSE	High	LIFAGKQLEDGR	1xGG [K6]	3.73521e-07	0.00018121	2	21	4	J3QTR3; M0R2S1	1	1460.79	High	0.0001941	2.524e-07	3.15
FALSE	High	AKIQDKEGIPPDQQR	1xGG [K]	8.04392e-08	0.00018121	2	22	13	J3QTR3; M0R2S1	2	1836.96	High	0.0001941	5.222e-08	2.81
FALSE	High	ALKPPHVILVHGEQNEMAR	1xGG [K3]	2.30103e-05	0.00018121	1	2	1	Q9UKF6	0	2253.19	High	0.0001941	1.737e-05	2.11
FALSE	High	TLTGKTITLEVEPSDTIENVK	1xGG [K5]	1.26905e-06	0.00018121	1	19	1	J3QTR3	1	2402.27	High	0.0001941	8.908e-07	4.38
FALSE	High	LIFAGKQLEDGRTLSDYNIQK	1xGG [K6]	6.48242e-05	0.00018121	2	20	1	J3QTR3; M0R2S1	2	2523.32	High	0.0001941	5.015e-05	2.39
FALSE	High	LTGDVEELEIQEKPALK	1xGG [K13]	3.77482e-06	0.00018121	1	2	1	Q9UKF6	0	2026.07	High	0.0001941	2.722e-06	2.35
FALSE	High	TLSDYNIQKESTLHLVLRLR	1xGG [K/S/T]	0.000273905	0.00018121	2	19	6	J3QTR3; M0R2S1	2	2513.38	High	0.0001941	0.0002214	2.45
FALSE	High	TLSDYNIQKESTLHLVLR	1xGG [K9]	4.38212e-12	0.00018121	2	19	3	J3QTR3; M0R2S1	1	2244.2	High	0.0001941	2.203e-12	5.5
FALSE	High	KLEMHVYSK	1xGG [K1]	5.20767e-05	0.00018121	1	2	1	Q9UKF6	1	1248.64	High	0.0001941	4.008e-05	2.92
FALSE	High	LTGDVEELEIQEKPALKVFK	1xGG [K17]	2.90146e-07	0.00018121	1	2	1	Q9UKF6	1	2400.3	High	0.0001941	1.952e-07	2.88
FALSE	High	MQIFVKTLTGK	1xGG [K6]	0.000147386	0.00018121	1	19	1	J3QTR3	1	1379.77	High	0.0001941	0.0001167	2.48
FALSE	High	HIMSEPEEITTMSGQKLPLK	1xGG [K16]	0.00071663	0.00035966	1	2	1	Q9UKF6	1	2383.2	High	0.0003272	0.0005932	1.95
FALSE	High	TFMTHATKAIYR	1xOxidation [M3]; 1xGG [K/T]	0.00125921	0.00035966	1	3	2	Q9UKF6	1	1569.78	High	0.0003272	0.001062	1.66
FALSE	High	QININNPFVFKHISNLK	1xGG [K11]	0.0016278	0.000682895	1	2	1	Q9UKF6	1	2140.17	High	0.0005777	0.001383	1.92
FALSE	High	KPSVPETEADGFVLLGDTTDEQR	2xGG [T18; T19]	0.00695177	0.00115285	1	3	1	C9J7I0	0	2732.3	High	0.0009499	0.006267	1.16
FALSE	High	ATYIQTIEEGINTHTHAAK	1xGG [T]	0.00776901	0.00129568	1	3	2	A0A6I8PIX7	0	2212.1	High	0.001063	0.007039	1.63
FALSE	High	GSSLANPVPAAPLSAPGPCAAQPCR	1xCarbamidomethyl [C19]; 1xGG [C24]	0.0112318	0.00160624	1	1	1	Q8NFT8	0	2503.22	High	0.001321	0.01025	1.07
FALSE	High	EACISLEK	1xGG [S5]	0.0163624	0.00235267	1	1	1	Q9H9G7	0	1006.49	High	0.002107	0.01498	1.04
FALSE	High	HREICTIQSSGGIMLLK	1xCarbamidomethyl [C5]; 3xGG [T6; S9; S10]	0.0161265	0.00235267	1	4	1	D6RIY6	1	2285.15	High	0.002107	0.01482	1.88
FALSE	High	EFNPSSSGRSAR	1xGG [S10]	0.0223713	0.00299707	1	10	1	E9PLB9	1	1408.66	High	0.002802	0.02046	1.42
FALSE	High	VSGILVKR	1xGG [K7]	0.0278463	0.00391185	1	2	1	Q9UKF6	1	985.615	High	0.003809	0.02523	2.79
FALSE	High	SEKEKPVCR	3xGG [K3; K5; C8]	0.0284628	0.00402271	1	1	1	Q9NRJ4	1	1417.69	High	0.003887	0.02577	1.84
FALSE	High	GVLETHFLK	1xGG [K9]	0.0293062	0.00437361	1	2	1	A0A2R8Y739	0	1157.63	High	0.004164	0.02663	1.06
FALSE	High	FSGSGSGTDFTLK	1xGG [S2]	0.030843	0.00446214	1	7	1	A2NJV5	0	1417.66	High	0.00423	0.0279	0.77
FALSE	High	FTPPSPAFPCGGGGGKMGENSGALSAQAAVGPGGR	1xCarbamidomethyl [C10]; 3xGG [S5; S21; K/S]	0.0324615	0.00478699	1	1	2	Q13761	1	3586.66	High	0.004472	0.02927	0.71
FALSE	High	AEESSK	1xGG [S4]	0.0331815	0.00478699	1	4	1	H0YG38	0	764.342	High	0.004472	0.02993	0.74
FALSE	High	VEGTDVTGIEEVVIPK	1xGG [T7]	0.0334251	0.00478699	1	3	2	Q96EY7	0	1798.94	High	0.004472	0.03009	2.12
FALSE	High	GTVDPPSSAGPLETSSGPPVLGGNSNSNSSGGAGTVGR	1xGG [T2]	0.0346712	0.00485656	1	1	1	Q9NRF2	0	3538.66	High	0.004525	0.03131	0.48
FALSE	High	FLSSPNK	1xGG [S]	0.0357026	0.00485656	1	1	2	Q92953	0	906.468	High	0.004525	0.03203	0.96
FALSE	High	GNLAPQGSVPSAVSSLTDDLLK	1xGG [S8]	0.0389931	0.00562072	1	1	1	Q9Y6J9	0	2283.18	High	0.00514	0.0349	1.22
FALSE	High	LSSSLNPSK	1xGG [S4]	0.0389931	0.00562072	1	2	1	A0A590UJ01	0	1046.55	High	0.005212	0.03496	1.49
FALSE	High	HIMSEPEEITTMSGQKLPLK	1xOxidation [M3]; 1xGG [K/S]	0.0404566	0.00572162	1	2	2	Q9UKF6	1	2399.19	High	0.005288	0.03613	1.03
FALSE	High	TVCDLVLGK	1xGG [C3]	0.0407562	0.00572162	1	1	1	B4DEE8	0	1061.57	High	0.005288	0.03653	1.26
FALSE	High	IWDLEGKIIVDELKQEVISTSSK	1xGG [K7]	0.0416693	0.00577865	1	9	1	P63244	2	2744.47	High	0.005333	0.03733	1.38
FALSE	High	LASRGPGHR	1xGG [S3]	0.0445426	0.00588048	1	2	1	Q8N612	1	1064.57	High	0.005489	0.03978	0.72
FALSE	High	DTCVLLVGK	1xGG [C/T]	0.0448749	0.00588048	1	1	2	A6NC86	0	1061.57	High	0.005489	0.03987	1.09
FALSE	High	LGCQASFPNTTLQFEGYASMDVK	3xGG [C3; S6; K23]	0.0541221	0.00641021	1	1	1	P20916	0	2849.29	High	0.005895	0.04772	1.09
FALSE	High	GPGVTEGTLQVLGLTSLSTCSPTAR	1xGG [C/S/T]	0.0549463	0.00641021	1	1	3	K7EM42	0	2559.31	High	0.005969	0.04834	1.08
FALSE	High	VLVGEVVEEALDVCEMWGEMPPLQPK	1xGG [C14]	0.0537149	0.00641021	1	1	1	A0A1W2PRN6	0	3011.46	High	0.005895	0.04736	1.57
FALSE	High	MFLLLNCIVAVSQNMGIGKNGDLPRPPLR	1xOxidation [M15]; 1xGG [C7]; 1xMet-loss [N-Term]	0.055784	0.00650336	1	2	1	C9JJ68	1	3165.7	High	0.006037	0.04924	1.26
FALSE	High	EKMGVIQDVLGEEQRFK	1xGG [K2]	0.0553635	0.00650336	1	1	1	Q9NRY4	2	2120.08	High	0.006037	0.04891	1.15
FALSE	High	FSGSNPGNTATLTISR	1xGG [S/T]	0.059273	0.00655252	1	1	4	A0A075B6K2	0	1736.86	High	0.006085	0.05211	1.08
FALSE	High	SNAGFAIGGIRTSPQR	1xGG [T12]	0.062514	0.0067598	1	1	1	B4DQR7	1	1745.9	High	0.006319	0.05465	1.3
FALSE	High	KPCESDFETIK	1xGG [C/S]	0.0629918	0.00686422	1	2	2	A0A8I5KST9	0	1410.66	High	0.0064	0.0554	2.03
FALSE	High	VFGSVGK	1xGG [S4]	0.0711553	0.0080985	1	1	1	Q5SZB4	0	807.436	High	0.007187	0.06194	1.13
FALSE	High	SIEAALEYISK	1xGG [S1]	0.0767764	0.00843865	1	1	1	Q9NRM7	0	1337.69	High	0.008039	0.06643	0.97
FALSE	High	QMVDMLVESSNNVEMILK	2xOxidation [M2; M5]; 2xGG [S9; S10]	0.0773615	0.00843865	1	3	1	Q92736	0	2340.09	High	0.008039	0.06692	1.11
FALSE	High	MLLNGDCPESLK	1xGG [S10]; 1xMet-loss [N-Term]	0.0761955	0.00843865	1	4	1	O75153	0	1302.64	High	0.008039	0.06604	1.12
FALSE	High	MDTKECLLSTEEIFLAK	1xGG [C/K/S/T]; 1xMet-loss [N-Term]	0.0773615	0.00843865	1	1	5	X6R7K4	1	1953.98	High	0.008039	0.06691	0.71
FALSE	High	NILDSKPTANK	1xGG [K/T]	0.077951	0.00864168	1	3	2	B4E3S0	0	1314.7	High	0.008039	0.06743	1.1
FALSE	High	LDQVSQFGCRSFALLFDDIDHNMCAADK	1xOxidation [M23]; 1xGG [S5]	0.0785447	0.00874153	1	2	1	O60502	1	3289.47	High	0.008269	0.06819	1.26
FALSE	High	IDSVAGINYGLVAPPATTAETLDVQMK	2xGG [T18; T]	0.0809632	0.00913801	1	4	2	P17213	0	3002.51	High	0.008504	0.0699	0.47
FALSE	High	QTHLEGDTVQIICNTGYR	1xGG [T8]	0.0834524	0.00953544	1	1	1	V9GYE7	0	2162.03	High	0.008811	0.07196	1.33
FALSE	High	MAASTGYVR	2xGG [S4; T5]; 1xMet-loss [N-Term]	0.0860138	0.00982614	1	3	1	K7ERS1	0	1052.51	High	0.009201	0.07421	0.41
FALSE	High	SENQDCLTFLK	1xGG [C/S]	0.0893193	0.00998156	1	1	2	Q8TEC5	0	1411.65	High	0.009475	0.07698	1.22
FALSE	High	MTNSSSTSTSSTTGGSLLLLCEEEESWAGR	1xAcetyl [N-Term]; 1xGG [S/T]	0.0893193	0.00998156	1	1	10	Q9GZN0	0	3277.45	High	0.009475	0.07715	0.74
